# Supplementary material for: Synthesis and crystal structure of 5,10-bis­(phenyl­sulfon­yl)tetra­hydro­dibenzo­penta­lene
Source: Acta Crystallogr E Crystallogr Commun. 2025 Jan 28;81(Pt 2):172–6. doi: 10.1107/S205698902500060X (PMC11799786; doi:10.1107/S205698902500060X)
Supplement: Supplementary file 1 [file e-81-00172-sup1.cif]

##############################################################################
#                                                                            #
# This CIF contains the data in a paper accepted for publication in          #
# Acta Crystallographica Section E. It conforms to the requirements of       #
# Notes for Authors for Acta Crystallographica Section E, and has been       #
# peer reviewed under the auspices of the IUCr Commission on Journals.       #
#                                                                            #
# Full details of the Crystallographic Information File format               #
# are given in the paper "The Crystallographic Information File (CIF):       #
# a New Standard Archive File for Crystallography" by S. R. Hall, F. H.      #
# Allen and I. D. Brown [Acta Cryst. (1991), A47, 655-685].                  #
#                                                                            #
# The current version of the core CIF dictionary is obtainable from          #
# ftp://ftp.iucr.org/pub/cif_core.dic.                                       #
#                                                                            #
# Software is freely available for graphical display of the structure(s)     #
# in this CIF. For information consult the CIF software page                 #
# http://www.iucr.org/resources/cif/software.                                #
#                                                                            #
# This file may be used for bona fide research purposes within the           #
# scientific community so long as proper attribution is given to the journal # 
# article from which it was obtained.                                        #
#                                                                            #
##############################################################################
data_I
_audit_creation_method
;
Olex2 1.5
(compiled 2024.02.16 svn.r378c4104 for OlexSys, GUI svn.r6928)
;
_chemical_name_systematic
;\
8,16-Bis(benzenesulfonyl)tetracyclo[7.7.0.0^2,7^.0^10,15^]hexadeca-\
2,4,6,10(15),11,13-hexaene
;
_chemical_name_common
;
5,10-Bis(phenylsulfonyl)tetrahydrodibenzopentalene
;
_chemical_formula_moiety     'C28 H22 O4 S2'
_chemical_formula_sum     'C28 H22 O4 S2'
_chemical_formula_iupac     'C28 H22 O4 S2'
_chemical_formula_weight     486.57
_chemical_melting_point     ?
_chemical_absolute_configuration     ?
_space_group_crystal_system     orthorhombic
_space_group_name_H-M_alt     'P n a 21'
_space_group_name_Hall     'P 2c -2n'
loop_
    _space_group_symop_operation_xyz
    'x, y, z'
    '-x, -y, z+1/2'
    'x+1/2, -y+1/2, z'
    '-x+1/2, y+1/2, z+1/2'
_cell_length_a     17.2598(3)
_cell_length_b     10.08980(10)
_cell_length_c     13.1810(2)
_cell_angle_alpha     90
_cell_angle_beta     90
_cell_angle_gamma     90
_cell_volume     2295.44(6)
_cell_formula_units_Z     4
_cell_measurement_reflns_used     35175
_cell_measurement_theta_min     2.3130
_cell_measurement_theta_max     31.5740
_cell_measurement_temperature     293(2)
_exptl_crystal_description     plate
_exptl_crystal_colour     yellow
_exptl_crystal_size_max     0.15
_exptl_crystal_size_mid     0.1
_exptl_crystal_size_min     0.05
_exptl_crystal_density_diffrn     1.408
_exptl_crystal_density_meas     ?
_exptl_crystal_density_method     ?
_exptl_crystal_F_000     1016
_exptl_absorpt_coefficient_mu     0.267
_exptl_absorpt_correction_type     multi-scan
_exptl_absorpt_process_details
;
(CrysAlis PRO; Rigaku OD, 2019)
;
_exptl_absorpt_correction_T_min     0.82985
_exptl_absorpt_correction_T_max     1.00000
_diffrn_ambient_temperature     293(2)
_diffrn_source     'fine-focus sealed X-ray tube'
_diffrn_radiation_type     'Mo K\a'
_diffrn_radiation_wavelength     0.71073
_diffrn_radiation_monochromator     graphite
_diffrn_measurement_device_type     'Rigaku VariMax Saturn724'
_diffrn_measurement_device     'abstract diffractometer'
_diffrn_measurement_method     '\w scans'
_diffrn_detector     'CCD plate'
_diffrn_detector_area_resol_mean     ?
_diffrn_reflns_number     42446
_diffrn_reflns_av_R_equivalents     0.0360
_diffrn_reflns_av_unetI/netI     0.0231
_diffrn_reflns_theta_min     2.338
_diffrn_reflns_theta_max     31.528
_diffrn_reflns_theta_full     25.242
_diffrn_measured_fraction_theta_max     0.964
_diffrn_measured_fraction_theta_full     0.999
_diffrn_reflns_limit_h_min     -24
_diffrn_reflns_limit_h_max     25
_diffrn_reflns_limit_k_min     -14
_diffrn_reflns_limit_k_max     14
_diffrn_reflns_limit_l_min     -18
_diffrn_reflns_limit_l_max     18
_diffrn_radiation_probe     x-ray
_refine_special_details     ?
_reflns_number_total     7150
_reflns_number_gt     6863
_reflns_threshold_expression     'I > 2\s(I)'
_refine_ls_structure_factor_coef     Fsqd
_refine_ls_matrix_type     full
_refine_ls_R_factor_all     0.0346
_refine_ls_R_factor_gt     0.0306
_refine_ls_wR_factor_gt     0.0796
_refine_ls_wR_factor_ref     0.0878
_refine_ls_goodness_of_fit_ref     1.125
_refine_ls_restrained_S_all     1.125
_refine_ls_number_reflns     7150
_refine_ls_number_parameters     307
_refine_ls_number_restraints     1
_refine_ls_hydrogen_treatment     constr
_refine_ls_weighting_scheme     calc
_refine_ls_weighting_details
              'w=1/[\s^2^(Fo^2^)+(0.0578P)^2^+0.1545P] where P=(Fo^2^+2Fc^2^)/3'
_atom_sites_solution_hydrogens     geom
_atom_sites_solution_primary     dual
_atom_sites_solution_secondary     ?
_refine_ls_shift/su_max     0.001
_refine_ls_shift/su_mean     0.000
_refine_diff_density_max     0.455
_refine_diff_density_min     -0.386
_refine_ls_extinction_method     none
_refine_ls_extinction_coef     .
_refine_ls_abs_structure_details
;
Flack <i>x</i> determined using 3042 quotients [(I+)-(I-)]/[(I+)+(I-)]
(Parsons <i>et al.</i>,  2013)
;
_refine_ls_abs_structure_Flack     -0.048(15)
loop_
    _atom_type_symbol
    _atom_type_description
    _atom_type_scat_dispersion_real
    _atom_type_scat_dispersion_imag
    _atom_type_scat_source
    'C' 'C' 0.0033 0.0016
                         'International Tables Vol C Tables 4.2.6.8 and 6.1.1.4'
    'H' 'H' 0.0000 0.0000
                         'International Tables Vol C Tables 4.2.6.8 and 6.1.1.4'
    'O' 'O' 0.0106 0.0060
                         'International Tables Vol C Tables 4.2.6.8 and 6.1.1.4'
    'S' 'S' 0.1246 0.1234
                         'International Tables Vol C Tables 4.2.6.8 and 6.1.1.4'
_computing_data_collection
;
CrysAlis PRO (Rigaku OD, 2019)
;
_computing_cell_refinement
;
CrysAlis PRO (Rigaku OD, 2019)
;
_computing_data_reduction
;
CrysAlis PRO (Rigaku OD, 2019)
;
_computing_structure_solution
;
SHELXT2018 (Sheldrick, 2015<i>a</i>)
;
_computing_structure_refinement
;
SHELXL2018 (Sheldrick, 2015<i>b</i>)
;
_computing_molecular_graphics
;
OLEX2 (Dolomanov <i>et al.</i>,  2009)
;
_computing_publication_material
;
OLEX2 (Dolomanov <i>et al.</i>,  2009)
;
loop_
    _atom_site_type_symbol
    _atom_site_label
    _atom_site_fract_x
    _atom_site_fract_y
    _atom_site_fract_z
    _atom_site_U_iso_or_equiv
    _atom_site_adp_type
    _atom_site_calc_flag
    _atom_site_occupancy
    _atom_site_disorder_assembly
    _atom_site_disorder_group
    S S1 0.65385(3) 0.57943(4) 0.64924(4) 0.01544(10) Uani d 1 . .
    S S2 0.63855(3) 0.13233(5) 0.35409(3) 0.01764(10) Uani d 1 . .
    O O1 0.69190(9) 0.70159(14) 0.67785(11) 0.0215(3) Uani d 1 . .
    O O2 0.60389(9) 0.51442(16) 0.72176(12) 0.0228(3) Uani d 1 . .
    O O3 0.60283(9) 0.21632(17) 0.27880(12) 0.0243(3) Uani d 1 . .
    O O4 0.66469(9) 0.00191(15) 0.32373(13) 0.0242(3) Uani d 1 . .
    C C1 0.80081(11) 0.02918(18) 0.49055(17) 0.0204(4) Uani d 1 . .
    H H1 0.810443 -0.015390 0.430098 0.024 Uiso calc 1 . .
    C C2 0.82842(13) -0.01963(19) 0.58237(19) 0.0236(4) Uani d 1 . .
    H H2 0.857029 -0.097732 0.583286 0.028 Uiso calc 1 . .
    C C3 0.81388(12) 0.0466(2) 0.67250(17) 0.0227(4) Uani d 1 . .
    H H3 0.832998 0.012462 0.733082 0.027 Uiso calc 1 . .
    C C4 0.77070(11) 0.16425(19) 0.67352(15) 0.0187(4) Uani d 1 . .
    H H4 0.760981 0.208656 0.734024 0.022 Uiso calc 1 . .
    C C5 0.74280(10) 0.21293(17) 0.58196(14) 0.0145(3) Uani d 1 . .
    C C6 0.69361(10) 0.33572(18) 0.56404(13) 0.0135(3) Uani d 1 . .
    H H6 0.639491 0.321598 0.583770 0.016 Uiso calc 1 . .
    C C7 0.72795(10) 0.46170(18) 0.61359(14) 0.0134(3) Uani d 1 . .
    H H7 0.757931 0.436692 0.673761 0.016 Uiso calc 1 . .
    C C8 0.78194(10) 0.51514(17) 0.53349(14) 0.0136(3) Uani d 1 . .
    C C9 0.83936(11) 0.61022(19) 0.54509(15) 0.0172(3) Uani d 1 . .
    H H9 0.847046 0.652213 0.607083 0.021 Uiso calc 1 . .
    C C10 0.88527(12) 0.64112(19) 0.46118(16) 0.0205(4) Uani d 1 . .
    H H10 0.923416 0.705802 0.466837 0.025 Uiso calc 1 . .
    C C11 0.87461(12) 0.57648(19) 0.36968(16) 0.0211(4) Uani d 1 . .
    H H11 0.906375 0.597215 0.314948 0.025 Uiso calc 1 . .
    C C12 0.81676(11) 0.48033(18) 0.35813(15) 0.0172(3) Uani d 1 . .
    H H12 0.810090 0.436702 0.296592 0.021 Uiso calc 1 . .
    C C13 0.76950(10) 0.45154(17) 0.44072(13) 0.0131(3) Uani d 1 . .
    C C14 0.70237(10) 0.35534(17) 0.44694(13) 0.0133(3) Uani d 1 . .
    H H14 0.655202 0.391959 0.416477 0.016 Uiso calc 1 . .
    C C15 0.72236(10) 0.21799(17) 0.40319(14) 0.0149(3) Uani d 1 . .
    H H15 0.760873 0.227967 0.349097 0.018 Uiso calc 1 . .
    C C16 0.75839(10) 0.14641(18) 0.49152(15) 0.0156(3) Uani d 1 . .
    C C17 0.60164(10) 0.60785(18) 0.53663(14) 0.0153(3) Uani d 1 . .
    C C18 0.53457(11) 0.53499(19) 0.51733(15) 0.0181(3) Uani d 1 . .
    H H18 0.514311 0.478352 0.566271 0.022 Uiso calc 1 . .
    C C19 0.49848(11) 0.5487(2) 0.42331(17) 0.0203(4) Uani d 1 . .
    H H19 0.454400 0.499324 0.408476 0.024 Uiso calc 1 . .
    C C20 0.52824(11) 0.63586(19) 0.35179(17) 0.0211(4) Uani d 1 . .
    H H20 0.504127 0.644075 0.289013 0.025 Uiso calc 1 . .
    C C21 0.59374(12) 0.71103(19) 0.37309(16) 0.0213(4) Uani d 1 . .
    H H21 0.612296 0.771159 0.325449 0.026 Uiso calc 1 . .
    C C22 0.63150(11) 0.69642(18) 0.46544(15) 0.0180(3) Uani d 1 . .
    H H22 0.676009 0.744952 0.479594 0.022 Uiso calc 1 . .
    C C23 0.57343(11) 0.11531(19) 0.45694(15) 0.0181(4) Uani d 1 . .
    C C24 0.58859(11) 0.02218(19) 0.53314(16) 0.0209(4) Uani d 1 . .
    H H24 0.632003 -0.032214 0.529645 0.025 Uiso calc 1 . .
    C C25 0.53722(13) 0.0128(2) 0.61426(17) 0.0257(4) Uani d 1 . .
    H H25 0.545787 -0.049515 0.665012 0.031 Uiso calc 1 . .
    C C26 0.47331(13) 0.0959(2) 0.61982(19) 0.0279(5) Uani d 1 . .
    H H26 0.439990 0.090482 0.675119 0.033 Uiso calc 1 . .
    C C27 0.45880(12) 0.1873(2) 0.5432(2) 0.0272(4) Uani d 1 . .
    H H27 0.415572 0.242099 0.547105 0.033 Uiso calc 1 . .
    C C28 0.50857(11) 0.1971(2) 0.46074(17) 0.0228(4) Uani d 1 . .
    H H28 0.498734 0.257398 0.408924 0.027 Uiso calc 1 . .
loop_
    _atom_site_aniso_label
    _atom_site_aniso_U_11
    _atom_site_aniso_U_22
    _atom_site_aniso_U_33
    _atom_site_aniso_U_12
    _atom_site_aniso_U_13
    _atom_site_aniso_U_23
    S1 0.01851(18) 0.01647(19) 0.01135(19) 0.00111(15) 0.00189(16) -0.00361(16)
    S2 0.01760(18) 0.0206(2) 0.0147(2) -0.00383(15) 0.00205(17) -0.00729(18)
    O1 0.0270(7) 0.0187(6) 0.0190(7) 0.0009(5) -0.0016(6) -0.0079(5)
    O2 0.0245(7) 0.0286(7) 0.0152(7) 0.0023(6) 0.0086(5) 0.0005(6)
    O3 0.0242(7) 0.0331(8) 0.0156(7) -0.0028(6) -0.0030(5) -0.0040(6)
    O4 0.0249(7) 0.0230(7) 0.0248(8) -0.0052(6) 0.0073(6) -0.0135(6)
    C1 0.0180(8) 0.0162(8) 0.0270(10) -0.0014(6) 0.0045(7) -0.0050(7)
    C2 0.0224(9) 0.0150(8) 0.0334(11) 0.0013(7) 0.0025(8) 0.0015(8)
    C3 0.0241(9) 0.0195(8) 0.0245(10) -0.0002(7) -0.0006(8) 0.0059(7)
    C4 0.0229(8) 0.0173(8) 0.0159(9) -0.0018(7) 0.0019(7) 0.0029(6)
    C5 0.0154(7) 0.0134(7) 0.0148(8) -0.0015(6) 0.0020(6) 0.0002(6)
    C6 0.0147(7) 0.0146(7) 0.0112(8) -0.0007(6) 0.0015(6) -0.0016(6)
    C7 0.0153(7) 0.0143(7) 0.0105(7) -0.0005(6) 0.0002(6) -0.0018(6)
    C8 0.0150(7) 0.0132(7) 0.0125(8) 0.0009(6) 0.0012(6) 0.0000(6)
    C9 0.0207(8) 0.0146(7) 0.0163(8) -0.0025(6) 0.0002(7) -0.0017(7)
    C10 0.0226(8) 0.0168(8) 0.0220(9) -0.0062(7) 0.0030(7) 0.0011(7)
    C11 0.0236(9) 0.0220(9) 0.0177(9) -0.0036(7) 0.0056(7) 0.0033(7)
    C12 0.0218(8) 0.0183(7) 0.0114(7) -0.0007(6) 0.0018(7) 0.0012(7)
    C13 0.0149(7) 0.0129(7) 0.0115(8) 0.0002(6) 0.0005(6) -0.0006(6)
    C14 0.0147(7) 0.0147(7) 0.0106(7) -0.0006(6) 0.0000(6) -0.0028(6)
    C15 0.0157(7) 0.0162(8) 0.0128(8) -0.0027(6) 0.0020(6) -0.0042(6)
    C16 0.0140(7) 0.0149(7) 0.0179(9) -0.0018(6) 0.0017(6) -0.0023(6)
    C17 0.0158(7) 0.0152(7) 0.0150(8) 0.0023(6) 0.0000(6) -0.0029(6)
    C18 0.0167(8) 0.0180(8) 0.0194(9) -0.0002(6) 0.0036(7) -0.0009(7)
    C19 0.0166(8) 0.0200(8) 0.0243(10) 0.0013(7) -0.0022(7) -0.0030(7)
    C20 0.0211(8) 0.0229(9) 0.0193(9) 0.0056(7) -0.0028(8) -0.0006(7)
    C21 0.0249(9) 0.0188(8) 0.0202(9) 0.0010(7) 0.0012(7) 0.0034(7)
    C22 0.0189(8) 0.0138(7) 0.0212(9) 0.0004(6) 0.0011(7) -0.0008(7)
    C23 0.0164(8) 0.0199(8) 0.0181(9) -0.0052(6) 0.0037(7) -0.0080(7)
    C24 0.0198(8) 0.0201(8) 0.0227(10) -0.0032(7) 0.0031(7) -0.0071(7)
    C25 0.0282(10) 0.0283(10) 0.0205(9) -0.0095(8) 0.0044(8) -0.0046(8)
    C26 0.0241(9) 0.0334(11) 0.0262(10) -0.0104(8) 0.0101(8) -0.0128(9)
    C27 0.0187(8) 0.0280(10) 0.0348(11) -0.0027(7) 0.0058(8) -0.0116(9)
    C28 0.0180(8) 0.0216(8) 0.0288(11) -0.0032(7) 0.0007(8) -0.0065(8)
_geom_special_details
;
 All esds (except the esd in the dihedral angle between two l.s. planes)
 are estimated using the full covariance matrix.  The cell esds are taken
 into account individually in the estimation of esds in distances, angles
 and torsion angles; correlations between esds in cell parameters are only
 used when they are defined by crystal symmetry.  An approximate (isotropic)
 treatment of cell esds is used for estimating esds involving l.s. planes.
;
loop_
    _geom_bond_atom_site_label_1
    _geom_bond_atom_site_label_2
    _geom_bond_site_symmetry_2
    _geom_bond_distance
    _geom_bond_publ_flag
    S1 O1 . 1.4467(15) ?
    S1 O2 . 1.4448(15) ?
    S1 C7 . 1.8077(18) ?
    S1 C17 . 1.7600(19) ?
    S2 O3 . 1.4433(17) ?
    S2 O4 . 1.4475(15) ?
    S2 C15 . 1.8051(18) ?
    S2 C23 . 1.7693(19) ?
    C1 H1 . 0.9300 ?
    C1 C2 . 1.391(3) ?
    C1 C16 . 1.391(3) ?
    C2 H2 . 0.9300 ?
    C2 C3 . 1.386(3) ?
    C3 H3 . 0.9300 ?
    C3 C4 . 1.402(3) ?
    C4 H4 . 0.9300 ?
    C4 C5 . 1.389(3) ?
    C5 C6 . 1.520(2) ?
    C5 C16 . 1.394(2) ?
    C6 H6 . 0.9800 ?
    C6 C7 . 1.547(2) ?
    C6 C14 . 1.563(2) ?
    C7 H7 . 0.9800 ?
    C7 C8 . 1.508(3) ?
    C8 C9 . 1.388(2) ?
    C8 C13 . 1.398(2) ?
    C9 H9 . 0.9300 ?
    C9 C10 . 1.396(3) ?
    C10 H10 . 0.9300 ?
    C10 C11 . 1.383(3) ?
    C11 H11 . 0.9300 ?
    C11 C12 . 1.400(3) ?
    C12 H12 . 0.9300 ?
    C12 C13 . 1.391(2) ?
    C13 C14 . 1.514(2) ?
    C14 H14 . 0.9800 ?
    C14 C15 . 1.540(2) ?
    C15 H15 . 0.9800 ?
    C15 C16 . 1.505(3) ?
    C17 C18 . 1.395(3) ?
    C17 C22 . 1.394(3) ?
    C18 H18 . 0.9300 ?
    C18 C19 . 1.394(3) ?
    C19 H19 . 0.9300 ?
    C19 C20 . 1.388(3) ?
    C20 H20 . 0.9300 ?
    C20 C21 . 1.390(3) ?
    C21 H21 . 0.9300 ?
    C21 C22 . 1.388(3) ?
    C22 H22 . 0.9300 ?
    C23 C24 . 1.400(3) ?
    C23 C28 . 1.392(3) ?
    C24 H24 . 0.9300 ?
    C24 C25 . 1.392(3) ?
    C25 H25 . 0.9300 ?
    C25 C26 . 1.388(3) ?
    C26 H26 . 0.9300 ?
    C26 C27 . 1.391(4) ?
    C27 H27 . 0.9300 ?
    C27 C28 . 1.388(3) ?
    C28 H28 . 0.9300 ?
loop_
    _geom_angle_atom_site_label_1
    _geom_angle_atom_site_label_2
    _geom_angle_atom_site_label_3
    _geom_angle_site_symmetry_1
    _geom_angle_site_symmetry_3
    _geom_angle
    _geom_angle_publ_flag
    O1 S1 C7 . . 107.84(9) ?
    O1 S1 C17 . . 108.27(9) ?
    O2 S1 O1 . . 119.03(9) ?
    O2 S1 C7 . . 107.21(9) ?
    O2 S1 C17 . . 109.05(9) ?
    C17 S1 C7 . . 104.48(9) ?
    O3 S2 O4 . . 118.48(10) ?
    O3 S2 C15 . . 107.92(9) ?
    O3 S2 C23 . . 108.21(10) ?
    O4 S2 C15 . . 106.53(9) ?
    O4 S2 C23 . . 108.76(9) ?
    C23 S2 C15 . . 106.31(9) ?
    C2 C1 H1 . . 120.9 ?
    C2 C1 C16 . . 118.26(19) ?
    C16 C1 H1 . . 120.9 ?
    C1 C2 H2 . . 119.6 ?
    C3 C2 C1 . . 120.88(18) ?
    C3 C2 H2 . . 119.6 ?
    C2 C3 H3 . . 119.6 ?
    C2 C3 C4 . . 120.8(2) ?
    C4 C3 H3 . . 119.6 ?
    C3 C4 H4 . . 120.8 ?
    C5 C4 C3 . . 118.38(18) ?
    C5 C4 H4 . . 120.8 ?
    C4 C5 C6 . . 128.07(17) ?
    C4 C5 C16 . . 120.38(17) ?
    C16 C5 C6 . . 111.55(16) ?
    C5 C6 H6 . . 111.9 ?
    C5 C6 C7 . . 112.95(14) ?
    C5 C6 C14 . . 101.69(14) ?
    C7 C6 H6 . . 111.9 ?
    C7 C6 C14 . . 106.00(14) ?
    C14 C6 H6 . . 111.9 ?
    S1 C7 H7 . . 109.4 ?
    C6 C7 S1 . . 112.24(12) ?
    C6 C7 H7 . . 109.4 ?
    C8 C7 S1 . . 112.60(12) ?
    C8 C7 C6 . . 103.59(14) ?
    C8 C7 H7 . . 109.4 ?
    C9 C8 C7 . . 127.69(17) ?
    C9 C8 C13 . . 121.56(17) ?
    C13 C8 C7 . . 110.70(15) ?
    C8 C9 H9 . . 120.9 ?
    C8 C9 C10 . . 118.20(18) ?
    C10 C9 H9 . . 120.9 ?
    C9 C10 H10 . . 119.7 ?
    C11 C10 C9 . . 120.66(18) ?
    C11 C10 H10 . . 119.7 ?
    C10 C11 H11 . . 119.5 ?
    C10 C11 C12 . . 121.08(19) ?
    C12 C11 H11 . . 119.5 ?
    C11 C12 H12 . . 120.7 ?
    C13 C12 C11 . . 118.53(18) ?
    C13 C12 H12 . . 120.7 ?
    C8 C13 C14 . . 111.38(15) ?
    C12 C13 C8 . . 119.92(16) ?
    C12 C13 C14 . . 128.70(16) ?
    C6 C14 H14 . . 111.8 ?
    C13 C14 C6 . . 102.05(14) ?
    C13 C14 H14 . . 111.8 ?
    C13 C14 C15 . . 112.65(14) ?
    C15 C14 C6 . . 106.10(14) ?
    C15 C14 H14 . . 111.8 ?
    S2 C15 H15 . . 109.4 ?
    C14 C15 S2 . . 112.68(12) ?
    C14 C15 H15 . . 109.4 ?
    C16 C15 S2 . . 112.26(12) ?
    C16 C15 C14 . . 103.58(14) ?
    C16 C15 H15 . . 109.4 ?
    C1 C16 C5 . . 121.24(18) ?
    C1 C16 C15 . . 128.22(18) ?
    C5 C16 C15 . . 110.53(15) ?
    C18 C17 S1 . . 119.53(15) ?
    C22 C17 S1 . . 118.87(14) ?
    C22 C17 C18 . . 121.45(18) ?
    C17 C18 H18 . . 120.6 ?
    C19 C18 C17 . . 118.74(18) ?
    C19 C18 H18 . . 120.6 ?
    C18 C19 H19 . . 120.0 ?
    C20 C19 C18 . . 120.08(18) ?
    C20 C19 H19 . . 120.0 ?
    C19 C20 H20 . . 119.7 ?
    C19 C20 C21 . . 120.6(2) ?
    C21 C20 H20 . . 119.7 ?
    C20 C21 H21 . . 120.0 ?
    C22 C21 C20 . . 120.05(19) ?
    C22 C21 H21 . . 120.0 ?
    C17 C22 H22 . . 120.5 ?
    C21 C22 C17 . . 118.98(17) ?
    C21 C22 H22 . . 120.5 ?
    C24 C23 S2 . . 119.74(15) ?
    C28 C23 S2 . . 118.75(16) ?
    C28 C23 C24 . . 121.51(19) ?
    C23 C24 H24 . . 120.7 ?
    C25 C24 C23 . . 118.52(19) ?
    C25 C24 H24 . . 120.7 ?
    C24 C25 H25 . . 119.8 ?
    C26 C25 C24 . . 120.4(2) ?
    C26 C25 H25 . . 119.8 ?
    C25 C26 H26 . . 119.8 ?
    C25 C26 C27 . . 120.4(2) ?
    C27 C26 H26 . . 119.8 ?
    C26 C27 H27 . . 119.9 ?
    C28 C27 C26 . . 120.3(2) ?
    C28 C27 H27 . . 119.9 ?
    C23 C28 H28 . . 120.5 ?
    C27 C28 C23 . . 118.9(2) ?
    C27 C28 H28 . . 120.5 ?
loop_
    _geom_torsion_atom_site_label_1
    _geom_torsion_atom_site_label_2
    _geom_torsion_atom_site_label_3
    _geom_torsion_atom_site_label_4
    _geom_torsion_site_symmetry_1
    _geom_torsion_site_symmetry_2
    _geom_torsion_site_symmetry_3
    _geom_torsion_site_symmetry_4
    _geom_torsion
    _geom_torsion_publ_flag
    S1 C7 C8 C9 . . . . 73.1(2) ?
    S1 C7 C8 C13 . . . . -109.25(15) ?
    S1 C17 C18 C19 . . . . -173.37(14) ?
    S1 C17 C22 C21 . . . . 174.87(15) ?
    S2 C15 C16 C1 . . . . 72.1(2) ?
    S2 C15 C16 C5 . . . . -106.73(15) ?
    S2 C23 C24 C25 . . . . 178.68(15) ?
    S2 C23 C28 C27 . . . . -177.74(15) ?
    O1 S1 C7 C6 . . . . -170.12(12) ?
    O1 S1 C7 C8 . . . . -53.69(15) ?
    O1 S1 C17 C18 . . . . -150.48(15) ?
    O1 S1 C17 C22 . . . . 33.97(17) ?
    O2 S1 C7 C6 . . . . 60.58(15) ?
    O2 S1 C7 C8 . . . . 177.01(13) ?
    O2 S1 C17 C18 . . . . -19.58(17) ?
    O2 S1 C17 C22 . . . . 164.87(14) ?
    O3 S2 C15 C14 . . . . 56.45(15) ?
    O3 S2 C15 C16 . . . . 172.94(12) ?
    O3 S2 C23 C24 . . . . 169.95(15) ?
    O3 S2 C23 C28 . . . . -11.08(18) ?
    O4 S2 C15 C14 . . . . -175.33(13) ?
    O4 S2 C15 C16 . . . . -58.84(15) ?
    O4 S2 C23 C24 . . . . 40.02(18) ?
    O4 S2 C23 C28 . . . . -141.01(15) ?
    C1 C2 C3 C4 . . . . 0.2(3) ?
    C2 C1 C16 C5 . . . . -0.9(3) ?
    C2 C1 C16 C15 . . . . -179.62(18) ?
    C2 C3 C4 C5 . . . . 0.0(3) ?
    C3 C4 C5 C6 . . . . 178.56(17) ?
    C3 C4 C5 C16 . . . . -0.7(3) ?
    C4 C5 C6 C7 . . . . 51.7(2) ?
    C4 C5 C6 C14 . . . . 164.83(18) ?
    C4 C5 C16 C1 . . . . 1.1(3) ?
    C4 C5 C16 C15 . . . . -179.91(16) ?
    C5 C6 C7 S1 . . . . -150.61(13) ?
    C5 C6 C7 C8 . . . . 87.66(17) ?
    C5 C6 C14 C13 . . . . -93.66(15) ?
    C5 C6 C14 C15 . . . . 24.47(17) ?
    C6 C5 C16 C1 . . . . -178.24(16) ?
    C6 C5 C16 C15 . . . . 0.7(2) ?
    C6 C7 C8 C9 . . . . -165.41(17) ?
    C6 C7 C8 C13 . . . . 12.25(19) ?
    C6 C14 C15 S2 . . . . 97.06(15) ?
    C6 C14 C15 C16 . . . . -24.50(17) ?
    C7 S1 C17 C18 . . . . 94.78(16) ?
    C7 S1 C17 C22 . . . . -80.77(16) ?
    C7 C6 C14 C13 . . . . 24.61(17) ?
    C7 C6 C14 C15 . . . . 142.74(13) ?
    C7 C8 C9 C10 . . . . 177.19(18) ?
    C7 C8 C13 C12 . . . . -175.93(16) ?
    C7 C8 C13 C14 . . . . 3.8(2) ?
    C8 C9 C10 C11 . . . . -1.3(3) ?
    C8 C13 C14 C6 . . . . -17.84(18) ?
    C8 C13 C14 C15 . . . . -131.19(16) ?
    C9 C8 C13 C12 . . . . 1.9(3) ?
    C9 C8 C13 C14 . . . . -178.38(16) ?
    C9 C10 C11 C12 . . . . 1.2(3) ?
    C10 C11 C12 C13 . . . . 0.5(3) ?
    C11 C12 C13 C8 . . . . -2.0(3) ?
    C11 C12 C13 C14 . . . . 178.35(18) ?
    C12 C13 C14 C6 . . . . 161.85(18) ?
    C12 C13 C14 C15 . . . . 48.5(2) ?
    C13 C8 C9 C10 . . . . -0.2(3) ?
    C13 C14 C15 S2 . . . . -152.10(13) ?
    C13 C14 C15 C16 . . . . 86.35(17) ?
    C14 C6 C7 S1 . . . . 98.89(14) ?
    C14 C6 C7 C8 . . . . -22.85(17) ?
    C14 C15 C16 C1 . . . . -166.03(18) ?
    C14 C15 C16 C5 . . . . 15.10(19) ?
    C15 S2 C23 C24 . . . . -74.34(17) ?
    C15 S2 C23 C28 . . . . 104.63(16) ?
    C16 C1 C2 C3 . . . . 0.2(3) ?
    C16 C5 C6 C7 . . . . -129.03(16) ?
    C16 C5 C6 C14 . . . . -15.86(18) ?
    C17 S1 C7 C6 . . . . -55.08(14) ?
    C17 S1 C7 C8 . . . . 61.35(14) ?
    C17 C18 C19 C20 . . . . -1.5(3) ?
    C18 C17 C22 C21 . . . . -0.6(3) ?
    C18 C19 C20 C21 . . . . -0.5(3) ?
    C19 C20 C21 C22 . . . . 2.0(3) ?
    C20 C21 C22 C17 . . . . -1.4(3) ?
    C22 C17 C18 C19 . . . . 2.1(3) ?
    C23 S2 C15 C14 . . . . -59.45(15) ?
    C23 S2 C15 C16 . . . . 57.04(15) ?
    C23 C24 C25 C26 . . . . -1.1(3) ?
    C24 C23 C28 C27 . . . . 1.2(3) ?
    C24 C25 C26 C27 . . . . 1.6(3) ?
    C25 C26 C27 C28 . . . . -0.6(3) ?
    C26 C27 C28 C23 . . . . -0.8(3) ?
    C28 C23 C24 C25 . . . . -0.3(3) ?
_shelx_space_group_comment
;
The symmetry employed for this shelxl refinement is uniquely defined
by the following loop, which should always be used as a source of
symmetry information in preference to the above space-group names.
They are only intended as comments.
;
_shelx_estimated_absorpt_T_min     0.961
_shelx_estimated_absorpt_T_max     0.987
_shelx_hkl_file
;
   0   0 -11   -1.12    1.98
   0   0 -10 3087.55   29.03
   0   0  -9    0.69    1.35
   0   0  -9    1.60    1.54
   0   0  -8   97.10    4.11
   0   0  -8  104.60    4.85
   0   0  -7    0.85    1.13
   0   0  -7   -0.29    1.06
   0   0  -7   -0.80    1.23
   0   0  -6 2894.80   18.51
   0   0  -6 2885.15   19.29
   0   0  -5    0.70    0.87
   0   0  -5   -1.26    1.06
   0   0  -5    0.07    1.09
   0   0  -5   -0.76    0.98
   0   0  -4 2618.35   15.84
   0   0  -4 2575.26   16.03
   0   0  -4 2609.25   14.99
   0   0  -3    1.73    0.82
   0   0  -3    1.66    0.86
   0   0  -3    0.00    0.72
   0   0  -3   -0.23    0.65
   0   0   3    1.30    0.76
   0   0   3    0.81    0.71
   0   0   3   -0.45    0.75
   0   0   3    0.75    0.63
   0   0   4 2633.86   14.67
   0   0   4 2659.34   15.95
   0   0   5    0.17    0.89
   0   0   5   -0.91    0.98
   0   0   5    0.59    0.83
   0   0   5   -0.29    0.81
   0   0   6 2917.41   20.58
   0   0   6 2895.87   19.26
   0   0   6 2886.66   20.69
   0   0   7    1.20    1.16
   0   0   7    0.73    1.11
   0   0   7    0.63    1.30
   0   0   7   -1.24    1.20
   0   0   7    0.74    1.18
   0   0   8   99.33    4.82
   0   0   8   89.71    4.68
   0   0   8   88.66    4.02
   0   0   8   97.89    4.40
   0   0   9    2.30    1.91
   0   0   9   -0.46    1.52
   0   0  10 3147.55   30.51
   0   0  10 3169.76   29.39
   0   0  11    0.05    3.08
   0   0  11    0.61    1.99
   0   0  11   -2.59    2.24
   0   0  12  561.53   16.73
   0   0  12  611.96   15.15
   0   0  12  583.57   13.80
   0   0  13   -3.51    3.67
   0   0  13    1.79    2.81
   0   0  13    1.75    2.47
   0   0  13   -0.72    2.26
   0   0  14  178.36   10.96
   0   0  14  173.14    8.32
   0   0  14  181.37    9.89
   0   0  14  195.60    9.75
   0   0  15    0.20    3.22
   0   0  15    2.48    3.30
   0   0  16  569.50   18.76
   0   0  16  612.73   18.38
   0   1 -13  148.90    6.93
   0  -1 -12    0.66    2.02
   0   1 -12    2.47    2.32
   0  -1 -11   57.84    4.17
   0  -1 -11   62.06    4.48
   0   1 -11   59.01    4.21
   0  -1 -10    4.23    1.74
   0  -1 -10    5.10    1.89
   0   1 -10    0.81    1.81
   0   1 -10    4.59    2.03
   0  -1  -9  248.21    7.49
   0  -1  -9  241.70    7.27
   0   1  -9  247.22    8.32
   0   1  -9  250.11    7.37
   0  -1  -8    1.54    1.20
   0  -1  -8    2.02    1.35
   0   1  -8    2.05    1.61
   0   1  -8    0.36    1.33
   0  -1  -7 1023.50   13.46
   0   1  -7 1035.66   14.93
   0   1  -7 1058.12   13.30
   0  -1  -6    9.39    1.73
   0  -1  -6    5.59    1.24
   0   1  -6    6.00    1.76
   0   1  -6    4.65    1.21
   0   1  -6    5.52    1.59
   0  -1  -5  198.34    5.25
   0   1  -5  201.49    5.74
   0   1  -5  201.52    4.26
   0   1  -5  204.44    5.28
   0  -1  -4    2.58    1.01
   0   1  -4    3.09    1.34
   0  -1  -4    0.70    0.75
   0   1  -4    1.89    0.74
   0   1  -4    2.94    1.09
   0   1  -3  416.87    6.65
   0  -1  -3  401.64    4.68
   0   1  -3  389.74    6.11
   0  -1  -3  422.94    6.75
   0  -1  -3  392.00    5.93
   0   1  -3  412.24    4.02
   0   1  -3  400.54    5.73
   0  -1  -2    0.03    0.94
   0   1  -2    1.95    0.83
   0  -1  -2    1.08    0.74
   0   1  -2    2.25    0.88
   0  -1  -2    0.31    0.45
   0   1  -2    0.85    0.70
   0  -1  -1 3124.61   14.20
   0  -1  -1 3549.21   13.36
   0   1   0   -0.15    0.24
   0  -1   0    0.08    0.33
   0  -1   0   -0.31    0.28
   0   1   0    0.61    0.41
   0   1   0    0.35    0.42
   0  -1   0    0.19    0.30
   0  -1   0    0.19    0.42
   0   1   0   -0.07    0.24
   0  -1   1 3305.40   13.66
   0   1   1   -0.56    0.47
   0  -1   1 3193.66   13.91
   0   1   1 3657.26   14.35
   0   1   1   -0.05    0.48
   0  -1   1   -0.13    0.34
   0  -1   1   -0.32    0.56
   0   1   2    1.67    0.50
   0  -1   2    1.98    0.87
   0   1   2    0.36    0.75
   0  -1   2    0.29    0.91
   0   1   2    0.71    0.77
   0   1   2    0.62    0.94
   0   1   2   -0.11    0.86
   0  -1   2    0.51    0.63
   0  -1   3  397.77    6.49
   0   1   3  414.67    4.81
   0   1   3  402.52    6.45
   0   1   3  416.98    6.38
   0   1   3  415.11    7.01
   0   1   3  428.80    6.60
   0  -1   3  398.57    3.65
   0  -1   3  404.10    5.92
   0  -1   4    0.35    1.07
   0   1   4    1.68    0.69
   0   1   4    1.86    1.32
   0  -1   4    0.62    1.12
   0   1   4    2.43    0.84
   0   1   4    1.30    1.02
   0  -1   4    2.14    0.69
   0   1   4    1.52    1.21
   0   1   4    1.74    1.08
   0  -1   4    1.00    0.60
   0  -1   4    0.49    0.83
   0  -1   5  220.86    5.90
   0   1   5  236.28    4.93
   0   1   5  222.45    6.39
   0   1   5  228.96    4.53
   0  -1   5  208.90    5.51
   0  -1   5  217.43    4.80
   0   1   5  228.08    5.84
   0   1   5  229.94    6.43
   0   1   5  228.06    5.84
   0  -1   5  234.81    4.10
   0  -1   5  215.08    5.51
   0   1   6    2.87    1.09
   0  -1   6    3.97    1.61
   0   1   6    5.94    1.93
   0  -1   6    3.26    1.49
   0   1   6    4.60    1.17
   0   1   6    5.40    1.56
   0  -1   6    5.59    1.26
   0   1   6    4.41    1.79
   0   1   6    5.73    1.36
   0  -1   6    5.86    1.11
   0  -1   6    4.09    1.39
   0   1   7 1034.74   12.62
   0   1   7 1041.84   16.18
   0   1   7 1018.21   11.64
   0  -1   7 1000.29   13.74
   0  -1   7 1006.77   12.43
   0   1   7 1067.62   15.45
   0  -1   7 1030.99   10.62
   0  -1   7 1040.73   14.32
   0   1   8    0.69    1.29
   0  -1   8    4.90    1.65
   0   1   8   -0.23    1.59
   0   1   8    1.24    2.14
   0  -1   8    2.08    1.13
   0  -1   8    0.45    1.29
   0  -1   9  251.79    7.24
   0   1   9  244.65    8.54
   0   1   9  258.04    9.33
   0  -1   9  262.67    6.39
   0  -1   9  258.49    8.30
   0   1  10    2.14    2.52
   0  -1  10    5.92    2.13
   0   1  10    6.14    2.48
   0  -1  10    1.55    1.72
   0   1  11   63.63    5.90
   0  -1  11   57.01    4.75
   0  -1  11   59.59    4.44
   0   1  11   67.23    5.24
   0   1  12    3.59    3.18
   0  -1  12    0.90    2.64
   0  -1  12   -0.63    2.20
   0   1  12   -1.06    2.11
   0   1  12    1.58    2.47
   0  -1  12    1.31    1.97
   0   1  13  156.40    9.21
   0  -1  13  155.03    9.40
   0   1  13  154.98    8.39
   0  -1  13  152.00    8.26
   0  -1  13  150.56    6.99
   0   1  13  163.97    8.37
   0   1  14    1.93    3.98
   0  -1  14   -2.80    3.99
   0   1  14    1.08    2.85
   0  -1  14    3.39    3.38
   0  -1  14    3.18    3.11
   0   1  14    1.24    2.94
   0   1  14   -2.25    3.04
   0  -1  14   -1.03    2.47
   0  -1  15  201.98   12.28
   0   1  15  224.43   11.16
   0  -1  15  200.13   10.26
   0  -1  15  225.37   12.10
   0   1  15  206.99   10.55
   0   1  15  195.05    9.80
   0  -1  16    3.92    4.11
   0   1  16    2.40    3.32
   0  -1  16    5.44    3.80
   0  -1  17  111.53    9.79
   0   1  17  127.85    9.31
   0   2 -15    7.44    3.20
   0   2 -14  134.44    7.22
   0  -2 -13    5.20    2.52
   0  -2 -13   -3.13    2.38
   0   2 -13    4.40    2.59
   0  -2 -12    5.83    2.38
   0  -2 -12    1.89    1.81
   0   2 -12    3.25    2.37
   0  -2 -11    1.11    1.97
   0  -2 -11    4.02    2.04
   0   2 -11    3.11    2.13
   0  -2 -10 2308.93   24.69
   0  -2 -10 2319.22   22.43
   0   2 -10 2277.03   24.51
   0  -2  -9    2.35    1.61
   0  -2  -9    2.72    1.51
   0   2  -9    5.56    2.02
   0  -2  -8  243.01    7.59
   0  -2  -8  258.44    6.53
   0   2  -8  255.09    7.63
   0  -2  -7    3.19    1.52
   0  -2  -7    0.63    1.05
   0   2  -7    0.28    0.92
   0   2  -7    2.13    1.46
   0  -2  -6  494.60    9.65
   0   2  -6  497.18    6.42
   0   2  -6  509.48    9.89
   0  -2  -5    0.00    0.91
   0   2  -5    0.39    1.35
   0  -2  -5   -0.71    1.71
   0  -2  -5    0.90    1.40
   0   2  -5    0.59    0.73
   0   2  -5   -0.88    1.15
   0  -2  -4  559.84    6.26
   0  -2  -4  550.46    9.38
   0  -2  -4  539.83    8.81
   0   2  -4  532.09    4.64
   0   2  -4  526.31    8.30
   0  -2  -3    0.30    0.60
   0  -2  -3    2.37    1.50
   0   2  -3    0.78    1.21
   0  -2  -3   -0.49    1.21
   0   2  -3    1.15    0.44
   0   2  -3    0.45    1.05
   0  -2  -2 2465.41   16.03
   0   2  -2 2272.84   16.11
   0  -2  -2 2317.38   15.79
   0  -2  -2 2496.84   18.22
   0   2  -2 2311.44    9.24
   0  -2  -2 2356.46   11.32
   0   2  -2 2416.57   14.99
   0  -2  -1   -1.04    1.17
   0   2  -1   -0.15    1.02
   0  -2  -1    0.70    0.90
   0   2  -1   -0.24    0.69
   0  -2  -1    0.81    1.19
   0   2  -1   -1.39    1.33
   0  -2  -1    1.05    0.82
   0   2  -1    0.64    0.94
   0  -2   0 7831.45   27.26
   0   2   1    0.26    1.12
   0  -2   1    0.46    1.07
   0   2   1   -0.15    1.04
   0   2   1    1.94    1.09
   0  -2   1    0.43    0.71
   0   2   1    0.86    0.89
   0  -2   1   -0.13    1.13
   0  -2   1   -0.27    0.98
   0  -2   2 2344.40   16.23
   0   2   2 2360.18   14.94
   0  -2   2 2346.27   16.86
   0   2   2 2453.58   16.87
   0  -2   2 2289.41   10.02
   0  -2   2 2308.98   14.41
   0   2   2 2498.88   12.55
   0  -2   2 2248.41   18.31
   0   2   3    1.84    0.76
   0  -2   3   -0.69    1.65
   0  -2   3    1.90    1.16
   0   2   3   -0.90    1.13
   0  -2   3    1.35    1.27
   0   2   3    0.39    1.14
   0   2   3   -0.71    1.40
   0  -2   3   -0.05    0.44
   0   2   3   -0.54    1.25
   0  -2   3    1.87    1.11
   0  -2   4  519.68   10.78
   0   2   4  548.77    6.50
   0  -2   4  522.94    9.23
   0   2   4  517.91    8.35
   0  -2   4  506.03    9.01
   0   2   4  547.13    9.19
   0   2   4  513.25    9.85
   0  -2   4  521.10    4.44
   0   2   4  535.60    9.26
   0  -2   4  519.94    8.25
   0  -2   5    0.94    1.37
   0   2   5    0.79    0.87
   0   2   5    1.21    1.56
   0  -2   5    2.04    1.50
   0   2   5    1.17    1.62
   0   2   5   -0.81    1.80
   0   2   5    1.06    1.58
   0  -2   5    0.38    0.58
   0  -2   5    0.35    1.39
   0   2   6  545.20    7.91
   0   2   6  524.16   10.39
   0   2   6  537.32    7.46
   0   2   6  536.21   11.51
   0  -2   6  531.11    5.83
   0  -2   6  516.61    9.53
   0   2   7    0.29    0.92
   0   2   7    0.58    1.62
   0   2   7    1.71    1.07
   0  -2   7    2.14    1.11
   0   2   7    2.36    1.77
   0  -2   7    1.02    0.80
   0  -2   7    2.81    1.41
   0   2   8  236.30    8.18
   0   2   8  258.08    6.09
   0   2   8  248.49    6.42
   0   2   8  257.93    8.85
   0  -2   8  249.94    5.00
   0  -2   8  251.71    7.85
   0  -2   9    3.84    2.49
   0   2   9    2.26    1.41
   0  -2   9    3.21    1.43
   0   2   9    3.34    2.31
   0   2   9    4.49    2.26
   0  -2   9    2.68    1.12
   0  -2   9    6.71    2.11
   0  -2  10 2242.51   31.17
   0  -2  10 2251.89   20.34
   0   2  10 2206.77   27.43
   0  -2  10 2241.30   17.51
   0  -2  10 2257.79   25.86
   0   2  11    3.78    2.69
   0  -2  11    6.98    3.41
   0  -2  11    2.43    2.36
   0  -2  11   -1.06    1.77
   0   2  11    3.07    2.69
   0   2  12    5.47    3.43
   0  -2  12    4.67    3.25
   0  -2  12    5.98    2.65
   0  -2  12    3.66    2.01
   0   2  12    4.88    3.02
   0   2  13   -1.26    3.04
   0  -2  13    1.63    2.41
   0  -2  13    5.79    3.92
   0  -2  13    1.54    2.14
   0   2  13    0.55    2.63
   0  -2  14  155.68    8.70
   0   2  14  149.05    8.77
   0  -2  14  147.12   10.01
   0   2  14  142.67    8.63
   0  -2  15    6.79    3.83
   0   2  15    7.16    3.46
   0  -2  15    3.41    4.12
   0   2  15   -1.14    3.65
   0   2  16   38.88    5.80
   0  -2  16   48.43    7.41
   0   2  16   41.68    6.04
   0  -2  17    4.43    5.05
   0   2  17    3.32    3.80
   0   3 -16    7.08    3.42
   0  -3 -15  435.68   14.05
   0   3 -15  441.61   13.86
   0  -3 -14    2.79    2.72
   0   3 -14    0.33    2.75
   0  -3 -13  522.46   14.24
   0  -3 -13  513.53   12.02
   0   3 -13  504.56   14.00
   0  -3 -12    3.75    2.58
   0  -3 -12    6.83    2.18
   0   3 -12    6.77    2.95
   0  -3 -11  419.42   11.81
   0  -3 -11  434.58    9.91
   0   3 -11  431.54   11.94
   0  -3 -10   16.96    3.16
   0  -3 -10   14.10    2.28
   0   3 -10   14.23    3.25
   0  -3  -9 1404.19   20.02
   0   3  -9 1425.89   19.96
   0  -3  -8    0.63    1.65
   0  -3  -8    0.02    1.06
   0   3  -8    0.90    0.90
   0   3  -8    1.38    1.94
   0  -3  -7 1257.47   17.33
   0   3  -7 1243.16    9.67
   0  -3  -6    1.04    0.98
   0   3  -6    1.74    1.68
   0  -3  -6    2.90    2.03
   0  -3  -6    4.50    1.70
   0   3  -6    0.29    0.69
   0   3  -6    0.55    1.41
   0  -3  -5  192.46    4.18
   0   3  -5  177.23    6.38
   0  -3  -5  188.68    6.64
   0  -3  -5  182.75    6.18
   0   3  -5  184.49    3.00
   0   3  -5  175.74    5.77
   0  -3  -4    0.85    0.76
   0  -3  -4    0.83    1.65
   0   3  -4    1.03    1.55
   0  -3  -4    4.03    1.79
   0   3  -4    2.22    0.62
   0   3  -4    0.78    1.32
   0  -3  -3 1491.26   15.71
   0   3  -3 1441.20   16.01
   0  -3  -3 1521.62   15.79
   0   3  -3 1449.68    8.63
   0  -3  -3 1501.37   10.85
   0   3  -3 1493.31   14.66
   0  -3  -2    0.73    1.47
   0   3  -2    0.94    1.37
   0  -3  -2    0.59    1.22
   0  -3  -2   -0.40    1.38
   0   3  -2    1.34    0.83
   0  -3  -2    0.07    0.89
   0   3  -2    3.52    1.20
   0  -3  -1  395.11    7.70
   0   3  -1  377.93    7.55
   0  -3  -1  411.30    7.61
   0  -3  -1  403.95    7.91
   0   3  -1  370.89    6.05
   0  -3  -1  385.52    6.78
   0   3  -1  384.66    8.06
   0   3  -1  394.17    7.14
   0  -3   0   -0.30    1.24
   0   3   0   -0.84    1.25
   0   3   0   -0.70    1.22
   0  -3   0    1.55    1.19
   0  -3   0   -1.20    1.23
   0   3   0   -0.72    1.19
   0  -3   0   -1.87    1.40
   0   3   0   -0.49    1.28
   0   3   1  370.46    7.21
   0  -3   1  380.19    7.78
   0   3   1  390.88    7.47
   0  -3   1  350.37    6.06
   0   3   1  364.42    7.28
   0   3   1  365.48    6.76
   0  -3   1  365.84    7.94
   0  -3   1  349.59    6.68
   0  -3   2    1.81    1.27
   0   3   2    0.16    1.27
   0  -3   2   -0.50    1.50
   0   3   2   -2.32    1.54
   0  -3   2    0.13    0.83
   0   3   2    0.22    1.63
   0   3   2   -0.63    1.04
   0  -3   2    0.12    1.54
   0  -3   2   -0.40    1.07
   0  -3   3 1481.81   15.95
   0   3   3 1448.69   14.27
   0  -3   3 1429.59   16.47
   0   3   3 1425.43   15.92
   0  -3   3 1395.73    9.57
   0   3   3 1479.83   12.06
   0  -3   3 1424.86   18.03
   0  -3   3 1417.11   13.89
   0   3   4    1.72    1.50
   0   3   4    0.37    1.90
   0  -3   4    2.37    0.76
   0  -3   4    2.00    1.88
   0  -3   4    1.21    1.98
   0   3   4    2.25    1.10
   0  -3   4    0.49    1.24
   0   3   5  185.90    5.74
   0  -3   5  176.28    3.04
   0   3   5  181.69    7.12
   0  -3   5  181.66    7.55
   0   3   5  183.79    4.51
   0  -3   5  186.55    5.75
   0   3   6   -0.16    1.60
   0   3   6    0.91    1.99
   0  -3   6    1.08    0.60
   0   3   6    2.41    1.02
   0  -3   6   -0.18    2.10
   0  -3   6   -0.44    1.36
   0   3   7 1312.08   16.87
   0   3   7 1303.55   20.36
   0  -3   7 1256.82    8.86
   0  -3   7 1327.54   17.06
   0  -3   7 1273.61   21.72
   0   3   7 1353.55   13.60
   0  -3   8    5.30    2.77
   0   3   8   -0.19    1.72
   0   3   8    1.81    1.35
   0   3   8    1.17    1.18
   0   3   8    0.53    2.03
   0  -3   8    0.65    0.72
   0  -3   8    1.93    1.81
   0  -3   9 1405.51   25.03
   0   3   9 1462.54   19.85
   0   3   9 1406.04   14.90
   0   3   9 1528.99   23.72
   0  -3   9 1399.69   13.10
   0  -3   9 1446.92   19.93
   0  -3   9 1458.11   11.31
   0   3   9 1482.28   16.42
   0  -3  10   10.06    3.76
   0  -3  10   14.96    2.12
   0   3  10   16.85    3.54
   0   3  10   15.43    3.26
   0  -3  10   17.61    1.74
   0  -3  10   11.82    2.80
   0   3  11  417.35   11.82
   0  -3  11  438.21   15.35
   0  -3  11  406.99    8.16
   0   3  11  418.19   13.59
   0   3  12    2.71    2.68
   0  -3  12    3.08    3.27
   0  -3  12    1.17    2.56
   0   3  12    1.69    2.68
   0  -3  12    4.28    1.86
   0   3  13  467.36   13.48
   0   3  13  491.96   15.86
   0  -3  13  501.14   17.77
   0  -3  13  510.30   14.43
   0   3  14    2.33    3.19
   0  -3  14    4.12    3.92
   0  -3  14    0.31    2.90
   0   3  15  481.14   16.77
   0  -3  15  458.21   18.61
   0   3  16    9.02    4.45
   0  -3  16   -1.92    4.12
   0   3  16    2.50    3.52
   0   3  17  387.75   15.92
   0   3  17  381.10   15.59
   0  -3  17  388.82   18.54
   0  -3  18    6.88    5.67
   0  -4 -16   32.68    5.14
   0   4 -16   30.81    5.30
   0  -4 -15    2.01    2.79
   0   4 -15    0.69    3.43
   0  -4 -14  236.18   10.79
   0   4 -14  240.24   10.57
   0  -4 -13    0.27    2.43
   0   4 -13    0.00    2.87
   0  -4 -12   82.65    5.97
   0  -4 -12   88.22    4.71
   0   4 -12   77.21    5.89
   0  -4 -11    1.13    2.14
   0  -4 -11    0.59    1.53
   0   4 -11    4.83    2.53
   0  -4 -10 1911.30   25.31
   0   4 -10 1875.55   25.23
   0  -4  -9    2.61    2.07
   0  -4  -9    2.89    1.58
   0   4  -9   -0.02    2.08
   0   4  -8  125.57    6.47
   0  -4  -8  138.46    7.07
   0  -4  -8  137.05    6.53
   0   4  -8  137.46    3.05
   0  -4  -8  133.83    4.31
   0   4  -7    2.15    1.99
   0  -4  -7    0.90    2.38
   0  -4  -7    1.38    1.93
   0   4  -7    1.24    0.70
   0  -4  -7    1.54    1.06
   0  -4  -6  733.12   14.25
   0  -4  -6  773.57   13.99
   0   4  -6  748.42    6.26
   0  -4  -6  769.51    9.09
   0  -4  -5    0.67    0.84
   0  -4  -5   -0.89    2.01
   0   4  -5   -0.39    1.80
   0  -4  -5   -0.44    1.45
   0   4  -5    0.91    0.65
   0   4  -5    3.64    1.81
   0  -4  -4  591.09   11.72
   0   4  -4  573.86   11.92
   0  -4  -4  586.41   11.54
   0   4  -4  593.91    6.23
   0  -4  -4  588.11    7.71
   0   4  -4  600.84   11.10
   0  -4  -3    2.19    1.93
   0   4  -3    2.28    1.80
   0  -4  -3    3.05    1.80
   0   4  -3    1.81    0.95
   0  -4  -3    5.14    1.50
   0   4  -3    1.51    1.52
   0  -4  -2  586.65   11.05
   0   4  -2  585.88   11.29
   0  -4  -2  601.94   11.01
   0   4  -2  576.77    7.92
   0  -4  -2  558.61   11.20
   0  -4  -2  589.21    8.98
   0   4  -2  566.31   10.08
   0  -4  -1    0.93    1.57
   0   4  -1    0.43    1.60
   0  -4  -1   -0.37    1.41
   0  -4  -1    1.06    1.53
   0   4  -1    0.70    1.11
   0   4  -1    0.16    1.67
   0  -4  -1   -0.84    1.30
   0   4  -1    3.46    1.51
   0  -4   0  436.87    9.51
   0   4   0  443.53    9.28
   0  -4   0  444.67    8.86
   0  -4   0  443.02    8.80
   0   4   0  425.76    8.38
   0   4   0  407.16    8.88
   0  -4   0  419.59    9.08
   0   4   0  444.00    8.99
   0  -4   1    0.26    1.29
   0   4   1    1.63    1.58
   0   4   1    0.73    1.54
   0  -4   1    0.53    1.31
   0   4   1   -1.21    1.46
   0  -4   1   -0.78    1.76
   0   4   1   -0.24    1.57
   0  -4   1    0.61    1.64
   0   4   2  604.18   10.53
   0   4   2  604.49   11.38
   0  -4   2  626.27    8.78
   0   4   2  609.67    9.67
   0  -4   2  600.18   12.46
   0  -4   2  601.89   10.04
   0  -4   3    2.30    1.08
   0   4   3   -0.44    1.90
   0   4   3    1.89    1.68
   0   4   3    3.79    1.52
   0  -4   3    0.88    1.86
   0  -4   3    3.12    1.59
   0   4   4  620.07   10.78
   0  -4   4  588.46   13.82
   0   4   4  623.67    9.14
   0  -4   4  604.70   10.52
   0  -4   4  593.12    7.22
   0   4   4  623.17   12.96
   0   4   5    1.94    1.56
   0  -4   5   -0.24    2.08
   0   4   5    0.29    1.07
   0  -4   5    0.24    1.43
   0   4   5    0.28    1.89
   0  -4   5    1.25    0.79
   0   4   6  745.46   12.46
   0  -4   6  695.82   16.42
   0   4   6  759.81   10.32
   0  -4   6  715.12   12.25
   0  -4   6  710.09    6.96
   0   4   6  737.34   15.58
   0   4   7    0.72    1.77
   0   4   7    0.76    1.24
   0  -4   7    9.27    3.02
   0  -4   7    7.13    2.19
   0  -4   7    1.39    0.81
   0   4   7    0.32    2.03
   0   4   8  136.90    5.85
   0  -4   8  134.84    8.05
   0   4   8  136.25    4.91
   0  -4   8  130.94    6.00
   0   4   8  124.65    7.16
   0  -4   8  124.72    2.83
   0   4   9    2.14    2.05
   0  -4   9    4.86    3.19
   0   4   9    3.39    1.67
   0  -4   9    1.97    1.91
   0  -4   9    1.38    0.89
   0   4   9   -0.80    2.62
   0   4  10 1987.22   23.35
   0  -4  10 1853.62   31.72
   0  -4  10 1910.35   24.16
   0  -4  10 1817.51   12.95
   0   4  10 1969.26   29.77
   0   4  11   -0.40    2.31
   0  -4  11    1.55    3.00
   0  -4  11   -1.16    2.27
   0   4  11    0.56    2.88
   0   4  12   87.33    5.89
   0  -4  12   94.01    6.17
   0  -4  12   83.53    7.78
   0   4  12   90.40    7.41
   0  -4  13    2.87    2.86
   0  -4  13    6.28    4.16
   0   4  13    3.92    3.94
   0  -4  14  237.33   10.35
   0  -4  14  230.95   13.39
   0   4  14  245.14   12.33
   0  -4  15    6.59    5.17
   0   4  15   -0.63    3.98
   0  -4  16   37.34    7.14
   0   4  16   33.57    6.07
   0   4  17    0.32    3.75
   0  -4  17    0.72    5.45
   0   4  17    5.06    4.47
   0  -4  18   45.38    8.12
   0   4  18   48.46    7.17
   0  -5 -17   76.77    7.42
   0   5 -16    0.11    3.71
   0  -5 -16    5.67    3.95
   0   5 -15  142.26    9.12
   0  -5 -15  157.29    9.43
   0   5 -14    4.70    3.41
   0  -5 -14    3.87    2.91
   0   5 -13  526.02   15.74
   0  -5 -13  537.15   15.85
   0   5 -12   -0.03    2.72
   0  -5 -12   -3.14    2.60
   0   5 -11  148.46    8.15
   0  -5 -11  150.01    5.31
   0  -5 -11  157.20    8.28
   0   5 -10   11.24    3.32
   0  -5 -10    3.84    1.50
   0  -5 -10    6.26    2.64
   0   5  -9  330.59   11.29
   0  -5  -9  358.20    7.24
   0  -5  -9  325.63   10.87
   0   5  -8    2.44    2.35
   0  -5  -8    0.45    1.02
   0  -5  -8    1.18    1.97
   0   5  -7  460.05   12.50
   0   5  -7  441.96    4.82
   0  -5  -7  492.40    7.83
   0  -5  -7  480.47   12.37
   0   5  -6    1.09    2.24
   0  -5  -6    2.58    1.97
   0   5  -6    1.34    0.67
   0  -5  -6    1.35    0.96
   0   5  -5  178.51    7.58
   0  -5  -5  181.46    7.35
   0   5  -5  180.90    3.75
   0  -5  -5  165.55    7.43
   0  -5  -5  188.44    4.78
   0   5  -4   -0.10    1.99
   0  -5  -4    1.74    1.77
   0   5  -4    0.60    0.94
   0  -5  -4    2.02    1.18
   0  -5  -4    2.39    2.25
   0   5  -3  293.59    6.05
   0  -5  -3  289.80    8.80
   0  -5  -3  298.52    6.88
   0   5  -3  294.80    9.13
   0   5  -2    2.03    1.28
   0  -5  -2    1.05    1.71
   0  -5  -2    1.03    1.52
   0   5  -2    0.68    1.86
   0   5  -1  526.69    9.74
   0  -5  -1  549.63   11.31
   0  -5  -1  517.63   10.52
   0   5  -1  518.03   11.33
   0   5   0    1.32    1.49
   0  -5   0   -1.15    1.73
   0  -5   0    0.07    1.53
   0  -5   0    2.52    1.80
   0   5   0   -1.88    2.04
   0   5   0   -1.69    1.89
   0   5   1  541.77   11.26
   0  -5   1  555.37   10.46
   0  -5   1  548.58   10.95
   0  -5   1  526.22   12.07
   0   5   1  551.00   11.36
   0  -5   2    1.82    1.38
   0   5   2    2.76    1.91
   0  -5   2    1.83    1.53
   0  -5   2    0.18    1.93
   0   5   2    0.64    1.48
   0   5   2    3.05    1.87
   0   5   3  332.88    8.66
   0  -5   3  347.15    7.14
   0  -5   3  317.45   10.44
   0   5   3  320.80    7.79
   0  -5   3  337.52    8.56
   0   5   4    2.16    2.19
   0  -5   4   -0.91    1.13
   0   5   4   -0.73    1.65
   0   5   4    0.86    1.27
   0  -5   4   -1.17    2.21
   0  -5   4    1.44    1.40
   0   5   5  181.54    6.63
   0   5   5  181.10    5.56
   0  -5   5  187.92    8.94
   0  -5   5  167.31    6.28
   0   5   5  175.18    8.05
   0  -5   5  176.42    4.37
   0   5   6    2.43    1.96
   0  -5   6    4.61    3.11
   0   5   6    1.07    1.27
   0  -5   6    4.61    1.63
   0  -5   6    0.03    0.89
   0   5   7  509.29   11.08
   0  -5   7  478.82   15.16
   0   5   7  483.83    9.19
   0  -5   7  484.15   11.16
   0   5   7  494.97   14.17
   0   5   8    0.03    1.90
   0  -5   8   -0.25    2.90
   0   5   8    0.29    1.53
   0  -5   8   -0.54    1.93
   0  -5   8    0.76    0.73
   0   5   8    2.44    2.58
   0   5   9  325.24    9.37
   0   5   9  348.14    8.24
   0  -5   9  317.42   13.62
   0  -5   9  314.16    9.73
   0   5   9  365.07   13.25
   0   5  10    4.74    2.50
   0  -5  10    0.77    3.18
   0  -5  10    3.40    2.62
   0   5  10   -0.56    2.87
   0   5  11  152.56    6.97
   0  -5  11  144.97    7.27
   0  -5  11  153.92   10.49
   0   5  11  170.34   10.01
   0  -5  12   -0.18    2.47
   0  -5  12   -0.38    3.50
   0   5  12    1.46    3.62
   0  -5  13  490.61   14.11
   0  -5  13  485.00   19.12
   0   5  13  524.89   18.11
   0  -5  14    3.25    4.46
   0   5  14   -0.51    3.95
   0  -5  15  146.10   11.93
   0   5  15  142.76   10.63
   0  -5  16    0.95    5.12
   0   5  16    1.75    5.01
   0  -5  17   82.42   10.19
   0   5  17   98.63   10.00
   0   5  18    4.37    5.59
   0   5  18    0.74    4.30
   0  -6 -17    1.39    3.86
   0   6 -16   93.38    8.66
   0  -6 -16   94.26    8.24
   0   6 -15   -0.19    4.09
   0  -6 -15    3.31    3.57
   0   6 -14  158.70    9.79
   0  -6 -14  160.78    9.57
   0   6 -13    0.05    3.30
   0  -6 -13    0.34    2.77
   0   6 -12  175.30    9.64
   0  -6 -12  221.22   10.33
   0   6 -11    0.45    2.86
   0  -6 -11    5.21    2.96
   0   6 -10   35.52    4.96
   0  -6 -10   21.63    3.61
   0   6  -9    0.10    2.65
   0  -6  -9   -0.44    1.15
   0  -6  -9    4.50    2.68
   0   6  -8 1583.68   25.14
   0  -6  -8 1619.15   24.68
   0   6  -7    2.20    2.53
   0   6  -7    1.91    0.77
   0  -6  -7    0.95    1.17
   0  -6  -7    0.16    2.23
   0   6  -6  308.73   10.81
   0   6  -6  312.06    5.09
   0  -6  -6  330.94    6.79
   0  -6  -6  304.98   10.50
   0   6  -5    0.22    2.25
   0  -6  -5   -2.08    2.20
   0   6  -5    0.25    0.94
   0  -6  -5    0.75    1.24
   0   6  -4 1096.99   11.91
   0  -6  -4 1078.41   18.40
   0  -6  -4 1085.35   13.54
   0   6  -3    0.05    1.17
   0  -6  -3    1.74    2.00
   0  -6  -3   -0.70    1.32
   0   6  -3    1.35    1.97
   0   6  -2  401.68    8.78
   0  -6  -2  396.72   10.76
   0  -6  -2  383.00    9.62
   0   6  -2  404.01   11.30
   0   6  -1    2.64    1.63
   0  -6  -1    2.54    1.87
   0  -6  -1    3.79    1.90
   0   6  -1    2.70    2.03
   0   6   0 1307.99   17.79
   0  -6   0 1300.54   18.70
   0  -6   0 1299.49   19.23
   0   6   0 1273.33   18.96
   0   6   1    0.41    1.74
   0  -6   1    1.82    1.69
   0  -6   1    0.77    1.84
   0   6   1    1.88    1.93
   0   6   2  421.60   11.37
   0  -6   2  408.04    9.50
   0   6   2  390.22    9.99
   0  -6   2  408.23   12.27
   0   6   2  421.70   10.83
   0  -6   3    0.10    1.58
   0   6   3   -0.01    2.08
   0  -6   3    2.21    1.71
   0  -6   3   -0.31    2.12
   0   6   3    2.77    1.76
   0   6   3   -0.99    1.77
   0   6   4 1105.22   17.03
   0  -6   4 1111.24   13.91
   0   6   4 1087.49   19.66
   0   6   4 1021.14   15.19
   0  -6   4 1024.66   20.79
   0  -6   4  957.43   15.77
   0  -6   5    0.10    1.32
   0   6   5    1.16    2.64
   0  -6   5   -0.82    1.72
   0  -6   5   -0.84    2.41
   0   6   5    1.55    1.53
   0   6   5    0.48    1.77
   0   6   6  325.43    9.49
   0   6   6  314.64    7.93
   0  -6   6  302.61   12.57
   0  -6   6  292.02    9.03
   0  -6   6  315.99    6.34
   0   6   6  327.54   12.00
   0   6   7   -0.33    1.91
   0  -6   7    2.71    2.83
   0   6   7    4.23    1.82
   0  -6   7   -0.25    1.81
   0  -6   7    3.51    1.26
   0   6   7    5.77    2.99
   0   6   8 1644.79   21.31
   0   6   8 1539.09   17.43
   0  -6   8 1628.20   30.37
   0  -6   8 1527.79   21.45
   0   6   8 1641.11   27.84
   0   6   9   -0.10    2.18
   0  -6   9    5.13    3.48
   0  -6   9    3.19    2.34
   0   6   9   -1.28    3.12
   0   6  10   41.86    4.22
   0  -6  10   34.59    5.81
   0  -6  10   30.42    3.93
   0   6  10   37.35    5.48
   0   6  11    1.04    2.46
   0   6  11   -2.95    3.48
   0  -6  11    1.66    3.39
   0  -6  11    4.67    2.79
   0   6  12  189.04   11.32
   0  -6  12  179.78   12.14
   0  -6  12  177.52    8.55
   0  -6  13    1.44    4.20
   0   6  13    3.13    4.20
   0  -6  14  166.06   12.82
   0   6  14  150.58   10.78
   0  -6  15    4.75    5.87
   0   6  15    8.57    5.41
   0  -6  16   99.22   11.16
   0   6  16   92.06    9.53
   0  -6  17   -5.96    6.66
   0   6  17   -2.79    5.17
   0   7 -16    3.47    4.64
   0  -7 -16    1.54    3.85
   0   7 -15   26.60    5.97
   0  -7 -15   28.87    5.56
   0   7 -14    3.48    4.21
   0  -7 -14    1.56    3.25
   0   7 -13   60.05    6.88
   0  -7 -13   59.99    6.26
   0   7 -12    6.33    3.81
   0  -7 -12    4.89    3.02
   0   7 -11   78.49    7.01
   0  -7 -11   67.60    6.23
   0   7 -10   -1.12    3.00
   0  -7 -10   -1.55    2.58
   0   7  -9  288.58   11.95
   0  -7  -9  278.89   11.28
   0   7  -8    5.75    3.11
   0  -7  -8    3.61    1.42
   0  -7  -8    2.10    2.80
   0   7  -7   58.34    5.64
   0   7  -7   64.08    2.40
   0  -7  -7   66.75    3.41
   0  -7  -7   63.56    5.53
   0   7  -6   -0.30    2.57
   0  -7  -6   -0.20    2.28
   0   7  -6    1.04    1.02
   0  -7  -6    1.70    1.32
   0   7  -5   10.66    1.71
   0  -7  -5   10.41    2.92
   0  -7  -5   13.40    2.04
   0   7  -5    6.74    2.75
   0   7  -4   -0.98    1.26
   0  -7  -4    0.92    1.93
   0  -7  -4   -0.61    1.43
   0   7  -4    2.72    2.71
   0   7  -3  544.33   10.42
   0  -7  -3  575.71   14.30
   0  -7  -3  556.84   11.90
   0   7  -3  572.48   14.65
   0   7  -2    2.43    1.81
   0  -7  -2    1.39    1.99
   0  -7  -2    0.80    1.67
   0   7  -2    0.66    2.20
   0   7  -1  478.27   11.36
   0  -7  -1  522.11   13.08
   0  -7  -1  492.47   12.48
   0   7  -1  487.81   13.11
   0   7   0    0.20    1.91
   0  -7   0   -2.25    2.04
   0  -7   0   -0.99    2.17
   0   7   0   -1.07    2.07
   0   7   1  493.67   12.44
   0  -7   1  493.80   12.50
   0  -7   1  479.99   13.46
   0   7   1  471.08   12.44
   0   7   2    2.23    2.10
   0  -7   2   -1.20    1.92
   0  -7   2    0.94    2.21
   0   7   2   -0.69    2.17
   0   7   3  544.42   14.40
   0  -7   3  564.64   13.20
   0  -7   3  560.50   16.08
   0   7   3  514.33   12.74
   0   7   4   -0.86    2.45
   0  -7   4    0.01    1.72
   0  -7   4    0.32    1.80
   0  -7   4   -3.47    3.27
   0   7   4    1.58    2.20
   0   7   5    8.70    2.79
   0  -7   5   11.48    2.25
   0  -7   5   12.65    2.72
   0   7   5   15.72    2.79
   0  -7   5   17.21    4.09
   0   7   5   11.95    2.82
   0   7   6    2.08    2.84
   0  -7   6    2.37    1.68
   0  -7   6   -3.36    2.48
   0  -7   6    1.98    3.30
   0   7   6    1.26    1.96
   0   7   6    3.70    2.63
   0   7   7   78.96    5.32
   0   7   7   61.29    6.19
   0  -7   7   64.77    6.84
   0  -7   7   62.14    4.85
   0   7   8    3.03    3.19
   0   7   8    1.70    2.39
   0  -7   8    2.27    3.44
   0  -7   8    0.31    2.13
   0   7   9  295.65    9.81
   0  -7   9  258.00    9.64
   0  -7   9  283.35   14.09
   0   7   9  287.93   12.89
   0   7  10    4.25    2.95
   0  -7  10    0.95    2.40
   0  -7  10    1.53    3.77
   0   7  10   -1.28    3.38
   0  -7  11   68.17    5.51
   0  -7  11   74.24    8.59
   0   7  11   90.22    8.50
   0  -7  12    1.53    2.73
   0  -7  12    5.55    4.77
   0   7  12   -1.76    3.65
   0  -7  13   63.31    8.69
   0   7  13   70.05    7.88
   0  -7  14    7.21    5.85
   0   7  14    7.03    5.07
   0  -7  15   29.98    7.66
   0   7  15   32.50    7.00
   0  -7  16    0.94    6.13
   0   7  16    3.35    5.24
   0   8 -16   78.66    9.03
   0   8 -15    2.74    4.76
   0  -8 -15   -1.05    3.99
   0   8 -14   51.34    7.21
   0  -8 -14   49.47    6.58
   0   8 -13    5.72    4.32
   0  -8 -13    4.40    3.45
   0   8 -12  271.28   13.25
   0  -8 -12  264.05   12.41
   0   8 -11    4.32    3.79
   0  -8 -11    6.55    3.46
   0   8 -10  197.96   10.91
   0  -8 -10  201.32   10.51
   0   8  -9    3.19    3.38
   0  -8  -9   -2.39    3.06
   0   8  -8  796.83   20.24
   0  -8  -8  829.31   19.87
   0  -8  -7    7.74    1.76
   0   8  -7    7.78    3.25
   0   8  -6  334.80    6.85
   0  -8  -6  317.37   11.95
   0  -8  -6  361.13    8.47
   0   8  -6  335.26   12.88
   0   8  -5   -0.13    1.41
   0  -8  -5    4.26    2.87
   0  -8  -5   -0.74    1.59
   0   8  -5   -0.48    2.92
   0   8  -4 1142.68   15.12
   0  -8  -4 1170.98   21.86
   0  -8  -4 1156.29   17.08
   0   8  -4 1136.11   22.52
   0   8  -3    4.46    1.91
   0  -8  -3    5.20    2.78
   0  -8  -3    3.86    2.26
   0   8  -3    0.37    2.59
   0   8  -2  880.36   15.44
   0  -8  -2  849.22   18.13
   0  -8  -2  819.91   16.35
   0   8  -2  814.23   18.39
   0   8  -1    0.97    1.98
   0  -8  -1    2.23    2.52
   0  -8  -1    8.74    2.91
   0   8  -1    7.77    2.98
   0   8   0  121.71    6.71
   0  -8   0  111.82    6.74
   0  -8   0  112.69    6.96
   0   8   0  115.09    7.03
   0   8   1    6.57    2.50
   0  -8   1    3.84    2.43
   0  -8   1    1.00    2.54
   0   8   1    2.72    2.52
   0   8   2  848.07   18.23
   0  -8   2  864.77   17.61
   0  -8   2  834.77   19.76
   0   8   2  837.32   17.65
   0   8   3    6.71    2.84
   0  -8   3    4.48    2.24
   0  -8   3    8.75    3.69
   0   8   3    7.33    2.83
   0   8   4 1124.91   22.61
   0  -8   4 1061.92   19.39
   0   8   4 1098.54   19.80
   0   8   5   -1.75    2.93
   0  -8   5    1.50    2.15
   0  -8   5    2.12    3.58
   0   8   5    1.78    2.61
   0   8   6  379.51   11.80
   0   8   6  351.78   13.68
   0  -8   6  333.71   11.07
   0  -8   6  345.99   14.99
   0   8   7    5.80    3.44
   0  -8   7   10.16    3.17
   0  -8   7    7.79    3.93
   0   8   7   10.38    3.14
   0   8   8  867.11   17.36
   0   8   8  886.80   22.77
   0  -8   8  847.64   24.62
   0   8   9   -0.88    3.68
   0  -8   9    0.66    2.67
   0  -8   9    0.42    3.75
   0   8   9    2.92    2.61
   0   8  10  235.86   12.88
   0  -8  10  216.35   13.62
   0  -8  10  198.30    9.31
   0   8  11    0.21    4.03
   0  -8  11    7.03    4.96
   0  -8  11    7.09    3.47
   0   8  12  237.30   13.70
   0  -8  12  300.00   17.09
   0   8  13    5.72    4.79
   0  -8  13    0.57    4.86
   0   8  14   50.90    7.89
   0  -8  14   38.03    8.24
   0   8  15    5.17    5.82
   0  -8  15    4.91    6.17
   0   9 -14    0.95    4.80
   0  -9 -14    0.54    4.30
   0   9 -13  136.20   10.52
   0  -9 -13  126.20    9.58
   0   9 -12    3.98    4.68
   0  -9 -12    0.24    3.61
   0   9 -11  152.00   10.52
   0  -9 -11  152.77    9.97
   0   9 -10    1.35    3.78
   0  -9 -10   -2.06    3.30
   0   9  -9  222.17   11.93
   0  -9  -9  192.41   10.60
   0   9  -8    7.27    4.00
   0  -9  -8    9.22    3.41
   0   9  -7 1236.91   26.00
   0  -9  -7 1275.51   25.37
   0  -9  -6   -3.12    3.15
   0  -9  -6    4.50    2.00
   0   9  -6    6.69    3.87
   0   9  -5  127.74    5.30
   0  -9  -5  127.36    8.18
   0  -9  -5  126.23    5.93
   0   9  -5  125.97    8.49
   0   9  -4   -0.14    1.76
   0  -9  -4    3.06    2.68
   0  -9  -4    0.99    2.38
   0   9  -4   -1.37    2.88
   0   9  -3 1014.63   16.76
   0  -9  -3 1032.27   21.58
   0  -9  -3  971.38   18.20
   0   9  -3  996.13   22.12
   0   9  -2   10.69    2.86
   0  -9  -2    4.80    2.88
   0  -9  -2    1.63    2.19
   0   9  -2    1.52    2.71
   0   9  -1  528.79   13.80
   0  -9  -1  541.28   15.36
   0  -9  -1  544.88   15.10
   0   9  -1  550.26   15.94
   0   9   0    1.95    2.51
   0  -9   0   -0.66    2.51
   0  -9   0    0.33    2.78
   0   9   0   -5.37    3.15
   0   9   1  519.42   14.72
   0  -9   1  506.50   14.67
   0  -9   1  533.87   16.27
   0   9   1  536.81   15.43
   0   9   2    1.90    2.67
   0  -9   2    5.33    2.73
   0  -9   2    4.13    3.24
   0   9   2    5.29    3.06
   0   9   3  958.90   21.30
   0  -9   3  992.66   20.14
   0  -9   3  985.21   23.75
   0   9   3 1045.31   20.74
   0   9   4   -0.77    2.93
   0  -9   4    1.54    2.52
   0  -9   4   -2.23    3.41
   0   9   4    2.48    2.77
   0   9   5  129.58    8.81
   0  -9   5  133.84    7.72
   0  -9   5  135.04    9.89
   0   9   5  127.99    7.58
   0   9   6    0.74    3.59
   0  -9   6    1.07    2.46
   0  -9   6    5.57    4.01
   0   9   6    2.40    3.11
   0   9   7 1284.37   27.96
   0  -9   7 1256.12   30.37
   0   9   7 1268.44   22.34
   0   9   8   12.56    4.65
   0  -9   8    8.71    3.28
   0  -9   8    5.93    4.39
   0   9   8    6.44    3.11
   0  -9   9  164.85    8.79
   0   9   9  167.11   11.03
   0  -9   9  192.90   13.15
   0   9  10    4.70    4.48
   0  -9  10    4.27    3.12
   0  -9  10    3.30    4.54
   0  -9  11  159.93   12.91
   0   9  11  177.82   12.27
   0  -9  12    9.10    5.79
   0   9  12   -2.40    5.04
   0  -9  13  136.87   13.05
   0   9  13  119.24   11.07
   0  -9  14    0.12    6.08
   0   9  14    9.08    5.63
   0  10 -13    1.32    4.99
   0 -10 -13    0.49    4.07
   0  10 -12  353.59   16.67
   0 -10 -12  309.24   14.85
   0  10 -11    2.90    4.62
   0 -10 -11    4.98    3.88
   0  10 -10    5.46    4.32
   0 -10 -10    6.17    3.69
   0  10  -9    4.51    4.18
   0 -10  -9    0.33    3.57
   0  10  -8   60.98    7.38
   0 -10  -8   48.60    6.20
   0  10  -7    3.99    3.93
   0 -10  -7    2.07    3.22
   0  10  -6   38.88    5.87
   0 -10  -6   30.89    4.91
   0 -10  -5    6.53    3.60
   0 -10  -5    1.11    2.24
   0  10  -5    4.30    3.47
   0  10  -4  107.56    5.73
   0 -10  -4  120.07    8.32
   0 -10  -4  119.86    6.80
   0  10  -4  117.56    8.74
   0  10  -3    2.52    2.51
   0 -10  -3    1.25    2.78
   0 -10  -3    3.14    2.80
   0  10  -3    0.98    3.15
   0  10  -2  181.69    8.33
   0 -10  -2  203.26   10.46
   0 -10  -2  187.37    9.23
   0  10  -2  180.05   10.17
   0  10  -1    4.67    2.72
   0 -10  -1   -0.02    2.62
   0 -10  -1   -0.41    2.88
   0  10  -1   -2.29    3.36
   0  10   0  148.72    8.44
   0 -10   0  125.32    8.22
   0 -10   0  143.23    9.11
   0  10   0  131.28    8.84
   0  10   1   -2.59    3.09
   0 -10   1   -1.35    2.75
   0 -10   1   -2.85    3.04
   0  10   1    1.43    3.15
   0  10   2  213.44   10.70
   0 -10   2  189.95    9.72
   0 -10   2  176.60   10.38
   0  10   2  190.93   10.07
   0  10   3   -0.82    3.36
   0 -10   3    3.65    2.78
   0 -10   3    2.98    3.39
   0  10   3   -1.07    3.04
   0  10   4  118.96    8.71
   0 -10   4  117.55    7.97
   0 -10   4  113.39    9.28
   0  10   4  125.88    8.11
   0  10   5    1.58    3.61
   0 -10   5    1.14    3.03
   0 -10   5   -6.28    4.46
   0  10   5    4.28    3.51
   0  10   6   31.02    5.60
   0 -10   6   22.66    4.07
   0 -10   6   38.75    6.58
   0  10   6   42.51    5.28
   0  10   7   -5.77    4.27
   0 -10   7    3.78    3.06
   0 -10   7   -2.31    4.34
   0  10   7    3.04    3.37
   0  10   8   69.98    7.70
   0 -10   8   54.52    5.83
   0 -10   8   54.52    8.44
   0  10   8   60.21    5.86
   0  10   9    3.07    4.87
   0 -10   9   -1.37    3.00
   0 -10   9    2.91    4.75
   0 -10  10    0.80    5.16
   0  10  10    3.10    4.90
   0 -10  11    0.43    5.40
   0  10  11    7.20    5.14
   0 -10  12  289.05   18.25
   0  10  12  334.86   17.41
   0 -11 -11   25.87    5.66
   0  11 -11   52.35    8.01
   0 -11 -10    1.93    4.25
   0  11 -10    2.69    4.93
   0 -11  -9   77.02    8.07
   0  11  -9   56.81    7.98
   0 -11  -8    6.88    4.28
   0  11  -8    7.74    5.25
   0 -11  -7  277.03   13.61
   0  11  -7  304.14   15.03
   0 -11  -6   -1.76    3.19
   0  11  -6   -1.62    4.32
   0 -11  -5  263.84   12.91
   0  11  -5  272.48   13.69
   0 -11  -4    1.85    3.21
   0  11  -4    4.97    4.35
   0  11  -3  170.55    8.06
   0 -11  -3  155.97    9.79
   0 -11  -3  167.16    8.85
   0  11  -3  163.73   10.52
   0  11  -2    3.17    2.86
   0 -11  -2   -3.86    3.47
   0 -11  -2    0.33    3.03
   0  11  -2    3.87    3.63
   0  11  -1   79.67    6.43
   0 -11  -1   97.03    8.01
   0 -11  -1   92.34    7.53
   0  11  -1   77.67    7.44
   0  11   0    0.51    3.06
   0 -11   0    2.22    3.44
   0 -11   0    1.35    3.51
   0  11   0    0.52    3.37
   0  11   1   81.27    7.25
   0 -11   1   72.24    6.92
   0 -11   1   81.27    7.86
   0  11   1   72.73    7.04
   0  11   2    0.33    3.38
   0 -11   2    2.68    3.03
   0 -11   2    0.70    3.85
   0  11   2    0.53    3.44
   0  11   3  189.72   11.18
   0 -11   3  171.31    9.83
   0 -11   3  167.65   11.24
   0  11   3  169.66   10.13
   0  11   4   -4.24    4.39
   0 -11   4    6.81    3.91
   0 -11   4    2.65    4.31
   0  11   4    0.88    3.26
   0  11   5  279.68   13.72
   0 -11   5  241.49   11.54
   0 -11   5  271.25   15.03
   0  11   5  293.91   12.63
   0  11   6    2.62    4.00
   0 -11   6    4.82    3.31
   0 -11   6    0.94    4.22
   0  11   6    2.09    3.64
   0  11   7  295.91   15.05
   0 -11   7  318.15   16.96
   0  11   7  293.05   12.49
   0  11   8   -3.09    4.89
   0 -11   8   -1.63    3.55
   0 -11   8   -4.16    4.87
   0 -11   9   63.07    9.26
   0  11   9   44.42    7.45
   0 -11  10    1.01    5.46
   0  11  10    6.15    5.45
   0 -11  11   41.40    8.42
   0  11  11   40.44    7.68
   0 -12  -9    1.79    4.50
   0  12  -9   -0.38    5.39
   0 -12  -8  148.73   10.96
   0  12  -8  143.79   11.57
   0 -12  -7   11.00    4.77
   0  12  -7   -1.01    4.81
   0 -12  -6   35.55    5.99
   0  12  -6   26.80    6.18
   0 -12  -5    2.00    3.56
   0  12  -5    1.08    4.45
   0 -12  -4   28.85    5.33
   0  12  -4   26.34    5.93
   0 -12  -3    2.93    3.99
   0  12  -3   -1.12    4.36
   0  12  -2  680.64   17.47
   0 -12  -2  653.46   20.39
   0 -12  -2  653.90   18.91
   0  12  -2  665.46   21.26
   0  12  -1    0.17    3.29
   0 -12  -1    2.76    3.72
   0 -12  -1    6.37    4.15
   0  12  -1    7.68    4.68
   0  12   0  280.08   12.40
   0 -12   0  286.32   13.57
   0 -12   0  285.12   13.73
   0  12   0  263.49   13.38
   0  12   1    2.48    3.76
   0 -12   1    3.26    3.86
   0 -12   1   -0.64    4.09
   0  12   1   -1.87    3.89
   0  12   2  695.40   20.83
   0 -12   2  604.16   19.29
   0 -12   2  606.46   21.17
   0  12   2  668.23   20.32
   0  12   3   -1.62    3.87
   0 -12   3    3.29    3.80
   0 -12   3   -4.41    4.98
   0  12   3    1.45    4.20
   0  12   4   21.74    5.51
   0 -12   4   17.18    4.42
   0 -12   4   10.95    5.41
   0  12   4   24.59    5.60
   0  12   5   -0.88    4.49
   0 -12   5   -3.29    3.76
   0 -12   5    8.75    5.15
   0  12   5    4.18    4.42
   0  12   6   46.34    7.23
   0 -12   6   45.74    6.20
   0 -12   6   66.78    8.63
   0  12   6   42.48    6.18
   0  12   7   -2.80    5.05
   0 -12   7    6.95    4.39
   0 -12   7    5.03    5.46
   0 -12   8  137.53   12.87
   0  12   8  146.71   11.96
   0 -12   9   -4.06    5.85
   0  12   9    7.83    5.72
   0 -13  -6    6.45    4.91
   0  13  -6    7.65    5.62
   0 -13  -5   37.70    6.58
   0  13  -5   44.59    7.42
   0 -13  -4    2.35    4.10
   0  13  -4   -1.33    4.86
   0 -13  -3   -1.07    4.17
   0  13  -3    5.60    5.12
   0 -13  -2    2.82    4.03
   0  13  -2    7.04    5.31
   0 -13  -1   31.52    6.07
   0  13  -1   46.49    7.27
   0  13   0    5.37    4.42
   0 -13   0   -3.40    4.49
   0 -13   0   -1.11    4.07
   0  13   0    2.53    4.58
   0  13   1   52.27    6.94
   0 -13   1   32.48    6.00
   0 -13   1   45.10    7.13
   0  13   1   42.78    7.21
   0  13   2    5.81    4.68
   0 -13   2    9.53    5.09
   0 -13   2    2.57    4.46
   0  13   2    1.28    4.59
   0  13   3   -2.24    4.47
   0 -13   3    1.10    4.12
   0 -13   3    6.44    5.33
   0  13   3    4.26    4.62
   0  13   4   -0.63    4.45
   0 -13   4   -2.53    3.93
   0 -13   4    0.10    5.29
   0  13   4    1.35    4.45
   0  13   5   40.44    7.38
   0 -13   5   30.73    5.73
   0 -13   5   26.62    6.89
   0  13   5   36.04    6.18
   0  13   6    0.88    4.89
   0 -13   6    6.68    4.37
   0 -13   6    0.74    5.81
   0 -13   7   20.16    7.35
   0  13   7    9.10    5.55
   0 -14  -3   -2.58    4.64
   0  14  -3   -3.50    5.70
   0 -14  -2  219.58   13.70
   0  14  -2  224.61   14.54
   0 -14  -1   -1.22    4.46
   0  14  -1    2.45    5.15
   0 -14   0  155.74   11.59
   0  14   0  166.50   12.49
   0 -14   1    6.87    4.72
   0  14   1    0.72    5.09
   0  14   2  194.66   12.71
   0 -14   2  201.56   12.93
   0 -14   2  213.94   14.27
   0  14   2  224.66   13.87
   0  14   3   -2.04    5.16
   0 -14   3   12.29    5.63
   0 -14   3   -3.20    5.85
   0  14   3   -2.97    5.23
   0 -14   4  200.42   15.04
   0 -14   4  187.47   12.38
   0  14   4  202.73   13.65
   0  14   5   -0.68    5.27
   0 -14   5   -7.31    6.31
   1   0 -13    8.68    3.17
   1   0 -12    5.85    2.75
   1   0 -11    0.97    2.04
   1   0 -10    2.69    1.77
   1   0 -10    0.27    1.49
   1   0  -9    3.50    1.64
   1   0  -9    2.27    1.43
  -1   0  -9    2.14    1.47
  -1   0  -8    2.85    1.32
   1   0  -8    1.41    1.16
  -1   0  -8    0.97    1.40
  -1   0  -8    2.71    1.47
  -1   0  -8    0.60    1.32
   1   0  -8    1.85    1.30
  -1   0  -7    3.05    1.23
   1   0  -7    1.82    1.11
  -1   0  -7    2.19    1.39
  -1   0  -7    4.80    1.64
   1   0  -7    3.66    1.60
  -1   0  -7    1.54    1.32
  -1   0  -6    0.10    1.09
   1   0  -6    3.01    1.15
  -1   0  -6    2.19    1.23
  -1   0  -6    2.46    1.39
  -1   0  -6    0.71    1.10
   1   0  -6   -0.28    1.27
   1   0  -5    1.95    1.11
   1   0  -5   -0.33    0.92
  -1   0  -5    0.46    1.05
  -1   0  -5    0.80    1.21
   1   0  -5    1.72    1.15
  -1   0  -5    1.07    0.98
  -1   0  -5    0.97    0.88
  -1   0  -4    1.07    0.91
   1   0  -4    2.90    0.79
  -1   0  -4    0.99    0.88
  -1   0  -4    1.54    0.92
   1   0  -4    0.86    1.02
  -1   0  -4    1.71    0.75
   1   0  -4    1.38    0.84
   1   0  -3    0.14    0.65
  -1   0  -3    1.40    0.89
   1   0  -3   -0.12    0.78
  -1   0  -3    0.38    0.61
  -1   0  -3   -0.19    0.75
   1   0  -3   -0.88    0.84
  -1   0  -3    0.85    0.89
   1   0  -2    1.54    0.62
   1   0  -2    2.02    0.52
  -1   0  -2    0.38    0.60
  -1   0  -2    1.30    0.46
   1   0  -2    0.30    0.62
  -1   0  -2   -0.11    0.53
   1   0  -2    1.50    0.70
  -1   0  -1    0.10    0.16
   1   0  -1   -0.23    0.21
  -1   0  -1   -0.19    0.22
  -1   0   1   -0.03    0.21
   1   0   1   -0.10    0.29
   1   0   1    0.51    0.27
  -1   0   1   -0.14    0.33
   1   0   2   -0.05    0.55
   1   0   2    0.47    0.57
  -1   0   2    0.68    0.45
  -1   0   2    0.28    0.57
   1   0   2    0.58    0.45
  -1   0   2    0.22    0.52
   1   0   2    0.24    0.49
  -1   0   2    0.38    0.62
   1   0   2    0.46    0.53
  -1   0   3    0.09    0.60
   1   0   3    1.09    0.85
  -1   0   3   -1.14    0.84
   1   0   3   -0.16    0.63
  -1   0   3    0.67    0.76
   1   0   3    0.09    0.71
   1   0   3   -0.77    0.70
  -1   0   3    0.91    0.86
   1   0   4    0.92    0.89
  -1   0   4    1.89    0.80
   1   0   4    0.70    0.72
  -1   0   4    2.76    1.02
  -1   0   4    0.57    0.81
   1   0   4    1.32    0.79
  -1   0   4    1.82    0.81
   1   0   4    1.83    0.80
  -1   0   4    2.91    1.05
   1   0   5    0.36    0.93
  -1   0   5    0.30    0.89
  -1   0   5    2.42    1.11
   1   0   5    2.37    0.92
  -1   0   5    0.89    1.02
  -1   0   5    0.99    0.86
   1   0   5    1.47    0.90
  -1   0   5    1.38    1.13
   1   0   5    1.96    0.95
   1   0   6    0.19    1.09
  -1   0   6    2.45    1.15
  -1   0   6    3.44    1.38
   1   0   6    1.15    1.05
  -1   0   6   -0.32    1.26
  -1   0   6    1.55    1.09
   1   0   6    1.60    1.11
  -1   0   6    1.35    1.26
   1   0   6    1.89    1.09
  -1   0   7    2.42    1.75
  -1   0   7    2.49    1.28
   1   0   7    2.09    1.22
   1   0   7    1.63    1.12
  -1   0   7    1.24    1.27
  -1   0   7    3.55    1.28
   1   0   7    1.96    1.13
   1   0   7    0.81    1.09
  -1   0   8   -0.17    1.28
  -1   0   8    0.81    1.43
  -1   0   8    0.35    1.22
  -1   0   8    0.87    1.23
   1   0   9    2.02    1.67
  -1   0   9    2.92    1.61
   1   0   9    2.42    1.53
  -1   0   9    2.40    1.78
   1   0  10    5.39    2.25
  -1   0  10    2.50    1.75
   1   0  10    2.48    1.85
  -1   0  10    0.04    1.93
   1   0  10    0.89    1.76
  -1   0  11    2.29    1.94
   1   0  11    2.17    1.94
   1   0  11    2.56    3.10
   1   0  11    3.81    2.37
  -1   0  11    1.94    2.23
   1   0  11    5.09    2.10
   1   0  12   10.82    2.87
  -1   0  12    7.37    2.52
  -1   0  12    9.17    3.86
   1   0  12   12.19    3.96
   1   0  12    6.59    3.10
  -1   0  12    7.12    3.02
   1   0  12    8.99    2.63
   1   0  13    7.43    2.92
  -1   0  13    3.75    2.35
   1   0  13    5.01    3.76
  -1   0  13    7.85    3.98
   1   0  13    3.72    3.04
   1   0  13    9.68    2.78
  -1   0  13   -2.11    3.22
   1   0  14    3.78    2.71
  -1   0  14    4.48    2.91
  -1   0  14    0.82    3.97
   1   0  14    1.38    3.87
   1   0  14    1.65    2.81
   1   0  14    3.34    2.68
  -1   0  14    0.85    2.83
   1   0  15    1.81    2.70
   1   0  15    0.03    4.25
   1   0  15    3.26    3.48
  -1   0  15    4.32    3.61
  -1   0  15    2.39    3.16
   1   0  15    6.87    3.25
  -1   0  16    3.53    4.21
   1   0  16    0.29    3.33
   1   0  16    1.09    3.15
  -1   0  16    1.07    3.73
  -1   0  17    5.84    4.32
   1  -1 -14  270.38   10.54
   1   1 -13   50.65    4.35
   1  -1 -13   51.00    4.77
  -1   1 -12  582.63   13.29
   1   1 -12  595.71   12.49
   1   1 -12  594.67   15.32
   1  -1 -12  619.41   14.30
  -1  -1 -11 1154.64   17.24
   1   1 -11 1168.53   16.66
  -1   1 -11 1197.17   18.01
   1   1 -11 1216.90   20.51
   1  -1 -11 1218.48   18.83
   1  -1 -10   62.42    4.20
  -1  -1 -10   57.94    3.88
   1   1 -10   65.06    3.97
  -1   1 -10   68.40    4.48
   1  -1 -10   66.11    4.49
   1   1 -10   58.97    4.65
  -1  -1 -10   69.06    4.22
   1  -1  -9  525.20   10.95
  -1  -1  -9  529.02   10.60
   1   1  -9  537.87   10.34
  -1   1  -9  540.50   10.53
   1   1  -9  567.98   12.77
   1  -1  -9  545.47   11.14
  -1  -1  -9  552.82   10.64
   1  -1  -8  394.71    9.07
  -1  -1  -8  413.78    8.78
  -1   1  -8  416.74    9.25
   1   1  -8  415.02    8.65
  -1   1  -8  420.66    8.62
   1   1  -8  423.01   10.41
  -1  -1  -8  430.76    8.74
   1  -1  -8  429.69    9.21
  -1  -1  -7  231.17    6.20
   1  -1  -7  235.30    6.61
  -1   1  -7  226.23    6.56
   1   1  -7  237.27    6.25
  -1   1  -7  247.48    6.07
   1   1  -7  232.33    7.32
  -1  -1  -7  243.74    6.07
   1  -1  -7  249.33    6.63
   1  -1  -6  215.92    5.97
  -1  -1  -6  221.36    5.68
   1   1  -6  220.07    5.64
  -1   1  -6  218.71    6.10
  -1  -1  -6  235.17    6.83
  -1   1  -6  226.70    5.30
  -1  -1  -6  234.05    5.27
   1  -1  -6  232.52    5.81
   1   1  -6  235.10    6.83
  -1  -1  -5  688.13    9.20
   1  -1  -5  688.98    9.81
   1   1  -5  694.57    9.27
  -1   1  -5  682.67    9.81
  -1   1  -5  732.20    8.36
  -1  -1  -5  720.86   10.94
   1  -1  -5  726.85    9.16
  -1  -1  -5  726.70    8.14
   1   1  -5  712.82   10.77
   1   1  -4 1966.14   15.76
   1   1  -4 1934.28   14.32
  -1   1  -4 1966.50   15.30
   1  -1  -4 2027.39   15.24
  -1  -1  -4 1982.77   14.57
  -1  -1  -4 1968.13   16.16
  -1   1  -4 1940.44   11.86
  -1  -1  -4 2057.65   11.63
   1  -1  -4 2059.59   13.85
   1   1  -4 1956.31   16.25
   1   1  -3   10.45    1.43
  -1  -1  -3   14.65    0.93
   1  -1  -3   12.05    1.19
  -1  -1  -3   16.26    2.12
   1   1  -3   11.77    1.44
  -1   1  -3   10.94    1.38
   1  -1  -3   13.39    1.34
  -1  -1  -3   14.55    1.38
   1  -1  -3   15.40    1.61
  -1   1  -3   13.75    1.07
  -1  -1  -3   12.02    1.51
  -1   1  -3   13.02    1.09
   1   1  -3   16.44    1.63
  -1   1  -2 1034.18   10.52
   1   1  -2 1007.74    9.21
   1  -1  -2 1061.55    7.77
  -1  -1  -2 1083.44   11.18
  -1   1  -2 1001.57    8.94
   1   1  -2 1021.81    8.81
   1  -1  -2 1082.78    8.92
  -1  -1  -2 1075.57    8.84
   1  -1  -2 1063.70    9.83
  -1   1  -2 1038.98    6.34
  -1  -1  -2 1105.23    9.58
  -1   1  -2 1068.77    6.51
   1   1  -2 1077.13    9.58
   1  -1  -1  631.05    5.63
  -1   1  -1 2760.03   15.14
  -1  -1  -1 2734.57   15.40
  -1   1  -1 1489.11    7.20
   1  -1  -1 2860.77   13.94
   1   1  -1 2800.69   13.92
  -1   1   0   19.46    1.26
   1  -1   0   -0.50    0.51
  -1  -1   0   21.26    0.91
   1   1   0   -0.08    0.24
  -1  -1   0   18.25    1.35
   1   1   0   -0.11    0.42
  -1   1   0   -0.23    0.38
   1  -1   0   20.12    1.04
  -1   1   0   21.40    1.00
   1  -1   0   -0.41    0.30
   1  -1   0   23.59    1.17
  -1   1   0   -0.17    0.37
  -1  -1   0   -0.11    0.27
   1   1   0   20.52    0.94
   1   1   0   21.63    1.19
  -1  -1   0   -0.12    0.35
  -1   1   1 2878.09   12.48
  -1  -1   1 2647.59   12.50
  -1  -1   1 2673.70   13.37
   1  -1   1 2828.47   13.20
  -1   1   1 2935.46   12.99
   1   1   1 2901.22   13.18
   1  -1   1 2877.92   10.25
   1   1   1 2761.42   12.84
   1  -1   2 1060.73   10.82
  -1   1   2 1111.72    8.19
  -1  -1   2 1058.61    9.33
   1   1   2 1077.28   10.88
  -1  -1   2 1000.50    8.86
   1  -1   2  984.42    9.01
   1   1   2 1054.11    8.80
  -1   1   2 1066.91    9.17
  -1   1   2 1077.23    9.70
   1  -1   2 1081.77    6.46
   1   1   2 1071.36    9.42
  -1  -1   2 1064.04    9.46
   1  -1   2 1099.79    6.72
   1  -1   3   15.32    1.78
  -1   1   3   15.93    1.27
   1   1   3   14.42    0.87
  -1  -1   3   12.44    1.55
   1  -1   3   14.21    1.48
   1   1   3   16.42    2.15
  -1   1   3   16.29    1.35
  -1  -1   3   14.02    1.48
   1  -1   3   15.29    1.60
  -1   1   3   16.21    0.83
  -1   1   3   14.51    1.43
   1   1   3   15.97    1.52
  -1   1   3   15.04    1.68
   1  -1   3   13.45    0.91
   1   1   3   14.50    1.53
   1  -1   3   15.00    1.12
  -1  -1   3   13.74    1.53
   1  -1   4 1959.68   18.31
   1  -1   4 2006.79   15.81
  -1   1   4 2042.88   13.97
   1   1   4 2096.85   11.40
  -1  -1   4 1991.24   16.21
  -1   1   4 2016.69   14.15
   1   1   4 1984.84   18.90
  -1  -1   4 1987.83   14.89
  -1   1   4 2058.24   10.06
   1   1   4 2076.09   13.57
   1  -1   4 1831.87   15.12
   1  -1   4 1983.61   11.50
  -1   1   4 2023.68   15.88
   1   1   4 1996.40   14.97
  -1  -1   4 2012.38   10.83
  -1   1   4 2000.39   16.75
   1   1   4 2032.53   15.83
   1  -1   4 2035.92   11.46
  -1  -1   4 2054.05    9.62
  -1  -1   4 1991.35   16.40
   1  -1   4 1979.44   13.26
   1  -1   5  675.39   11.82
  -1   1   5  704.82    9.11
   1   1   5  699.82    7.80
  -1  -1   5  670.83   10.30
   1  -1   5  670.18    9.99
  -1   1   5  678.07    9.68
   1   1   5  665.67   12.08
  -1   1   5  670.65    6.90
  -1  -1   5  655.62    9.44
   1  -1   5  639.72    9.76
   1   1   5  660.97    8.46
   1   1   5  669.41    9.68
   1  -1   5  657.46    7.67
  -1   1   5  702.27   10.26
  -1  -1   5  636.59    8.64
  -1  -1   5  686.43    7.61
  -1   1   5  687.81   10.71
   1  -1   5  692.84    7.54
  -1  -1   5  676.96    6.64
  -1   1   5  675.57    9.98
   1   1   5  677.97   10.10
   1  -1   5  683.76    8.95
  -1  -1   5  687.88   10.56
   1  -1   6  219.87    7.38
   1  -1   6  225.21    6.30
  -1   1   6  219.66    5.63
   1   1   6  237.74    5.24
   1   1   6  227.60    7.61
  -1   1   6  209.10    6.22
  -1   1   6  214.53    4.47
   1  -1   6  213.07    6.23
  -1  -1   6  193.16    5.69
   1   1   6  219.29    5.41
  -1  -1   6  212.00    5.57
   1   1   6  216.56    6.10
   1  -1   6  213.15    5.02
  -1  -1   6  220.66    4.97
  -1   1   6  238.61    6.81
  -1  -1   6  223.30    4.36
   1  -1   6  228.74    4.88
   1   1   6  224.84    6.29
  -1   1   6  230.39    6.25
   1  -1   6  205.80    5.51
  -1  -1   6  209.99    6.37
   1  -1   7  252.01    8.34
   1   1   7  253.97    6.04
  -1   1   7  243.03    6.43
  -1   1   7  230.77    7.18
   1   1   7  230.90    8.35
   1   1   7  236.64    6.08
  -1  -1   7  248.13    6.85
  -1   1   7  253.25    5.42
   1  -1   7  237.66    5.87
  -1  -1   7  266.87    6.11
  -1   1   7  257.33    7.51
  -1  -1   7  252.75    5.18
   1  -1   7  255.33    5.66
  -1  -1   7  230.17    7.11
   1  -1   7  240.86    6.56
   1  -1   8  422.02   11.51
   1   1   8  429.26    8.50
   1   1   8  399.44   11.76
  -1   1   8  416.33   10.40
  -1   1   8  423.81    7.73
   1   1   8  414.47    8.65
   1  -1   8  417.30    8.43
  -1   1   8  442.16   10.49
  -1  -1   8  428.84    8.40
   1   1   8  419.40   10.59
   1  -1   8  450.50    8.07
  -1  -1   8  423.71    7.27
   1  -1   8  426.59    9.42
  -1  -1   8  417.00   10.30
   1  -1   9  523.71   13.40
  -1   1   9  510.99    9.29
   1   1   9  534.24   12.70
  -1   1   9  566.66   12.47
  -1  -1   9  529.30   10.00
   1   1   9  543.75   14.28
  -1   1   9  538.37   12.56
  -1  -1   9  523.52    8.69
   1  -1   9  544.33   11.36
  -1  -1   9  541.33   12.35
   1   1  10   54.92    5.42
  -1   1  10   54.97    4.95
   1  -1  10   52.64    4.92
  -1  -1  10   60.53    4.76
   1  -1  10   54.95    4.11
   1   1  10   55.01    4.60
  -1  -1  10   47.21    3.37
  -1   1  10   63.71    4.78
   1  -1  10   66.34    4.41
   1   1  11 1153.77   23.06
  -1   1  11 1175.30   20.85
   1  -1  11 1190.57   22.46
  -1  -1  11 1198.87   20.51
   1  -1  11 1173.64   19.08
  -1   1  11 1175.38   20.70
   1   1  11 1178.14   20.67
   1  -1  11 1183.04   17.88
  -1  -1  11 1131.51   16.12
  -1   1  11 1154.65   19.35
  -1   1  12  659.19   16.69
   1   1  12  626.45   17.79
   1  -1  12  616.47   17.01
   1   1  12  634.30   15.46
  -1  -1  12  641.72   16.04
  -1   1  12  630.99   16.00
   1  -1  12  646.63   15.07
   1   1  12  666.94   16.31
  -1  -1  12  623.27   12.60
  -1   1  12  593.54   14.66
   1  -1  12  596.18   13.50
  -1   1  13   51.25    5.75
   1   1  13   44.53    5.93
   1   1  13   46.82    4.98
   1  -1  13   57.99    6.07
   1   1  13   42.09    4.87
   1  -1  13   42.03    4.57
  -1  -1  13   52.04    5.31
  -1   1  13   42.64    5.02
  -1   1  13   46.67    4.76
  -1  -1  13   49.20    4.13
   1   1  13   50.78    5.28
   1  -1  13   35.25    4.19
   1  -1  14  283.94   14.11
   1   1  14  259.47   12.50
   1  -1  14  273.74   12.55
   1   1  14  277.33   11.44
  -1  -1  14  267.13   12.74
  -1   1  14  268.95   11.81
  -1  -1  14  286.16   11.89
   1   1  14  283.83   11.39
   1  -1  14  277.14   10.99
   1   1  14  246.74   10.79
   1  -1  14  256.31    9.80
  -1   1  14  283.72   11.16
   1  -1  15  180.44   11.91
   1   1  15  182.36    9.74
  -1   1  15  185.86    9.51
   1  -1  15  197.29   11.37
  -1  -1  15  186.60   11.21
   1   1  15  181.66    9.94
  -1  -1  15  200.83   10.58
   1   1  15  171.58    9.57
   1  -1  15  194.58    9.67
  -1   1  15  190.05   10.38
  -1  -1  16   71.26    7.78
   1  -1  16   90.31    8.35
  -1  -1  16   76.02    7.34
  -1   1  16   85.78    7.97
   1   1  16   70.20    6.72
  -1  -1  17   40.05    6.49
  -1   1  17   44.92    6.55
   1   2 -15   25.20    3.85
   1  -2 -14   41.12    4.51
   1   2 -14   46.21    4.48
  -1   2 -14   39.86    4.72
  -1  -2 -13  153.01    7.44
   1  -2 -13  151.99    7.28
  -1   2 -13  144.56    7.42
   1   2 -13  140.85    7.09
  -1  -2 -12    7.86    2.51
   1  -2 -12   16.68    2.92
   1  -2 -12   12.59    2.71
  -1   2 -12   15.27    3.16
   1   2 -12   17.22    3.13
  -1  -2 -11  591.12   13.05
   1  -2 -11  580.38   13.47
  -1  -2 -11  611.83   11.91
   1  -2 -11  601.85   12.83
  -1   2 -11  593.45   13.44
   1   2 -11  595.41   12.87
   1  -2 -10  785.96   14.91
  -1  -2 -10  787.26   14.52
  -1  -2 -10  802.10   12.74
   1   2 -10  763.06   16.20
   1  -2 -10  802.10   13.75
  -1   2 -10  812.87   15.03
   1  -2  -9   42.27    3.62
  -1  -2  -9   43.62    3.55
  -1  -2  -9   46.44    3.13
   1  -2  -9   49.46    3.45
   1   2  -9   41.56    4.00
  -1   2  -9   46.52    3.02
   1   2  -9   38.56    3.44
  -1   2  -9   43.86    3.78
   1  -2  -8  419.57    9.92
  -1  -2  -8  434.65    9.79
   1   2  -8  461.95   11.49
   1  -2  -8  468.12    9.24
  -1  -2  -8  468.94    8.36
  -1   2  -8  449.53    8.00
   1   2  -8  453.97    9.92
  -1   2  -8  443.33   10.24
   1  -2  -7  568.94   10.88
  -1  -2  -7  586.81   10.74
  -1  -2  -7  616.31    8.54
   1   2  -7  590.23   12.29
   1  -2  -7  595.26    9.55
  -1   2  -7  620.53    8.51
  -1   2  -7  582.50   11.24
   1   2  -7  596.16   10.94
   1   2  -6 3994.28   26.76
  -1   2  -6 4042.19   27.92
   1   2  -6 4014.26   27.52
   1  -2  -6 4049.44   27.45
  -1  -2  -6 4249.90   27.78
  -1   2  -6 4261.20   20.20
  -1  -2  -6 4296.14   20.05
   1   2  -6 4444.21   31.57
   1  -2  -6 4339.40   23.56
  -1  -2  -5   20.28    1.38
   1  -2  -5   17.25    1.64
   1   2  -5   18.96    2.43
  -1  -2  -5   18.31    2.92
   1   2  -5   19.60    2.26
  -1   2  -5   14.15    2.08
   1  -2  -5   17.09    2.09
  -1  -2  -5   17.17    2.05
  -1   2  -5   17.01    1.32
  -1   2  -5   18.15    1.77
   1   2  -5   22.03    2.31
   1   2  -4  437.43    8.63
   1  -2  -4  451.85    6.44
  -1  -2  -4  436.09    4.57
  -1  -2  -4  447.05    9.66
   1  -2  -4  437.78    7.18
   1   2  -4  395.17    7.78
  -1   2  -4  414.81    8.09
  -1  -2  -4  433.33    7.92
   1  -2  -4  443.36    8.07
   1  -2  -4  411.86    8.85
  -1   2  -4  431.13    5.05
  -1   2  -4  436.35    6.75
   1   2  -4  432.43    8.16
  -1  -2  -3 1124.52    5.91
   1  -2  -3 1126.57    9.47
   1  -2  -3 1094.51    9.97
  -1  -2  -3 1112.55   13.65
  -1   2  -3 1042.34   11.82
   1   2  -3  996.53   11.49
  -1  -2  -3 1100.90   11.82
   1  -2  -3 1105.07   11.80
   1  -2  -3 1159.28   13.52
  -1   2  -3 1069.98    7.40
   1   2  -3 1154.24   12.35
  -1   2  -3 1134.95    9.87
   1   2  -2   40.57    2.32
  -1  -2  -2   35.07    2.48
   1  -2  -2   41.71    1.97
   1   2  -2   34.67    2.36
  -1   2  -2   32.45    2.28
   1  -2  -2   39.82    2.30
  -1  -2  -2   37.05    2.24
  -1   2  -2   36.14    1.49
   1  -2  -2   37.03    2.60
  -1   2  -2   35.98    1.77
   1   2  -2   36.62    2.32
   1  -2  -2   33.04    1.76
  -1   2  -2   32.59    2.61
   1  -2  -1 5389.70   21.68
  -1   2  -1 5488.51   26.76
   1   2  -1 5561.69   22.25
  -1  -2  -1 5604.48   25.98
   1  -2  -1 5907.92   21.35
  -1   2  -1 5441.68   23.25
   1   2  -1 5972.34   26.01
  -1  -2  -1 5615.92   23.81
   1  -2  -1 5854.39   23.05
   1   2  -1 5327.79   17.20
   1  -2  -1 5806.12   25.11
   1   2  -1 5418.74   16.69
   1   2  -1 5798.00   24.11
  -1   2  -1 5627.02   20.13
   1  -2   1 5460.17   26.42
  -1   2   1 5621.63   23.11
   1   2   1 5432.76   17.71
  -1  -2   1 5591.27   22.18
   1   2   1 5718.29   25.29
  -1  -2   1 5636.10   25.70
   1  -2   1 5729.24   24.74
   1  -2   1 5427.55   19.39
   1   2   1 5901.50   24.39
  -1   2   1 5755.61   23.71
   1   2   1 5628.59   24.61
  -1   2   1 5659.36   24.29
   1  -2   1 5588.28   19.99
   1   2   1 5673.18   23.18
  -1  -2   1 5672.50   23.74
  -1   2   2   32.10    1.92
   1  -2   2   35.02    2.60
  -1  -2   2   30.91    2.12
   1   2   2   31.51    2.40
  -1   2   2   33.60    1.65
  -1  -2   2   32.16    2.36
   1  -2   2   38.13    2.46
  -1   2   2   36.05    2.31
   1   2   2   37.73    2.34
   1  -2   2   33.50    1.54
  -1   2   2   35.65    2.35
   1   2   2   34.87    2.27
  -1  -2   2   33.15    2.16
   1  -2   2   32.23    1.68
   1  -2   3 1066.74   14.08
   1   2   3 1127.16    6.60
  -1   2   3 1159.26   10.20
  -1  -2   3 1052.22   12.16
  -1   2   3 1110.86    9.07
   1   2   3 1060.29   12.66
   1  -2   3 1116.42   12.66
  -1  -2   3 1066.85   12.22
  -1   2   3 1132.54   12.35
   1   2   3 1107.44   12.21
   1  -2   3 1086.53    7.66
  -1   2   3 1113.24   13.02
   1   2   3 1182.17   12.73
   1  -2   3 1114.47    9.59
  -1  -2   3 1109.49   11.93
   1  -2   4  455.10   10.00
   1   2   4  453.82    4.89
  -1  -2   4  434.09    8.50
   1  -2   4  450.31    8.56
  -1   2   4  492.38    7.06
   1   2   4  454.14    8.99
  -1   2   4  476.64    6.54
  -1  -2   4  422.74    8.25
   1  -2   4  455.66    8.68
  -1   2   4  474.92    8.72
   1   2   4  457.79    8.48
  -1   2   4  446.00    8.99
   1  -2   4  449.47    5.15
   1   2   4  467.77    8.77
  -1  -2   4  458.97    8.44
   1  -2   4  462.29    6.93
   1  -2   5    7.33    2.30
  -1   2   5   15.99    1.72
   1  -2   5   18.27    2.35
   1   2   5   17.73    1.29
   1   2   5   14.80    2.54
  -1   2   5   19.35    1.83
  -1  -2   5   11.16    2.03
   1  -2   5   16.34    2.31
   1   2   5   20.58    2.30
  -1  -2   5   13.31    1.02
  -1   2   5   19.13    2.40
   1   2   5   15.74    2.43
  -1   2   5   17.16    2.28
   1  -2   5   20.35    1.31
  -1  -2   5   17.87    0.84
   1   2   5   17.97    2.26
   1  -2   5   18.45    1.84
  -1  -2   5   17.45    2.36
   1  -2   6 4095.49   34.45
  -1   2   6 4401.72   24.53
   1   2   6 4431.57   20.42
   1   2   6 4164.15   31.98
  -1   2   6 4280.13   25.16
  -1   2   6 4249.67   18.66
   1   2   6 4085.41   22.64
  -1  -2   6 4108.04   28.86
   1  -2   6 3880.92   20.09
  -1   2   6 4119.86   30.97
  -1  -2   6 4243.96   17.08
   1   2   6 4209.09   32.33
   1  -2   6 4310.06   18.67
  -1  -2   6 4336.64   14.51
  -1  -2   6 4190.00   28.79
   1  -2   6 4329.87   25.46
   1  -2   7  576.01   13.63
   1   2   7  632.01    8.67
  -1   2   7  579.35    9.72
   1   2   7  565.49   12.72
  -1   2   7  552.57   10.25
  -1   2   7  607.96    7.76
   1   2   7  567.85    9.08
   1  -2   7  536.70    8.40
  -1   2   7  624.50   12.75
  -1  -2   7  569.80    7.37
   1   2   7  580.44   12.75
   1  -2   7  581.60    7.51
  -1  -2   7  591.91    6.25
   1  -2   7  591.41   10.32
  -1  -2   7  600.51   11.68
   1  -2   8  467.59   12.82
   1   2   8  477.65    8.33
  -1   2   8  450.18   10.08
   1   2   8  456.02   12.05
   1   2   8  444.87    8.64
  -1   2   8  448.25    7.38
   1  -2   8  424.43    8.11
  -1  -2   8  463.04    7.46
  -1   2   8  476.33   11.69
   1   2   8  474.84   12.16
   1  -2   8  454.64    7.24
  -1  -2   8  450.47    6.13
  -1  -2   8  435.58   10.76
   1  -2   8  423.92    9.49
   1  -2   9   53.97    5.07
   1   2   9   41.15    4.25
  -1   2   9   45.57    3.92
  -1   2   9   44.86    2.86
   1   2   9   43.13    2.99
  -1   2   9   43.47    4.16
  -1  -2   9   52.38    2.95
   1   2   9   47.83    4.34
   1  -2   9   45.49    2.71
  -1  -2   9   46.35    2.33
   1  -2   9   47.95    3.60
  -1  -2   9   43.27    3.88
   1  -2  10  818.06   18.76
  -1   2  10  761.43   11.47
  -1   2  10  800.31   16.78
  -1  -2  10  816.44   11.56
  -1   2  10  798.90   15.31
   1   2  10  798.43   17.70
  -1  -2  10  787.65    9.79
   1  -2  10  780.92   10.95
  -1  -2  10  817.75   16.17
   1  -2  10  817.30   14.90
   1   2  11  568.11   15.64
  -1   2  11  590.90   14.02
   1  -2  11  553.86   16.23
  -1  -2  11  580.03   14.39
   1  -2  11  655.79   14.14
   1   2  11  618.57   16.02
   1  -2  11  593.07   11.75
  -1  -2  11  555.33   10.09
  -1   2  11  603.17   15.04
   1   2  12   10.65    3.84
  -1   2  12    9.77    3.38
  -1  -2  12    8.34    3.33
   1  -2  12   14.64    3.63
   1  -2  12    8.91    2.71
  -1  -2  12    9.27    2.96
   1  -2  12   13.45    2.78
  -1  -2  12   11.21    2.16
   1   2  12    6.87    3.10
  -1   2  12    6.07    2.80
   1   2  13  153.37    9.25
  -1   2  13  151.86    8.13
   1  -2  13  148.98    9.52
  -1  -2  13  137.75    9.22
   1   2  13  165.84    8.02
  -1  -2  13  143.27    8.24
   1  -2  13  148.05    7.71
   1  -2  13  130.03    6.52
  -1   2  13  148.36    8.52
   1   2  13  149.01    8.69
   1   2  14   37.37    5.50
  -1  -2  14   32.55    5.28
   1   2  14   41.52    4.82
   1  -2  14   38.39    5.87
  -1   2  14   34.37    4.76
   1  -2  14   50.41    5.33
  -1  -2  14   42.03    5.08
  -1   2  14   36.72    4.69
   1   2  14   40.21    5.25
  -1  -2  15   27.85    5.82
   1  -2  15   16.62    4.70
   1   2  15   23.35    4.54
  -1  -2  15   14.05    3.73
  -1   2  15   24.31    4.73
   1   2  15   18.91    4.54
  -1   2  15   24.89    4.72
   1  -2  16  401.55   18.20
  -1  -2  16  429.28   15.60
  -1   2  16  425.71   16.13
   1   2  16  427.69   15.35
   1  -2  16  401.59   17.24
  -1  -2  16  431.30   18.04
   1   2  16  385.02   15.15
  -1   2  16  418.66   15.05
  -1  -2  17  229.72   14.04
   1  -2  17  272.99   15.11
  -1   2  17  242.93   12.92
  -1  -2  18  144.20   12.10
  -1   3 -16  102.44    7.70
  -1  -3 -15   92.54    6.78
  -1   3 -15   82.40    6.66
   1   3 -15   79.30    6.31
  -1  -3 -14   98.44    6.72
   1  -3 -14   92.21    6.61
   1  -3 -14   79.31    5.48
   1   3 -14   88.30    6.36
  -1   3 -14   91.04    6.76
  -1  -3 -13  370.35   11.89
   1  -3 -13  342.89   11.83
   1  -3 -13  349.08   10.51
  -1   3 -13  349.25   11.87
   1   3 -13  322.36   10.96
  -1  -3 -12   -1.72    2.31
   1  -3 -12    0.36    2.13
   1  -3 -12   -1.41    1.89
  -1   3 -12    3.33    2.24
   1   3 -12   -0.05    2.28
   1  -3 -11  300.71   10.14
  -1  -3 -11  294.33    9.88
   1  -3 -11  293.94    8.52
  -1  -3 -11  276.91    7.62
  -1   3 -11  288.14   10.13
   1   3 -11  271.73    9.53
   1  -3 -10   19.25    3.20
  -1  -3 -10   29.27    3.42
   1  -3 -10   28.41    2.86
  -1  -3 -10   26.10    2.51
  -1   3 -10   25.74    2.48
   1   3 -10   20.64    3.15
  -1   3 -10   21.75    3.26
   1  -3  -9  370.42   10.33
  -1  -3  -9  383.63   10.52
  -1  -3  -9  416.04    7.88
   1  -3  -9  408.28    8.93
  -1   3  -9  384.53    7.29
   1   3  -9  371.42   10.24
  -1   3  -9  382.26   10.74
  -1  -3  -8   51.55    3.93
   1  -3  -8   59.24    4.21
   1  -3  -8   49.21    3.07
  -1  -3  -8   50.82    2.71
  -1   3  -8   57.05    2.71
  -1   3  -8   50.65    4.07
   1   3  -8   47.65    3.86
   1  -3  -7  337.83    7.08
  -1  -3  -7  321.63    5.78
   1   3  -7  307.72    9.56
  -1   3  -7  309.07    8.93
   1   3  -7  301.42    8.70
  -1  -3  -7  326.91   10.30
  -1  -3  -7  341.23    9.01
   1  -3  -7  325.23    8.87
  -1   3  -7  314.87    5.59
  -1   3  -7  321.05    7.67
   1   3  -6  147.95    6.38
   1  -3  -6  165.03    4.63
  -1  -3  -6  156.14    3.57
   1   3  -6  141.36    5.85
  -1   3  -6  145.68    6.08
  -1  -3  -6  144.78    6.76
   1  -3  -6  157.77    5.75
   1  -3  -6  134.50    5.62
  -1  -3  -6  150.67    5.88
  -1   3  -6  143.85    3.47
  -1   3  -6  142.27    4.95
  -1  -3  -5  218.45    3.80
   1  -3  -5  207.77    4.91
   1   3  -5  224.05    7.44
   1   3  -5  201.11    6.65
  -1   3  -5  212.87    6.85
  -1  -3  -5  219.39    7.64
   1  -3  -5  198.14    6.05
   1  -3  -5  213.26    6.63
  -1  -3  -5  218.35    6.72
  -1   3  -5  205.34    3.78
   1   3  -5  192.95    6.44
  -1   3  -5  208.81    5.79
   1  -3  -4 1082.98   10.49
  -1  -3  -4 1041.68    7.42
  -1  -3  -4 1020.23   15.24
   1  -3  -4 1019.64   12.34
   1   3  -4 1009.76   13.98
  -1   3  -4  995.00   13.99
  -1  -3  -4 1044.73   14.08
   1  -3  -4 1092.11   14.13
  -1   3  -4 1026.58    8.11
  -1   3  -4 1062.90   12.14
   1   3  -4 1020.06   13.81
  -1  -3  -3 1069.68   14.49
   1  -3  -3 1086.26   12.06
   1   3  -3 1025.72   13.84
  -1   3  -3  992.45   13.33
  -1  -3  -3 1092.15   13.67
   1  -3  -3  914.41   12.23
   1  -3  -3 1030.79   14.52
   1   3  -3 1015.57    6.18
  -1   3  -3 1031.58    8.30
   1  -3  -3 1028.39   10.22
  -1   3  -3  965.95   15.09
  -1  -3  -3 1026.29    7.56
   1   3  -3 1043.64   13.30
  -1   3  -3 1064.45   11.55
   1  -3  -2  122.10    4.19
  -1  -3  -2  122.65    4.97
   1   3  -2  122.79    4.67
  -1   3  -2  118.26    4.53
   1  -3  -2  123.89    4.43
  -1  -3  -2  131.44    4.69
  -1   3  -2  116.18    3.15
   1  -3  -2  122.77    4.88
   1   3  -2  116.31    2.88
   1  -3  -2  120.25    3.76
  -1  -3  -2  117.70    3.13
  -1   3  -2  117.87    5.00
  -1   3  -2  122.80    3.92
   1   3  -2  125.47    4.54
   1  -3  -1  305.63    6.39
  -1  -3  -1  319.01    7.45
   1   3  -1  284.47    6.87
  -1   3  -1  304.87    6.67
  -1  -3  -1  327.72    7.07
   1  -3  -1  322.80    6.62
  -1   3  -1  292.72    5.60
   1  -3  -1  313.88    7.05
   1   3  -1  298.55    5.41
  -1   3  -1  296.70    6.03
   1   3  -1  316.15    6.83
  -1   3  -1  304.41    7.46
  -1  -3  -1  295.36    5.64
   1  -3  -1  307.22    6.43
  -1   3   0  891.70   12.08
  -1  -3   0  919.58   11.20
   1  -3   0  914.11   11.80
  -1  -3   0  942.28   12.42
   1   3   0  980.82   12.35
  -1   3   0  955.67   11.23
   1  -3   0  942.23   11.32
  -1  -3   0  992.65   11.78
  -1   3   0  994.69   11.09
   1  -3   0  973.91   10.83
  -1   3   0  931.66   10.82
   1  -3   0  962.03   11.35
   1   3   0  964.24   10.85
   1   3   0  911.89   10.07
   1   3   0  989.86   11.86
  -1   3   1  302.95    6.60
   1  -3   1  300.37    7.54
   1   3   1  289.76    5.59
  -1  -3   1  285.30    6.93
  -1  -3   1  294.79    6.13
   1   3   1  304.17    6.95
  -1  -3   1  304.29    7.27
   1  -3   1  300.58    6.79
  -1   3   1  282.53    5.96
   1  -3   1  315.53    6.04
  -1   3   1  301.77    6.58
   1   3   1  296.77    6.78
  -1  -3   1  323.28    5.62
   1  -3   1  286.43    5.71
  -1   3   1  281.28    6.49
   1   3   1  301.07    6.50
  -1  -3   1  313.94    6.65
   1   3   1  307.66    6.77
  -1   3   2  127.40    4.22
  -1  -3   2  117.04    5.06
   1   3   2  129.25    3.41
   1  -3   2  125.98    5.28
  -1  -3   2  127.12    4.41
   1   3   2  130.62    4.80
  -1   3   2  134.57    4.05
  -1  -3   2  121.62    4.85
   1  -3   2  121.74    4.73
  -1   3   2  127.46    4.65
   1   3   2  139.10    4.85
  -1   3   2  124.17    4.82
  -1  -3   2  124.33    3.11
   1  -3   2  130.47    3.67
   1   3   2  132.70    5.02
   1   3   2  127.65    4.61
   1  -3   2  127.37    3.90
  -1  -3   2  122.12    4.37
   1   3   3 1031.03    8.48
   1  -3   3  874.94   14.52
  -1  -3   3 1071.78   15.88
  -1   3   3 1093.84   11.69
  -1  -3   3 1033.68   13.32
   1   3   3 1056.52   13.53
  -1   3   3 1051.73   10.85
  -1  -3   3 1046.99   14.13
   1  -3   3  984.72   13.76
  -1   3   3  804.41   11.98
   1   3   3 1043.26   13.65
  -1   3   3 1030.31   14.22
  -1  -3   3  975.37    7.04
   1   3   3 1066.93   15.05
   1  -3   3 1046.41    9.25
   1   3   3 1066.37   13.89
  -1  -3   3 1028.76   12.74
   1  -3   3 1035.42   10.89
  -1   3   4 1063.75   11.14
   1   3   4 1049.47   14.06
  -1  -3   4  973.38   14.33
   1  -3   4 1020.91    8.71
  -1   3   4 1016.37   15.11
   1   3   4 1069.53   15.97
   1   3   4 1007.29   14.14
  -1   3   4 1117.63   11.81
   1   3   4 1033.91    8.49
   1  -3   4 1066.46   16.96
  -1  -3   4 1026.56   13.44
   1  -3   4 1027.18   11.48
  -1   3   5  217.13    5.34
   1   3   5  212.29    6.78
   1   3   5  239.43    4.34
   1  -3   5  203.84    8.11
  -1   3   5  226.05    5.57
  -1  -3   5  227.03    6.65
   1  -3   5  217.02    5.66
  -1   3   5  241.83    7.91
   1  -3   5  218.26    4.09
   1   3   5  208.65    7.69
  -1   3   6  154.09    4.77
   1   3   6  144.02    6.07
  -1   3   6  154.08    6.73
   1  -3   6  149.95    3.48
   1   3   6  143.99    6.71
   1  -3   6  150.42    7.30
  -1   3   6  158.18    4.95
   1   3   6  153.68    3.82
  -1  -3   6  150.59    5.83
   1  -3   6  148.53    5.08
  -1   3   7  342.51    7.59
   1   3   7  301.36    9.07
  -1   3   7  331.37    5.92
  -1  -3   7  316.18    3.96
   1   3   7  344.29   10.67
   1  -3   7  322.00    5.32
  -1  -3   7  311.45    3.37
  -1   3   7  319.27   10.01
  -1  -3   7  326.22    9.03
   1  -3   7  330.76    8.05
   1  -3   7  327.09   11.16
  -1   3   7  359.41    7.75
   1   3   7  331.82    6.09
   1  -3   8   48.15    4.76
   1   3   8   51.38    4.32
  -1   3   8   51.78    3.42
  -1   3   8   52.44    2.66
   1   3   8   40.90    2.93
   1   3   8   49.14    2.72
  -1   3   8   52.28    3.35
  -1  -3   8   51.09    2.00
  -1   3   8   51.11    4.61
   1   3   8   56.91    4.94
  -1  -3   8   52.41    1.68
   1  -3   8   49.46    2.36
   1  -3   8   50.88    3.58
  -1  -3   8   46.07    3.95
   1  -3   9  390.49   13.33
  -1   3   9  400.14    9.38
   1   3   9  394.12   11.36
  -1   3   9  397.16    7.34
   1   3   9  416.22    8.20
  -1  -3   9  367.49    5.70
  -1   3   9  398.59   12.03
   1   3   9  431.76   13.01
   1  -3   9  387.30    6.63
  -1  -3   9  404.70    5.08
   1  -3   9  393.90    9.87
  -1  -3   9  383.92   10.80
   1  -3  10   21.98    4.43
  -1  -3  10   27.13    4.54
   1   3  10   21.32    3.95
  -1   3  10   25.62    3.12
  -1   3  10   20.34    2.28
  -1   3  10   24.58    4.09
   1   3  10   23.77    4.14
  -1  -3  10   21.61    1.89
   1  -3  10   28.51    3.25
  -1  -3  10   26.77    3.61
  -1  -3  10   26.22    1.66
   1  -3  10   25.96    2.15
   1   3  10   26.84    2.56
  -1   3  11  284.92    8.98
   1   3  11  277.64   10.54
  -1  -3  11  259.63   11.95
   1  -3  11  267.97   12.02
   1  -3  11  297.78    9.61
  -1  -3  11  256.82    9.85
   1   3  11  283.96   11.70
  -1   3  11  287.69   11.15
   1  -3  11  259.32    7.20
  -1  -3  11  273.45    5.95
  -1   3  12   -1.46    2.49
   1   3  12   -1.44    2.96
   1  -3  12    0.76    3.09
  -1  -3  12    6.03    3.88
  -1  -3  12    2.08    2.69
   1  -3  12    1.59    2.14
  -1   3  12   -2.80    3.18
   1   3  12    0.29    2.93
   1  -3  12   -1.59    1.85
   1   3  13  329.63   12.27
   1   3  13  354.53   13.58
  -1   3  13  354.00   13.42
   1   3  13  343.50   10.72
   1  -3  13  355.67   14.90
  -1  -3  13  346.60   14.91
   1  -3  13  362.28   11.74
  -1  -3  13  343.09   12.44
  -1   3  14  113.17    8.24
   1   3  14   84.67    7.51
  -1  -3  14   99.64    8.64
   1  -3  14   89.94    8.58
  -1  -3  14   96.55    7.27
   1  -3  14   84.53    6.39
   1   3  15   86.12    7.73
  -1   3  15   88.72    7.70
  -1  -3  15   74.08    8.21
   1  -3  15  101.63    9.36
  -1  -3  15   79.44    6.98
   1   3  16  100.24    8.78
  -1   3  16   81.31    7.64
   1  -3  16   98.67    9.69
   1   3  16   90.58    7.69
  -1   3  16  107.01    8.47
   1   3  17  146.96   10.74
  -1   3  17  148.16   10.43
   1   3  17  152.11   10.03
   1  -3  17  154.18   12.26
  -1  -3  17  147.94   12.18
  -1   3  18   32.27    6.38
  -1  -3  18   31.41    7.62
   1  -3  18   23.70    6.83
   1  -4 -16   44.58    5.66
  -1  -4 -16   33.64    4.91
   1   4 -16   40.87    5.33
  -1   4 -16   43.80    5.72
  -1  -4 -15  135.51    8.58
   1  -4 -15  154.92    9.02
  -1   4 -15  139.15    8.79
   1   4 -15  130.15    8.30
  -1  -4 -14  144.23    8.34
   1  -4 -14  124.74    7.95
   1   4 -14  125.73    7.78
  -1   4 -14  136.63    8.39
  -1  -4 -13  128.47    7.56
   1  -4 -13  129.21    7.91
   1   4 -13  149.57    8.33
  -1   4 -13  123.28    7.91
   1  -4 -12  470.37   13.65
  -1  -4 -12  468.77   13.55
   1  -4 -12  481.25   11.07
   1   4 -12  488.35   13.71
  -1  -4 -11   48.86    4.59
   1  -4 -11   49.11    4.83
   1  -4 -11   52.90    3.81
  -1  -4 -11   47.86    3.18
  -1   4 -11   52.60    5.17
   1   4 -11   47.38    4.61
   1  -4 -10  484.54   12.82
  -1  -4 -10  469.43   12.56
  -1  -4 -10  472.75    8.50
   1  -4 -10  497.26   10.16
  -1   4 -10  439.54    7.53
   1   4 -10  450.51   12.43
  -1   4 -10  443.92   12.66
   1  -4  -9  549.11   13.33
  -1  -4  -9  549.25   13.15
   1  -4  -9  587.01   10.21
  -1  -4  -9  577.66    8.66
  -1   4  -9  544.50    7.77
  -1   4  -9  547.71   13.55
   1   4  -9  516.50   12.94
   1  -4  -8  507.32   12.38
  -1  -4  -8  527.55   12.51
  -1  -4  -8  565.25    7.85
   1  -4  -8  564.68    9.54
  -1   4  -8  507.14    7.07
   1   4  -8  513.99   12.65
  -1   4  -8  520.48   12.78
   1  -4  -7   24.74    2.11
  -1  -4  -7   30.55    1.77
   1   4  -7   26.07    3.36
  -1   4  -7   25.58    3.28
   1  -4  -7   22.76    3.18
  -1  -4  -7   30.14    3.24
   1  -4  -7   21.47    2.81
  -1   4  -7   22.62    1.54
  -1   4  -7   23.24    2.63
  -1  -4  -6  345.12    5.29
   1  -4  -6  338.80    6.71
   1   4  -6  298.69    9.15
  -1   4  -6  315.32    9.50
   1  -4  -6  320.46    8.73
  -1  -4  -6  311.70   10.23
  -1  -4  -6  319.78    9.26
   1  -4  -6  340.17    9.41
  -1   4  -6  325.44    5.05
  -1   4  -6  341.77    8.38
   1  -4  -5  308.24    6.25
  -1  -4  -5  313.22    4.82
   1  -4  -5  325.48    8.40
  -1  -4  -5  312.67    9.70
  -1   4  -5  303.66    8.98
   1   4  -5  286.77    8.69
  -1  -4  -5  299.09    8.72
   1  -4  -5  313.65    8.72
  -1   4  -5  317.33    4.93
  -1   4  -5  295.98    7.69
  -1  -4  -4  180.56    7.18
   1  -4  -4  196.20    6.38
  -1   4  -4  185.18    6.83
   1   4  -4  208.94    7.30
  -1  -4  -4  201.57    6.93
   1  -4  -4  213.45    7.04
   1   4  -4  192.47    3.10
  -1   4  -4  195.23    4.10
  -1  -4  -4  195.49    3.90
   1  -4  -4  198.65    5.05
   1   4  -4  189.99    6.75
  -1   4  -4  195.33    6.09
  -1  -4  -3   91.89    5.05
   1  -4  -3   91.73    4.44
  -1   4  -3   87.61    4.77
   1   4  -3  105.09    5.29
  -1  -4  -3   98.27    4.92
   1  -4  -3   95.10    4.66
  -1   4  -3   86.92    3.00
   1   4  -3   84.15    2.64
   1  -4  -3   83.68    3.55
  -1  -4  -3   88.91    3.03
   1   4  -3   95.47    4.62
  -1   4  -3   92.27    4.13
   1  -4  -2  647.98   10.92
  -1  -4  -2  654.10   12.56
   1   4  -2  604.87   11.63
  -1   4  -2  622.52   11.45
  -1  -4  -2  640.47   11.61
   1  -4  -2  624.14   11.12
  -1   4  -2  614.06    8.47
   1   4  -2  629.23    8.25
   1  -4  -2  670.29   10.21
  -1  -4  -2  644.68    8.94
  -1   4  -2  635.48   10.24
   1   4  -2  610.41   10.87
  -1  -4  -1 1137.64   16.14
   1  -4  -1 1118.39   14.35
  -1   4  -1 1054.01   14.23
   1   4  -1 1101.80   15.37
   1  -4  -1 1193.08   14.46
  -1  -4  -1 1155.01   15.11
   1  -4  -1 1152.51   15.33
  -1   4  -1 1129.72   12.67
   1   4  -1 1083.93   12.05
   1  -4  -1 1062.72   13.82
  -1  -4  -1 1172.18   13.21
  -1   4  -1 1056.68   15.42
   1   4  -1 1104.34   14.62
  -1   4  -1 1069.62   13.36
   1  -4   0  501.96    9.94
  -1  -4   0  517.93   10.86
  -1   4   0  531.15    9.71
   1   4   0  508.61   10.36
   1  -4   0  556.31    9.60
  -1  -4   0  519.66    9.96
   1  -4   0  504.10    9.51
  -1   4   0  501.52    9.22
   1   4   0  533.95    9.31
   1   4   0  489.65    9.82
  -1   4   0  516.14    9.52
   1  -4   0  555.65   10.71
  -1   4   0  517.67   10.46
   1   4   0  510.61    9.73
  -1  -4   0  508.46    9.77
  -1  -4   1 1122.98   15.66
   1  -4   1 1020.85   15.63
   1   4   1 1109.98   13.05
  -1   4   1 1099.36   14.63
  -1  -4   1 1068.97   13.02
   1   4   1 1137.47   15.18
  -1  -4   1 1081.45   15.72
   1  -4   1 1095.60   15.04
  -1   4   1 1112.05   13.65
  -1   4   1 1115.51   14.48
   1  -4   1 1132.69   13.34
  -1  -4   1 1094.31   12.33
  -1   4   1 1081.00   14.24
   1   4   1 1124.61   14.62
   1  -4   1 1101.51   13.13
   1   4   1 1116.17   13.97
   1   4   1 1096.14   14.86
  -1  -4   1 1205.37   14.86
   1   4   2  592.88    8.79
   1  -4   2  646.45   13.09
  -1  -4   2  629.65   12.48
  -1   4   2  636.51   10.52
  -1  -4   2  630.68   10.85
   1   4   2  634.56   11.46
  -1   4   2  620.02   10.14
   1  -4   2  619.96    9.31
  -1  -4   2  656.73    8.62
  -1   4   2  646.16   11.74
   1   4   2  639.34   11.93
  -1  -4   2  611.18   10.70
   1   4   2  612.48   11.13
   1  -4   2  614.70    9.78
   1   4   3   86.44    4.49
  -1   4   3   92.46    4.00
  -1   4   3   86.55    4.05
   1   4   3   93.87    3.37
  -1  -4   3   86.32    5.23
   1  -4   3   92.41    5.50
  -1  -4   3   87.52    4.33
   1  -4   3   80.57    3.74
  -1   4   3   84.93    4.78
  -1  -4   3   82.05    2.88
   1  -4   3   86.19    3.36
   1   4   3   84.69    4.99
  -1   4   4  203.56    5.72
   1   4   4  182.93    6.47
  -1  -4   4  201.88    8.22
  -1   4   4  192.54    5.68
   1   4   4  206.69    4.60
   1  -4   4  196.00    8.26
   1  -4   4  195.28    5.70
  -1  -4   4  193.23    6.41
  -1   4   4  202.38    7.52
  -1  -4   4  173.28    3.49
   1  -4   4  206.48    4.86
   1   4   4  204.47    7.78
  -1   4   5  296.63    6.98
   1   4   5  303.34    8.40
  -1   4   5  317.44    7.37
  -1  -4   5  315.18   10.62
   1  -4   5  346.67   11.13
   1   4   5  284.12    5.36
   1  -4   5  294.16    7.15
  -1  -4   5  295.84    8.03
   1   4   5  332.54   10.22
   1  -4   5  291.63    5.40
  -1   4   5  292.80    9.38
  -1  -4   5  286.69    3.54
  -1   4   6  326.81    7.42
   1   4   6  343.39    9.28
   1   4   6  355.47    6.13
  -1   4   6  363.92    7.92
  -1  -4   6  343.84   11.66
   1  -4   6  340.74   11.64
   1  -4   6  324.90    7.80
  -1  -4   6  338.77    8.96
   1   4   6  349.79   11.17
   1  -4   6  318.49    5.52
  -1   4   6  356.21   10.79
   1   4   7   21.40    3.06
  -1   4   7   24.42    2.56
   1   4   7   27.66    2.01
  -1  -4   7   27.93    3.89
   1  -4   7   26.63    4.15
  -1   4   7   18.64    2.23
  -1  -4   7   30.15    3.23
   1  -4   7   18.35    2.43
   1  -4   7   23.42    1.67
  -1   4   7   27.97    3.83
   1   4   7   22.47    3.70
   1   4   8  542.10   12.43
  -1   4   8  549.57   10.24
  -1   4   8  551.68   14.47
   1   4   8  553.28   15.14
   1  -4   8  511.67    7.10
   1  -4   8  518.95   15.53
  -1  -4   8  534.22   15.83
  -1   4   8  538.62   10.39
   1   4   8  562.51    8.57
  -1  -4   8  517.01   12.08
   1  -4   8  522.27   10.88
  -1   4   9  575.83   11.05
   1   4   9  560.37   13.17
  -1   4   9  561.17   15.21
   1  -4   9  508.17    7.18
   1   4   9  569.21   15.84
  -1   4   9  485.10    8.48
   1  -4   9  556.69   16.75
  -1  -4   9  535.92   16.59
   1   4   9  564.37    9.28
   1  -4   9  557.28   11.84
  -1  -4   9  552.30   13.10
   1   4  10  486.35   12.97
  -1   4  10  464.04   10.30
  -1  -4  10  413.94   15.15
   1  -4  10  501.43   16.55
  -1  -4  10  425.92   12.09
   1  -4  10  401.13   10.59
  -1   4  10  453.28   14.25
   1   4  10  466.75   14.85
   1   4  11   49.61    4.88
  -1   4  11   54.93    4.14
  -1  -4  11   65.52    6.93
   1  -4  11   41.98    5.95
  -1  -4  11   60.98    5.10
   1  -4  11   46.62    4.27
  -1   4  11   58.51    5.70
   1  -4  11   53.77    3.08
   1   4  11   40.53    5.30
   1   4  12  472.40   13.59
  -1   4  12  492.90   15.96
   1   4  12  471.27   16.10
   1  -4  12  435.42   16.74
  -1  -4  12  488.48   17.64
  -1  -4  12  443.27   13.34
   1  -4  12  471.09   12.64
   1   4  13  122.25    8.90
  -1   4  13  126.20    8.67
   1  -4  13  123.88    9.60
  -1  -4  13  114.53    7.47
   1  -4  13  108.75    6.70
  -1   4  14  125.01    9.00
   1   4  14  106.77    8.76
  -1  -4  14  120.52   10.00
   1  -4  14  132.17   10.51
  -1  -4  14  123.87    8.21
   1   4  15  145.77   10.37
  -1   4  15  143.85    9.91
  -1  -4  15  126.71   10.91
   1  -4  15  144.97   11.46
  -1   4  16   41.27    6.47
   1   4  16   39.50    6.45
  -1  -4  16   55.27    8.24
   1  -4  16   38.05    7.07
  -1   4  17   14.79    5.19
   1   4  17   22.92    6.00
  -1   4  17   20.70    5.58
  -1  -4  17   18.34    6.11
   1  -4  17   32.80    7.64
  -1   4  18  195.68   12.49
   1  -4  18  201.98   14.82
  -1  -4  18  189.55   14.53
  -1   5 -17   15.23    5.04
   1  -5 -17   22.01    5.01
  -1  -5 -17   25.11    5.19
   1  -5 -16   99.24    7.96
  -1  -5 -16   99.24    7.94
   1   5 -16   99.61    8.08
  -1   5 -16  104.30    8.61
   1  -5 -15  167.93    9.95
  -1  -5 -15  164.98    9.41
  -1   5 -15  158.36    9.92
   1   5 -15  162.77    9.54
   1  -5 -14   29.68    4.61
  -1  -5 -14   20.39    3.96
   1   5 -14   25.89    4.73
  -1   5 -14   26.38    4.74
   1  -5 -13  217.19   10.27
  -1  -5 -13  220.21   10.10
   1   5 -13  240.49   10.78
  -1   5 -13  219.08   10.40
   1  -5 -12   21.80    4.07
  -1  -5 -12   13.78    3.19
  -1   5 -12   13.06    3.65
   1   5 -12   14.32    3.49
   1  -5 -11  205.62    9.25
  -1  -5 -11  211.61    9.44
   1   5 -11  191.25    9.19
  -1   5 -11  204.35    9.40
   1  -5 -11  228.07    7.15
   1  -5 -10  143.05    7.68
  -1  -5 -10  123.21    7.14
  -1   5 -10  140.64    7.81
   1   5 -10  130.20    7.56
  -1   5 -10  130.76    3.56
  -1  -5 -10  144.02    4.38
   1  -5 -10  148.20    5.47
  -1  -5  -9  702.13   15.94
   1  -5  -9  707.95   15.96
  -1   5  -9  678.00   16.10
   1   5  -9  666.18   15.78
  -1   5  -9  645.08    7.62
   1  -5  -9  730.07   11.31
  -1  -5  -9  729.52    8.98
   1  -5  -8  647.31   14.59
  -1  -5  -8  688.95   15.33
   1  -5  -8  673.59   14.98
  -1   5  -8  637.76   15.23
   1   5  -8  672.61   15.40
  -1   5  -8  659.11    7.51
   1  -5  -8  694.57   10.61
  -1  -5  -8  707.29    8.31
   1  -5  -7   21.87    3.47
   1  -5  -7   23.22    3.17
  -1  -5  -7   23.20    3.10
   1   5  -7   22.63    3.61
  -1   5  -7   21.77    3.34
  -1   5  -7   23.12    1.58
  -1  -5  -7   23.74    1.65
   1  -5  -7   26.44    2.26
   1  -5  -6  244.13    8.51
   1   5  -6  232.53    8.75
  -1   5  -6  250.90    8.99
  -1  -5  -6  247.55    8.72
   1  -5  -6  255.67    8.87
  -1   5  -6  246.46    4.69
   1  -5  -6  258.31    6.15
  -1  -5  -6  264.24    4.94
   1  -5  -5  187.61    7.33
   1   5  -5  173.78    7.38
  -1   5  -5  184.38    7.68
  -1  -5  -5  214.97    7.86
   1  -5  -5  193.28    7.61
   1   5  -5  203.26    3.38
  -1   5  -5  195.24    4.38
  -1  -5  -5  205.38    4.44
   1  -5  -5  183.83    5.25
   1   5  -4  424.14   11.21
  -1   5  -4  406.77   10.75
  -1  -5  -4  403.19   10.66
   1  -5  -4  439.66   10.82
  -1   5  -4  400.42    6.68
   1   5  -4  410.93    5.93
   1  -5  -4  415.04    8.07
  -1  -5  -4  417.12    6.88
   1  -5  -4  428.43   10.51
   1   5  -3  884.02   15.96
  -1   5  -3  901.73   15.53
  -1  -5  -3  795.67   14.46
   1  -5  -3  920.08   15.11
  -1   5  -3  845.57   10.46
   1   5  -3  840.45    9.83
  -1  -5  -3  900.62   11.22
   1  -5  -3  894.59   12.43
   1  -5  -3  918.63   14.96
  -1   5  -2  119.07    5.76
   1   5  -2  116.39    5.80
  -1  -5  -2  137.81    6.10
   1  -5  -2  119.28    5.53
   1   5  -2  113.54    4.28
  -1   5  -2  110.16    4.27
  -1  -5  -2  117.25    4.61
   1  -5  -2  113.66    4.95
   1  -5  -2  123.63    5.81
   1   5  -1  314.02    7.48
  -1   5  -1  315.71    7.65
  -1  -5  -1  312.67    8.70
   1  -5  -1  310.18    8.47
  -1  -5  -1  303.67    7.82
   1  -5  -1  318.72    8.54
   1   5  -1  297.82    8.99
  -1   5  -1  302.67    8.68
  -1   5   0    0.88    1.59
   1   5   0    3.94    1.77
  -1  -5   0    1.57    1.57
   1  -5   0    1.59    1.72
  -1  -5   0    1.87    1.65
   1  -5   0    2.58    1.89
  -1   5   0    5.35    2.09
   1   5   0   -0.02    1.94
   1   5   1  289.12    8.32
  -1   5   1  277.89    8.20
   1  -5   1  286.53    7.70
  -1  -5   1  291.26    7.44
   1  -5   1  303.52    7.98
  -1  -5   1  299.97    8.41
  -1  -5   1  275.74    8.77
  -1   5   1  282.98    8.39
   1  -5   1  276.10    8.89
   1   5   1  289.95    7.81
   1   5   1  291.58    8.63
  -1   5   1  283.78    7.92
   1   5   2  122.83    5.76
  -1   5   2  126.76    5.27
   1  -5   2  124.29    5.16
  -1   5   2  124.56    5.89
  -1  -5   2  118.92    4.53
   1  -5   2  105.46    4.53
   1   5   2  118.61    5.79
   1  -5   2  117.97    6.42
  -1   5   2  121.12    5.39
  -1  -5   2  124.69    6.46
   1   5   2  116.75    4.76
  -1  -5   2  131.39    5.63
   1   5   3  910.92   14.93
  -1  -5   3  899.47   10.85
  -1   5   3  890.32   15.87
   1  -5   3  874.93   12.00
   1   5   3  785.50   15.09
  -1   5   3  931.56   13.68
  -1   5   3  873.95   13.53
   1   5   3  881.88   11.79
   1  -5   3  818.54   16.75
  -1  -5   3  845.90   16.81
  -1  -5   3  898.89   14.39
   1  -5   3  908.72   13.32
  -1   5   4  429.36    9.26
   1   5   4  434.25   10.45
  -1   5   4  408.17    9.18
  -1  -5   4  415.37   12.33
   1   5   4  426.58    7.86
   1  -5   4  392.49   12.43
   1  -5   4  424.23    9.19
  -1  -5   4  427.88   10.18
  -1  -5   4  420.12    6.74
   1  -5   4  430.10    7.97
  -1   5   4  408.95   11.48
   1   5   4  431.63   11.99
  -1   5   5  183.74    6.22
   1   5   5  184.82    7.12
   1   5   5  185.75    4.98
   1  -5   5  181.69    8.77
  -1   5   5  186.40    6.34
  -1  -5   5  185.57    8.86
   1  -5   5  198.94    6.46
  -1  -5   5  185.54    6.96
  -1   5   5  205.92    8.64
   1   5   5  193.01    8.42
   1  -5   5  196.93    5.13
  -1   5   6  254.22    7.25
   1   5   6  242.68    8.18
  -1  -5   6  239.68   10.49
   1   5   6  256.23    5.67
   1  -5   6  250.57   10.80
  -1   5   6  253.44    7.32
   1  -5   6  231.37    7.21
  -1  -5   6  251.87    8.21
   1  -5   6  243.18    5.45
  -1   5   6  261.38    9.92
   1   5   6  276.82   10.39
   1   5   7   24.92    3.16
  -1   5   7   21.32    2.52
  -1  -5   7   20.42    3.84
   1  -5   7   33.25    4.72
   1   5   7   18.54    1.94
  -1   5   7   25.59    2.72
   1  -5   7   23.90    2.82
  -1  -5   7   24.26    3.18
   1  -5   7   21.16    1.88
   1   5   7   24.05    3.94
  -1   5   7   20.18    3.63
   1   5   8  710.80   14.38
  -1   5   8  688.39   11.93
  -1   5   8  704.74   12.45
  -1  -5   8  669.21   18.43
   1   5   8  642.45    9.50
   1  -5   8  650.28   18.66
   1  -5   8  643.62   12.61
  -1  -5   8  655.47   13.99
   1  -5   8  603.01    8.06
  -1   5   8  682.04   17.21
   1   5   8  702.96   17.90
   1   5   9  718.02   14.89
  -1   5   9  768.35   12.88
  -1  -5   9  751.44   20.45
   1  -5   9  677.13   19.50
   1   5   9  709.73   10.11
  -1  -5   9  645.54   14.48
  -1   5   9  716.84   18.23
   1   5   9  732.50   18.78
   1  -5   9  595.55    7.78
  -1   5  10  152.16    5.98
   1   5  10  140.43    7.13
  -1  -5  10  133.83    9.46
   1  -5  10  156.89    9.95
   1  -5  10  132.62    6.35
  -1  -5  10  139.84    7.33
   1   5  10  150.59    9.12
  -1   5  10  151.23    9.06
  -1   5  11  201.19    6.94
   1   5  11  222.13    9.05
  -1  -5  11  210.42   12.07
   1  -5  11  211.90   11.96
  -1  -5  11  200.01    8.92
   1  -5  11  209.55    8.28
  -1   5  11  200.02   10.68
   1   5  11  210.09   11.01
   1   5  12   14.54    3.72
   1   5  12   25.28    4.71
  -1   5  12   25.74    5.10
   1  -5  12   24.01    5.23
  -1  -5  12   16.85    4.86
  -1  -5  12   27.75    4.16
   1  -5  12   15.03    3.33
   1   5  13  221.86   12.15
  -1   5  13  229.86   12.09
  -1  -5  13  209.42   12.95
   1  -5  13  219.73   13.43
  -1  -5  13  198.62    9.64
  -1   5  14   30.43    5.82
   1   5  14   21.78    5.33
   1  -5  14   31.73    6.77
  -1  -5  14   30.66    6.69
  -1  -5  14   21.40    4.31
   1   5  15  164.05   11.28
  -1   5  15  184.39   11.71
  -1  -5  15  154.93   12.47
   1  -5  15  166.92   12.69
   1   5  16  118.30   10.09
  -1   5  16  102.45    9.76
   1  -5  16   95.28   10.36
  -1  -5  16  113.62   11.13
   1   5  17   22.31    6.18
  -1   5  17   21.18    6.18
   1  -5  17   13.76    6.11
  -1  -5  17   14.69    6.28
   1   5  18   41.64    7.68
  -1   5  18   42.49    7.15
   1  -5  18   59.17    9.39
  -1   6 -17   12.88    5.41
   1  -6 -17   13.44    4.93
  -1  -6 -17    6.05    4.30
   1   6 -16  107.51    8.96
  -1   6 -16   96.45    8.76
  -1  -6 -16   90.80    8.01
   1  -6 -16   97.20    8.37
   1   6 -15   99.21    8.12
  -1   6 -15  109.85    8.82
   1  -6 -15   98.67    8.04
  -1  -6 -15   93.01    7.66
  -1   6 -14  126.21    8.96
   1   6 -14  141.79    9.21
   1  -6 -14  142.96    9.27
   1   6 -13   30.86    4.86
  -1   6 -13   42.15    5.56
  -1  -6 -13   41.45    5.29
   1  -6 -13   36.84    4.89
  -1   6 -12  229.25   10.77
   1   6 -12  225.44   10.75
  -1  -6 -12  237.17   10.75
   1  -6 -12  240.00   10.79
   1   6 -11   40.65    5.23
  -1   6 -11   48.23    5.57
  -1  -6 -11   44.78    5.13
   1  -6 -11   42.74    4.91
  -1   6 -10  348.00   12.67
   1   6 -10  337.20   12.42
   1  -6 -10  391.93    8.60
   1  -6 -10  353.55   12.36
  -1  -6 -10  357.62   12.52
  -1   6  -9  177.50    9.09
   1   6  -9  186.65    9.14
  -1   6  -9  163.98    3.59
  -1  -6  -9  204.87    4.57
   1  -6  -9  196.10    6.00
   1  -6  -9  182.73    8.74
  -1  -6  -9  191.74    8.94
  -1   6  -8  518.86   14.44
   1   6  -8  509.79   14.44
  -1   6  -8  482.55    6.40
   1  -6  -8  570.13    9.84
  -1  -6  -8  534.41    7.17
   1  -6  -8  545.72   14.43
  -1  -6  -8  523.48   14.18
  -1   6  -7  493.39   13.78
   1   6  -7  482.92   13.77
  -1   6  -7  482.42    6.77
   1  -6  -7  506.21    9.15
  -1  -6  -7  498.25    7.16
  -1  -6  -7  496.57   13.40
   1  -6  -7  496.75   13.42
  -1   6  -6   16.72    3.42
   1   6  -6   16.20    3.38
  -1  -6  -6   16.68    3.05
   1  -6  -6   17.16    2.85
   1   6  -6   16.32    1.38
  -1   6  -6   17.20    1.61
   1   6  -6   17.68    1.18
  -1  -6  -6   17.12    1.64
   1  -6  -6   19.01    2.05
  -1   6  -5  388.35    6.89
   1   6  -5  388.67    5.86
  -1  -6  -5  383.34   11.31
   1  -6  -5  407.67   11.56
   1  -6  -5  398.87    8.38
  -1  -6  -5  388.94    6.97
  -1   6  -5  404.05   12.09
   1   6  -5  364.79   11.59
  -1   6  -4  588.53    9.15
   1   6  -4  599.01    8.45
   1  -6  -4  629.04   14.04
  -1  -6  -4  633.64   14.40
   1  -6  -4  619.80   10.94
  -1  -6  -4  608.64    9.57
   1   6  -4  599.33   14.42
  -1   6  -4  582.88   13.95
   1   6  -3  346.75    7.38
  -1   6  -3  352.73    7.72
  -1  -6  -3  378.58   10.87
   1  -6  -3  359.57   10.27
   1  -6  -3  353.67    8.86
  -1  -6  -3  373.84    8.37
   1   6  -3  364.12   11.18
  -1   6  -3  355.10   10.72
  -1   6  -2  435.86    9.25
   1   6  -2  437.26    9.24
   1  -6  -2  463.09   11.50
  -1  -6  -2  463.69   11.89
  -1  -6  -2  433.72    9.90
   1  -6  -2  439.20   10.40
   1   6  -2  443.48   12.12
  -1   6  -2  428.58   11.59
  -1   6  -1  461.65   10.17
   1   6  -1  469.97   10.08
   1  -6  -1  480.72   11.41
  -1  -6  -1  455.12   11.55
   1  -6  -1  491.68   11.63
  -1  -6  -1  457.12   10.72
  -1   6  -1  465.01   11.62
   1   6  -1  457.00   11.88
   1   6   0   71.96    4.44
  -1   6   0   66.81    4.39
   1  -6   0   61.94    4.29
  -1  -6   0   72.34    4.74
  -1  -6   0   68.03    4.67
   1  -6   0   75.36    5.13
  -1   6   0   62.12    4.45
   1   6   0   69.13    4.90
   1   6   1  438.23   11.14
  -1   6   1  453.91   11.25
   1  -6   1  451.19   10.67
  -1  -6   1  453.92   11.23
   1  -6   1  440.10   11.95
  -1  -6   1  419.16   11.78
   1   6   1  430.48   11.42
  -1   6   1  445.98   10.85
   1   6   2  443.31   11.70
  -1   6   2  463.99   11.84
   1  -6   2  466.31   10.74
  -1  -6   2  442.77   11.07
   1   6   2  423.73    9.94
   1  -6   2  417.35   12.48
  -1  -6   2  459.04   12.80
   1   6   2  457.44   11.58
  -1   6   2  470.47   11.00
   1   6   3  339.41    9.99
  -1   6   3  360.89    9.49
   1  -6   3  354.50    9.37
   1   6   3  361.51   10.98
  -1   6   3  378.63   11.27
   1  -6   3  350.67    8.57
   1  -6   3  333.03   11.74
   1   6   3  350.41    8.67
  -1  -6   3  353.44   11.89
  -1  -6   3  356.01    9.97
   1   6   4  601.37   13.19
   1   6   4  633.45   15.06
   1  -6   4  585.51   10.48
  -1   6   4  547.01   14.28
  -1   6   4  622.63   12.35
  -1  -6   4  590.14   15.81
   1  -6   4  641.93   16.69
   1   6   4  587.35   10.57
  -1   6   4  573.52   11.99
  -1  -6   4  585.85   12.83
   1  -6   4  581.46   11.88
   1   6   5  391.32   10.79
   1   6   5  370.47   12.11
  -1   6   5  406.12   12.58
   1  -6   5  385.30    8.15
  -1   6   5  391.35    9.69
   1   6   5  401.72    8.41
  -1   6   5  391.31    9.76
  -1  -6   5  379.18   13.24
   1  -6   5  389.08   13.57
   1  -6   5  398.94    9.98
  -1  -6   5  405.85   10.86
   1   6   6   14.79    2.73
   1   6   6   19.64    3.63
  -1   6   6   11.49    2.98
   1  -6   6   12.57    1.92
  -1   6   6   12.99    2.28
  -1  -6   6   13.18    3.56
   1   6   6   15.36    2.05
   1  -6   6   17.21    3.88
  -1   6   6   17.39    2.53
  -1  -6   6   12.12    2.68
   1  -6   6   17.53    2.59
   1   6   7  457.99   11.92
  -1   6   7  524.01   11.27
   1   6   7  485.75    8.55
  -1   6   7  454.02   10.67
   1  -6   7  476.05   16.09
  -1  -6   7  526.21   16.76
  -1  -6   7  472.41   12.28
   1  -6   7  454.05   11.01
   1   6   7  487.25   14.91
  -1   6   7  491.50   14.94
   1  -6   7  465.91    8.07
   1   6   8  445.57   12.04
  -1   6   8  549.33   11.59
   1   6   8  486.02    8.29
   1  -6   8  560.14   18.10
  -1  -6   8  545.78   17.82
   1  -6   8  532.59   12.13
  -1  -6   8  478.88   12.76
   1  -6   8  438.20    7.34
   1   6   8  553.51   16.59
  -1   6   8  529.79   16.03
   1   6   9  199.76    8.27
  -1   6   9  197.18    7.06
   1  -6   9  185.89   11.25
  -1  -6   9  189.18   11.14
  -1  -6   9  172.88    8.04
   1  -6   9  185.07    7.44
   1   6   9  193.11   10.45
  -1   6   9  192.02   10.29
  -1   6  10  367.96    9.53
   1   6  10  372.99   11.35
   1  -6  10  362.31   15.86
  -1  -6  10  357.55   15.42
   1  -6  10  356.83   10.59
  -1  -6  10  335.61   11.26
  -1   6  10  344.87   14.00
   1   6  10  365.27   14.52
   1   6  11   46.14    4.65
   1  -6  11   41.74    4.34
  -1  -6  11   46.51    4.92
   1  -6  11   46.67    6.62
  -1  -6  11   43.58    6.54
   1   6  11   34.01    5.51
  -1   6  11   37.79    5.61
   1  -6  12  223.91    9.07
  -1  -6  12  228.22   10.07
   1  -6  12  266.51   14.48
  -1  -6  12  190.92   12.69
  -1   6  12  244.85   12.63
   1   6  12  272.70   13.52
  -1  -6  13   31.85    4.70
   1   6  13   45.29    6.66
  -1   6  13   29.70    5.68
   1  -6  13   38.12    6.92
  -1  -6  13   42.92    7.12
  -1   6  14  137.58   10.53
   1   6  14  157.74   11.28
  -1  -6  14  145.06   11.99
   1  -6  14  147.40   12.21
  -1   6  15  112.78   10.13
   1   6  15   87.04    9.11
   1  -6  15   94.90   10.24
  -1   6  16   94.12    9.82
   1   6  16   84.11    9.37
  -1  -6  16  108.35   11.78
   1  -6  16  100.96   11.04
  -1   6  17   22.70    6.74
   1   6  17   15.67    6.86
   1  -6  17   -0.64    6.53
  -1  -6  17   15.20    7.01
  -1   7 -17   72.67    8.59
  -1   7 -16   24.68    6.00
   1   7 -16   12.91    5.28
   1  -7 -16   19.43    5.23
  -1  -7 -16   20.27    5.34
  -1   7 -15   30.08    6.11
   1   7 -15   37.09    6.14
   1  -7 -15   34.30    5.56
  -1  -7 -15   37.84    5.74
  -1   7 -14    7.81    4.72
   1   7 -14   -2.21    3.91
  -1  -7 -14    3.94    3.40
   1  -7 -14    4.27    3.48
   1   7 -13  119.96    9.03
  -1   7 -13  118.74    9.15
   1  -7 -13  123.85    8.59
  -1  -7 -13  115.12    8.32
  -1   7 -12    8.85    3.79
   1   7 -12    8.51    3.85
  -1  -7 -12    6.11    3.21
   1  -7 -12   10.06    3.59
   1   7 -11   15.07    4.15
  -1   7 -11   19.92    4.61
  -1  -7 -11   16.74    3.84
   1  -7 -11   28.60    4.38
   1   7 -10  177.34    9.69
  -1   7 -10  168.78    9.69
   1  -7 -10  200.50    9.88
  -1  -7 -10  184.86    9.56
  -1   7  -9  155.25    9.03
   1   7  -9  165.21    9.30
   1  -7  -9  164.25    5.59
   1  -7  -9  161.28    8.70
  -1  -7  -9  156.78    8.61
   1   7  -8   16.60    3.88
  -1   7  -8    8.62    3.38
  -1   7  -8    6.35    1.22
  -1  -7  -8    8.94    1.42
   1  -7  -8    9.53    1.98
  -1  -7  -8    8.52    3.17
   1  -7  -8    6.52    3.01
   1   7  -7 1418.67   24.94
  -1   7  -7 1452.93   25.07
   1  -7  -7 1431.26   23.98
  -1  -7  -7 1419.11   24.24
  -1   7  -7 1375.81   12.22
   1  -7  -7 1481.98   16.35
  -1  -7  -7 1469.66   13.30
   1   7  -6  309.89   11.70
  -1   7  -6  343.96   12.07
  -1  -7  -6  319.40   11.44
   1   7  -6  326.26    5.39
   1   7  -6  334.23    6.13
  -1   7  -6  343.50    6.76
   1  -7  -6  331.74    8.09
  -1  -7  -6  336.43    6.96
  -1   7  -5  107.19    7.00
   1   7  -5  134.35    7.75
   1  -7  -5  114.82    6.82
  -1  -7  -5  128.67    7.27
  -1   7  -5  124.47    4.44
   1   7  -5  116.14    3.83
   1   7  -5  118.12    4.39
   1  -7  -5  127.85    5.36
  -1  -7  -5  131.48    4.71
  -1   7  -4  508.48   13.93
   1   7  -4  491.01   13.97
  -1  -7  -4  530.17   14.00
   1  -7  -4  521.13   13.59
  -1   7  -4  515.59    9.57
   1   7  -4  526.87    9.07
   1   7  -4  494.44    9.47
   1  -7  -4  507.47   10.85
  -1  -7  -4  507.50    9.87
  -1   7  -3 1028.66   14.48
   1   7  -3 1035.00   14.20
  -1  -7  -3 1065.84   19.51
   1  -7  -3 1059.54   19.02
  -1  -7  -3 1041.55   15.57
   1  -7  -3 1065.79   16.76
   1   7  -3 1076.25   20.25
  -1   7  -2   19.60    2.64
   1   7  -2   15.89    2.41
   1  -7  -2   18.16    3.05
  -1  -7  -2   22.19    3.28
   1  -7  -2   17.31    2.75
  -1  -7  -2   18.80    2.78
   1   7  -2   16.77    3.30
  -1   7  -2   15.56    3.08
  -1   7  -1  267.90    8.52
   1   7  -1  285.40    8.69
   1  -7  -1  303.11    9.83
  -1  -7  -1  314.33   10.43
   1  -7  -1  296.08    9.90
  -1  -7  -1  277.23    9.23
   1   7  -1  282.82   10.19
  -1   7  -1  306.34   10.24
  -1   7   0  273.02    9.20
   1   7   0  251.51    8.65
   1  -7   0  254.63    9.03
  -1  -7   0  251.19    9.24
   1  -7   0  250.50    9.49
  -1  -7   0  262.06    9.43
  -1   7   0  253.32    9.26
   1   7   0  259.46    9.71
  -1   7   1  284.41    9.62
   1   7   1  292.85    9.77
  -1  -7   1  284.41    9.75
   1  -7   1  305.28    9.58
   1  -7   1  269.33   10.32
  -1  -7   1  300.96   10.63
   1   7   1  286.69   10.10
  -1   7   1  288.75    9.60
   1   7   2   21.25    3.30
  -1   7   2   23.15    3.42
  -1  -7   2   18.52    2.94
   1  -7   2   19.65    2.91
   1  -7   2   14.43    3.54
  -1  -7   2   20.71    3.65
   1   7   2   16.49    3.22
  -1   7   2   18.16    2.94
  -1   7   3 1057.14   19.82
   1   7   3 1005.65   19.54
   1  -7   3 1025.84   17.30
  -1  -7   3 1039.34   18.17
   1  -7   3 1000.74   21.27
  -1  -7   3  994.60   21.02
  -1   7   3 1028.26   17.43
   1   7   3 1033.46   18.63
   1   7   4  534.84   13.40
  -1   7   4  522.55   12.27
   1  -7   4  495.99   12.03
  -1   7   4  511.74   14.25
   1   7   4  504.86   14.45
  -1  -7   4  504.51   15.72
   1   7   4  486.33   10.91
   1  -7   4  477.33   15.31
  -1  -7   4  492.33   12.75
   1   7   5  117.44    6.59
  -1   7   5  119.44    6.01
   1  -7   5  109.18    5.86
  -1   7   5  126.09    7.70
   1   7   5  129.06    7.92
   1  -7   5  123.99    5.37
  -1  -7   5  128.46    8.48
   1  -7   5  115.23    8.12
   1   7   5  133.22    5.65
  -1  -7   5  123.34    6.52
   1   7   6  339.30   10.79
   1   7   6  345.09   12.91
  -1   7   6  341.82   12.73
   1  -7   6  329.20    7.97
  -1   7   6  323.58    9.60
  -1  -7   6  344.71   13.96
   1  -7   6  330.03   14.03
   1   7   6  331.78    8.19
   1  -7   6  300.57    9.53
  -1  -7   6  318.15   10.59
   1   7   7 1479.96   22.33
  -1   7   7 1414.49   19.65
   1   7   7 1489.02   27.34
  -1   7   7 1407.18   26.38
  -1  -7   7 1329.62   28.06
   1  -7   7 1410.75   29.08
   1  -7   7 1367.70   20.25
  -1  -7   7 1333.44   21.68
  -1   7   8   11.51    2.85
   1   7   8   12.68    3.37
   1   7   8   12.76    4.06
  -1   7   8    9.06    3.43
   1  -7   8    7.49    2.65
   1  -7   8    8.30    3.93
  -1  -7   8   16.41    4.38
  -1  -7   8   13.46    3.18
  -1   7   9  168.91    7.01
   1   7   9  164.99    7.93
  -1  -7   9  147.78   10.33
   1  -7   9  151.22   10.60
  -1  -7   9  157.66    8.07
   1  -7   9  151.49    7.24
  -1   7   9  173.56   10.25
   1   7   9  171.27   10.17
   1   7  10  183.91    8.51
   1  -7  10  171.46    7.91
  -1  -7  10  175.34    8.58
  -1  -7  10  198.55   12.43
   1  -7  10  173.60   11.74
  -1   7  10  192.70   11.11
   1   7  10  193.27   11.31
  -1  -7  11   19.39    3.74
   1  -7  11   18.34    3.39
   1  -7  11    9.11    4.51
  -1  -7  11   17.51    5.46
   1   7  11   27.82    5.44
  -1   7  11   23.06    5.15
  -1  -7  12   11.40    3.54
  -1   7  12   14.28    5.04
   1   7  12    4.90    4.37
   1  -7  12   11.29    5.29
  -1  -7  12   10.24    4.98
  -1   7  13  114.50    9.85
   1   7  13  112.85    9.81
   1  -7  13  117.36   10.83
  -1  -7  13  113.11   10.86
  -1   7  14   -2.83    4.74
   1   7  14    9.14    5.36
   1  -7  14    0.21    5.19
  -1  -7  14    6.10    5.07
   1   7  15   30.27    6.76
  -1   7  15   34.17    6.95
   1  -7  15   41.76    8.00
  -1  -7  15   37.40    8.41
  -1   7  16   25.81    7.45
   1   7  16   20.76    6.26
   1  -7  16   11.63    6.04
  -1  -7  16   17.16    7.13
   1   8 -16   86.15    9.30
   1   8 -15   23.03    5.83
  -1   8 -15   11.78    5.25
  -1  -8 -15   16.88    5.07
   1  -8 -15   27.20    5.73
   1   8 -14   77.95    8.50
  -1   8 -14   74.49    8.13
   1  -8 -14   88.87    8.06
  -1  -8 -14   72.38    7.43
  -1   8 -13   37.15    6.16
   1   8 -13   49.06    6.79
  -1  -8 -13   46.42    6.11
   1  -8 -13   51.67    6.44
  -1   8 -12   56.69    6.71
   1   8 -12   52.74    6.72
  -1  -8 -12   61.47    6.64
   1  -8 -12   63.18    6.66
  -1   8 -11  283.81   13.18
   1   8 -11  291.16   13.41
   1  -8 -11  293.28   12.69
  -1  -8 -11  270.54   12.25
   1   8 -10  181.59   10.52
  -1   8 -10  174.45   10.47
   1  -8 -10  164.95    9.57
  -1  -8 -10  162.10    9.54
   1   8  -9   10.73    3.71
  -1   8  -9    5.38    3.28
   1  -8  -9    3.73    3.03
  -1  -8  -9    1.90    2.59
  -1   8  -8   82.25    7.14
   1   8  -8   67.24    6.69
   1  -8  -8   69.53    3.95
  -1  -8  -8   83.28    6.68
   1  -8  -8   68.83    6.17
   1   8  -7   13.97    4.16
  -1   8  -7   11.18    3.60
   1  -8  -7    6.75    3.12
  -1  -8  -7    4.06    3.03
  -1   8  -7    6.75    1.47
  -1  -8  -7    3.25    1.43
   1  -8  -7   12.22    2.26
  -1   8  -6  425.84    8.20
   1   8  -6  428.29    7.09
   1  -8  -6  440.53   13.97
  -1  -8  -6  441.85   14.21
   1   8  -6  435.22   14.69
  -1   8  -6  426.13   14.31
  -1  -8  -6  444.75    8.62
   1  -8  -6  439.09    9.97
  -1   8  -5  702.37   11.33
   1   8  -5  681.48   10.28
   1  -8  -5  685.80   17.00
  -1  -8  -5  667.66   16.96
   1  -8  -5  679.89   12.97
  -1  -8  -5  676.79   11.65
  -1   8  -5  648.34   17.22
   1   8  -5  663.74   17.70
  -1   8  -4  641.92   11.79
   1   8  -4  627.54   11.07
  -1  -8  -4  660.48   16.68
   1  -8  -4  620.35   15.78
   1  -8  -4  615.62   13.02
  -1  -8  -4  628.30   12.19
  -1   8  -4  619.24   16.50
   1   8  -4  648.16   17.22
   1   8  -3   33.05    3.26
  -1   8  -3   26.55    2.92
  -1  -8  -3   35.27    4.24
   1  -8  -3   34.95    4.16
   1  -8  -3   28.65    3.50
  -1  -8  -3   31.70    3.44
   1   8  -3   35.63    4.51
  -1   8  -3   31.38    4.42
   1   8  -2   58.71    4.31
  -1   8  -2   72.50    4.80
   1  -8  -2   69.26    5.57
  -1  -8  -2   69.13    5.71
  -1  -8  -2   67.04    5.04
   1  -8  -2   59.10    4.91
   1   8  -2   67.12    5.89
  -1   8  -2   68.75    5.83
  -1   8  -1   90.80    5.65
   1   8  -1   93.20    5.66
   1  -8  -1  101.41    6.37
  -1  -8  -1   98.16    6.55
   1  -8  -1   97.07    6.43
  -1  -8  -1   87.42    5.86
  -1   8  -1   95.99    6.54
   1   8  -1   85.08    6.44
   1   8   0  675.26   15.01
  -1   8   0  689.23   15.39
   1  -8   0  690.70   15.74
  -1  -8   0  658.74   15.90
   1  -8   0  655.56   16.39
  -1  -8   0  661.37   16.11
   1   8   0  684.47   16.62
  -1   8   0  680.49   16.27
   1   8   1   92.35    6.20
  -1   8   1   95.13    6.34
   1  -8   1   90.82    5.97
  -1  -8   1   85.62    6.03
   1  -8   1  105.28    7.04
  -1  -8   1   83.06    6.26
   1   8   1   93.11    6.59
  -1   8   1   87.69    6.09
   1   8   2   53.46    5.12
  -1   8   2   75.88    5.97
   1  -8   2   61.97    5.06
  -1  -8   2   58.81    5.11
  -1  -8   2   75.81    6.30
   1  -8   2   70.64    6.34
   1   8   2   55.60    5.36
  -1   8   2   63.92    5.27
   1   8   3   26.79    4.18
  -1   8   3   28.75    3.91
   1  -8   3   29.66    3.79
  -1  -8   3   32.07    4.02
   1  -8   3   29.19    4.40
  -1  -8   3   35.03    5.09
  -1   8   3   28.83    3.78
   1   8   3   40.67    4.53
   1   8   4  600.85   16.69
  -1   8   4  619.46   16.81
  -1  -8   4  614.69   15.23
   1  -8   4  582.24   14.13
   1  -8   4  578.77   17.94
  -1  -8   4  593.80   18.17
   1   8   4  611.13   15.44
  -1   8   4  590.55   14.15
  -1   8   5  684.09   15.03
   1   8   5  679.83   16.11
   1  -8   5  668.94   15.11
  -1   8   5  689.91   18.27
   1   8   5  719.07   18.74
   1  -8   5  667.56   19.87
  -1  -8   5  685.98   19.99
  -1  -8   5  632.44   15.45
   1   8   6  451.32   13.17
  -1   8   6  428.51   11.89
   1  -8   6  405.46   11.84
   1   8   6  426.02   15.02
  -1   8   6  433.45   15.06
   1  -8   6  447.40   16.91
  -1  -8   6  393.61   15.79
  -1  -8   6  391.47   12.41
   1   8   7   11.91    3.99
  -1   8   7    4.74    3.30
   1  -8   7    6.31    2.84
  -1  -8   7    5.23    2.53
   1  -8   7   10.65    4.53
  -1  -8   7   -1.84    3.47
  -1   8   7    6.33    2.69
   1   8   7   11.19    3.19
   1   8   8   94.85    6.54
  -1   8   8   94.76    5.80
   1   8   8   89.51    7.97
  -1   8   8   77.39    7.16
  -1  -8   8   80.36    8.25
   1  -8   8   93.27    8.84
  -1  -8   8   64.66    5.71
   1  -8   8   74.02    5.46
  -1   8   9   12.73    3.17
   1   8   9    7.73    3.08
   1   8   9    6.36    3.60
  -1   8   9    9.67    4.18
   1  -8   9    0.83    2.38
  -1  -8   9    3.10    3.82
  -1  -8   9    4.30    2.77
   1   8  10  172.65    8.68
  -1   8  10  180.80   11.32
   1   8  10  168.27   11.11
   1  -8  10  170.23   12.20
  -1  -8  10  191.20   12.74
   1  -8  10  139.72    7.66
  -1  -8  10  156.99    8.55
   1   8  11  302.46   15.14
  -1   8  11  283.02   14.32
   1  -8  11  265.09   15.70
  -1  -8  11  285.71   15.97
  -1  -8  11  248.41   10.92
  -1  -8  12   59.41    8.49
   1  -8  12   52.14    8.28
   1   8  12   54.31    7.31
  -1   8  12   55.10    7.41
   1  -8  13   32.45    7.22
  -1  -8  13   49.84    8.34
   1   8  13   43.11    7.41
  -1   8  13   42.51    7.30
   1  -8  14   79.83   10.35
  -1  -8  14   81.67   10.27
  -1   8  14   70.44    9.03
   1   8  14   83.34    9.42
   1  -8  15   30.21    8.11
  -1  -8  15   17.67    7.22
  -1   8  15    9.69    5.44
   1   8  15   17.31    6.29
  -1  -9 -14   -1.25    4.13
   1  -9 -14   12.45    4.75
   1   9 -14    9.14    5.19
  -1   9 -14    7.87    5.06
  -1  -9 -13   50.98    6.74
   1  -9 -13   72.68    7.76
   1   9 -13   54.57    7.49
  -1   9 -13   44.83    6.82
  -1  -9 -12   18.57    4.48
   1  -9 -12   18.37    4.74
  -1   9 -12   19.81    5.78
   1   9 -12   21.96    5.58
  -1  -9 -11   -0.80    3.27
   1  -9 -11   -0.28    3.31
  -1   9 -11    0.13    3.95
   1   9 -11    0.84    4.03
   1  -9 -10    6.58    3.72
  -1  -9 -10   13.70    4.36
  -1   9 -10    9.54    4.33
   1   9 -10   11.53    4.62
  -1  -9  -9    7.29    3.75
   1  -9  -9    3.87    3.12
   1   9  -9    4.16    3.77
  -1   9  -9   11.44    4.26
  -1  -9  -8    7.47    3.23
   1  -9  -8   18.92    4.17
   1   9  -8   16.19    4.79
  -1   9  -8   14.25    4.20
   1  -9  -7  299.35   12.54
  -1  -9  -7  316.01   13.05
  -1   9  -7  304.69   13.33
   1   9  -7  284.23   12.84
  -1   9  -6  114.26    4.81
   1  -9  -6  104.59    7.62
  -1  -9  -6  127.03    8.20
   1  -9  -6  103.13    5.46
  -1   9  -6  105.56    7.95
   1   9  -6  117.57    8.50
   1   9  -5  224.00    6.64
  -1   9  -5  242.33    7.37
   1  -9  -5  237.42   10.78
  -1  -9  -5  262.02   11.52
   1  -9  -5  233.09    8.27
  -1  -9  -5  269.05    8.05
  -1   9  -5  213.08   10.73
   1   9  -5  222.96   11.18
   1   9  -4   17.61    2.63
  -1   9  -4   23.94    2.98
  -1  -9  -4   24.86    4.24
   1  -9  -4   19.98    3.77
   1  -9  -4   15.57    2.90
  -1  -9  -4   22.60    3.13
  -1   9  -4   17.75    3.98
   1   9  -4   13.59    3.81
   1   9  -3   33.78    3.50
  -1   9  -3   35.64    3.57
  -1  -9  -3   34.73    4.66
   1  -9  -3   43.10    4.90
  -1  -9  -3   34.27    3.89
   1  -9  -3   31.87    3.93
  -1   9  -3   33.20    4.89
   1   9  -3   45.58    5.60
  -1   9  -2    5.52    2.50
   1   9  -2   12.44    2.90
  -1  -9  -2   17.48    3.95
   1  -9  -2    9.10    2.97
  -1  -9  -2   10.10    2.86
   1  -9  -2    4.71    2.83
  -1   9  -2    5.49    3.12
   1   9  -2    9.14    3.59
   1   9  -1  295.82   10.38
  -1   9  -1  276.01   10.13
  -1  -9  -1  280.09   11.41
   1  -9  -1  282.04   11.03
   1  -9  -1  283.23   11.20
  -1  -9  -1  239.88   10.12
  -1   9  -1  277.29   11.29
   1   9  -1  288.22   11.98
   1   9   0  278.50   10.57
  -1   9   0  322.83   11.29
  -1  -9   0  300.19   11.62
   1  -9   0  303.64   11.35
  -1  -9   0  348.78   12.59
   1  -9   0  284.31   11.65
  -1   9   0  329.97   12.15
   1   9   0  329.92   12.48
  -1   9   1  301.66   11.36
   1   9   1  300.47   11.29
   1  -9   1  279.62   11.01
  -1  -9   1  253.27   10.68
   1  -9   1  304.16   12.61
  -1  -9   1  260.52   11.47
  -1   9   1  282.69   11.18
   1   9   1  284.26   11.46
  -1   9   2   11.50    3.59
   1   9   2   10.38    3.41
   1  -9   2    8.60    2.90
  -1  -9   2   10.99    2.99
  -1  -9   2    5.17    2.93
   1  -9   2   13.55    3.75
  -1   9   2   12.79    3.56
   1   9   2    8.33    3.33
  -1   9   3   41.15    5.36
   1   9   3   32.85    4.62
  -1  -9   3   30.85    4.30
   1  -9   3   36.95    4.39
   1  -9   3   44.14    5.81
  -1  -9   3   32.87    5.27
  -1   9   3   31.50    4.21
   1   9   3   39.61    4.69
  -1   9   4   16.10    3.78
   1   9   4   20.85    4.28
  -1  -9   4   20.73    3.81
   1  -9   4   13.53    3.19
  -1  -9   4   18.70    4.42
   1  -9   4   12.63    4.68
   1   9   4   13.98    3.74
  -1   9   4   21.29    3.83
   1   9   5  234.80   11.51
  -1   9   5  265.33   12.17
  -1  -9   5  253.99   10.58
   1  -9   5  208.15    9.21
  -1  -9   5  268.49   13.50
   1  -9   5  218.18   12.34
   1   9   5  263.93   10.92
  -1   9   5  253.22   10.14
  -1   9   6  104.64    8.22
   1   9   6  114.44    8.86
  -1  -9   6  100.20    7.02
   1  -9   6   94.60    6.53
   1  -9   6   91.87    8.60
  -1  -9   6  116.83    9.72
   1   9   6  122.63    7.67
  -1   9   6  101.96    6.66
  -1   9   7  298.05   10.71
   1   9   7  313.23   11.79
   1  -9   7  280.39   10.75
   1   9   7  304.10   13.93
  -1   9   7  289.93   13.55
  -1  -9   7  275.88   11.31
   1  -9   7  279.50   14.58
  -1  -9   7  264.09   14.39
  -1   9   8   15.74    4.40
   1   9   8   12.73    4.25
  -1  -9   8   10.56    3.47
   1  -9   8   11.51    3.37
  -1  -9   8   16.95    5.21
   1  -9   8   11.85    4.64
  -1   9   8   13.41    3.39
   1   9   8   13.06    3.89
   1   9   9   10.26    4.34
  -1   9   9    8.11    4.30
  -1  -9   9    6.21    3.25
   1  -9   9   10.64    3.38
  -1  -9   9   18.79    6.01
   1  -9   9   13.54    5.66
   1   9   9   10.61    3.74
  -1   9  10    4.59    4.49
   1   9  10    9.22    4.70
  -1  -9  10    7.06    3.37
   1  -9  10    4.61    4.45
  -1  -9  10   21.13    6.61
   1   9  11    1.42    4.52
  -1   9  11    2.39    4.77
  -1  -9  11    0.05    3.37
   1  -9  11   -1.21    4.83
  -1  -9  11    8.26    6.02
  -1  -9  12   14.65    6.18
   1  -9  12   24.36    6.85
   1   9  12   18.79    6.06
  -1   9  12   18.84    5.87
  -1  -9  13   56.08    9.32
   1  -9  13   66.24    9.93
  -1   9  13   45.16    7.73
   1   9  13   60.80    8.74
   1  -9  14   18.37    7.81
   1   9  14   10.46    5.82
  -1   9  14    6.05    5.80
  -1 -10 -13  158.36   11.33
  -1  10 -13  149.56   11.63
   1  10 -13  142.15   11.62
   1 -10 -12   35.11    5.99
  -1 -10 -12   41.21    6.61
  -1  10 -12   30.20    6.56
   1  10 -12   25.44    6.58
  -1 -10 -11  142.45   10.36
   1 -10 -11  141.67   10.25
  -1  10 -11  146.08   10.89
   1  10 -11  149.68   11.25
   1 -10 -10    5.59    4.16
  -1 -10 -10   14.20    4.85
  -1  10 -10   12.44    5.06
   1  10 -10   11.31    5.08
  -1 -10  -9  192.02   11.33
   1 -10  -9  203.82   11.49
  -1  10  -9  212.26   12.57
   1  10  -9  191.36   11.89
   1 -10  -8   24.69    4.79
  -1 -10  -8   23.44    4.86
  -1  10  -8   25.73    5.33
   1  10  -8   27.08    5.34
   1 -10  -7    4.04    3.44
  -1 -10  -7    2.76    3.26
  -1  10  -7    7.06    4.38
   1  10  -7    3.15    4.04
  -1 -10  -6  267.90   12.48
   1 -10  -6  311.73   13.29
   1  10  -6  276.66   13.39
  -1  10  -6  285.78   13.28
  -1  10  -5  432.58   10.41
  -1 -10  -5  438.01   15.69
   1 -10  -5  431.59   15.33
   1 -10  -5  450.45   12.14
   1  10  -5  432.84   16.25
  -1  10  -5  443.90   16.13
   1  10  -4  433.42   10.83
  -1  10  -4  440.89   11.41
  -1 -10  -4  474.42   15.93
   1 -10  -4  430.44   15.02
  -1 -10  -4  462.90   12.27
   1 -10  -4  442.85   12.80
   1  10  -4  407.65   15.61
  -1  10  -4  441.40   15.77
  -1  10  -3   73.82    5.33
   1  10  -3   71.70    5.12
  -1 -10  -3   60.00    6.21
   1 -10  -3   72.30    6.59
   1 -10  -3   63.78    5.61
  -1 -10  -3   61.31    5.40
   1  10  -3   61.68    6.62
  -1  10  -3   55.35    6.31
  -1  10  -2  359.05   11.45
   1  10  -2  388.34   11.86
  -1 -10  -2  348.54   13.64
   1 -10  -2  386.19   13.92
   1 -10  -2  384.63   13.21
  -1 -10  -2  355.42   12.39
  -1  10  -2  381.02   14.41
   1  10  -2  406.77   15.14
  -1  10  -1  359.00   12.05
   1  10  -1  339.97   11.83
  -1 -10  -1  367.19   13.72
   1 -10  -1  347.49   13.24
  -1 -10  -1  351.68   12.95
   1 -10  -1  334.05   12.85
  -1  10  -1  340.03   13.44
   1  10  -1  347.75   13.86
   1  10   0  136.96    8.13
  -1  10   0  117.86    7.59
   1 -10   0  150.20    8.77
  -1 -10   0  152.67    9.13
   1 -10   0  174.40    9.89
  -1 -10   0  129.81    8.82
  -1  10   0  123.81    8.30
   1  10   0  122.41    8.55
   1  10   1  348.17   12.92
  -1  10   1  385.30   13.63
  -1 -10   1  343.91   13.29
   1 -10   1  328.09   12.56
  -1 -10   1  368.79   14.38
   1 -10   1  323.34   13.83
   1  10   1  328.78   13.23
  -1  10   1  330.05   12.81
  -1  10   2  370.59   13.78
   1  10   2  388.67   13.90
   1 -10   2  393.83   13.52
  -1 -10   2  376.05   13.61
   1 -10   2  380.46   15.27
  -1 -10   2  369.10   14.83
   1  10   2  376.00   13.88
  -1  10   2  388.41   13.56
  -1  10   3   62.46    6.48
   1  10   3   56.27    6.09
   1 -10   3   52.89    5.59
  -1 -10   3   63.29    6.05
   1 -10   3   57.31    6.93
  -1 -10   3   57.74    6.88
   1  10   3   57.95    6.07
  -1  10   3   52.13    5.75
   1  10   4  454.63   16.07
  -1  10   4  461.16   16.26
   1 -10   4  409.71   13.74
  -1 -10   4  407.24   14.14
   1 -10   4  406.69   16.66
  -1 -10   4  428.59   17.15
  -1  10   4  402.89   13.83
   1  10   4  447.53   14.87
  -1  10   5  431.05   16.26
   1  10   5  470.79   16.98
  -1 -10   5  406.35   14.18
   1 -10   5  472.85   14.77
  -1 -10   5  425.86   17.72
   1 -10   5  452.71   18.09
  -1  10   5  476.38   14.52
   1  10   5  394.04   14.18
   1  10   6  294.26   13.86
  -1  10   6  300.68   13.89
   1 -10   6  297.75   11.76
  -1 -10   6  273.55   11.78
   1 -10   6  290.91   15.26
  -1 -10   6  321.51   16.03
   1  10   6  315.89   12.53
  -1  10   6  310.09   11.82
  -1  10   7    6.06    4.06
   1  10   7    4.33    4.50
  -1 -10   7   -2.71    2.94
   1 -10   7    3.46    3.12
  -1 -10   7   -2.08    4.84
   1 -10   7    3.33    4.71
  -1  10   7   -0.40    3.14
   1  10   7    0.25    3.41
  -1  10   8   34.24    5.87
   1  10   8   24.57    5.76
   1 -10   8   24.43    4.37
  -1 -10   8   16.07    3.81
  -1 -10   8   24.92    6.16
   1 -10   8   36.11    7.09
   1  10   8   22.53    4.49
  -1  10   9  187.07   12.33
   1  10   9  193.12   12.66
  -1 -10   9  172.82    9.79
   1 -10   9  192.98   13.75
  -1 -10   9  174.56   13.61
  -1  10  10   15.69    5.43
   1  10  10   11.65    5.57
  -1 -10  10   10.55    4.09
   1 -10  10    4.93    5.59
  -1 -10  10   24.23    6.39
  -1 -10  11  135.07   12.81
   1 -10  11  158.11   13.42
  -1  10  11  148.38   11.77
   1  10  11  134.93   11.49
  -1 -10  12   17.78    7.09
   1 -10  12   31.48    8.04
  -1  10  12   29.57    7.04
   1  10  12   33.61    7.45
  -1  11 -11  106.64   10.40
   1  11 -11   83.55    9.83
   1 -11 -11   91.67    8.85
  -1 -11 -11   91.76    9.14
  -1  11 -10   79.67    9.16
   1  11 -10   98.47    9.79
   1 -11 -10   75.96    8.05
  -1 -11 -10   85.08    8.42
   1  11  -9   16.71    6.20
  -1  11  -9    8.81    4.78
   1 -11  -9   10.83    4.45
  -1 -11  -9   12.64    4.81
  -1  11  -8    8.20    4.83
   1  11  -8   12.26    5.31
  -1 -11  -8   11.33    4.47
   1 -11  -8    9.92    4.34
  -1  11  -7  341.13   15.90
   1  11  -7  349.73   16.06
  -1 -11  -7  349.39   15.35
   1 -11  -7  338.00   14.91
  -1  11  -6    5.18    3.96
   1  11  -6   16.05    5.30
  -1 -11  -6    5.27    3.65
   1 -11  -6    7.52    3.70
   1  11  -5   69.47    7.71
  -1  11  -5   70.58    7.58
   1 -11  -5   74.90    7.17
  -1 -11  -5   72.29    7.43
   1 -11  -4   10.78    4.02
  -1 -11  -4   12.82    4.17
   1 -11  -4   11.59    3.25
  -1  11  -4   11.27    4.57
   1  11  -4    5.50    4.17
  -1  11  -3  124.85    7.11
   1  11  -3  130.88    7.12
  -1 -11  -3  142.10    9.56
   1 -11  -3  125.43    8.77
  -1 -11  -3  149.02    8.27
   1 -11  -3  128.32    7.95
   1  11  -3  128.78    9.52
  -1  11  -3  121.46    9.10
   1  11  -2   57.48    5.39
  -1  11  -2   47.11    4.99
   1 -11  -2   45.66    5.80
  -1 -11  -2   49.61    6.08
   1 -11  -2   51.05    5.72
  -1 -11  -2   46.12    5.34
  -1  11  -2   43.96    6.12
   1  11  -2   49.55    6.60
  -1  11  -1  141.67    8.35
   1  11  -1  142.29    8.37
   1 -11  -1  145.48    9.38
  -1 -11  -1  125.30    8.82
  -1 -11  -1  142.57    9.03
   1 -11  -1  135.16    8.94
  -1  11  -1  125.60    9.03
   1  11  -1  141.45    9.73
  -1  11   0    3.98    3.35
   1  11   0    4.89    3.65
   1 -11   0    3.14    3.34
  -1 -11   0   -1.55    2.95
  -1 -11   0   -2.27    3.71
   1 -11   0    0.34    3.70
   1  11   0   -0.39    3.75
  -1  11   0   -2.45    3.58
  -1  11   1  146.35    9.12
   1  11   1  125.70    8.75
   1 -11   1  121.19    8.60
  -1 -11   1  136.70    9.08
   1 -11   1  127.91    9.52
  -1 -11   1  165.97   10.52
  -1  11   1  131.70    8.96
   1  11   1  131.58    9.31
   1  11   2   44.55    6.06
  -1  11   2   44.40    5.82
  -1 -11   2   43.83    5.86
   1 -11   2   54.56    6.11
   1 -11   2   56.72    7.40
  -1 -11   2   48.72    6.72
   1  11   2   53.71    6.24
  -1  11   2   43.98    5.81
   1  11   3  123.87    9.25
  -1  11   3  126.75    9.09
   1 -11   3   98.54    7.54
  -1 -11   3  122.19    8.63
   1 -11   3  133.36   10.31
  -1 -11   3  135.64   10.31
  -1  11   3  138.68    9.12
   1  11   3  104.26    8.10
   1  11   4   11.09    4.22
  -1  11   4   11.83    4.69
  -1 -11   4   13.45    4.01
   1 -11   4   10.72    3.73
  -1 -11   4    7.37    4.75
   1 -11   4    8.13    4.85
   1  11   4   11.78    4.11
  -1  11   4   10.59    3.88
   1  11   5   60.71    7.28
  -1  11   5   77.99    8.18
   1 -11   5   60.40    6.34
  -1 -11   5   65.88    6.59
  -1 -11   5   77.53    8.58
   1 -11   5   75.39    8.60
  -1  11   5   58.02    6.38
   1  11   5   63.78    6.69
   1  11   6    9.42    4.52
  -1  11   6   13.72    5.18
   1 -11   6    7.09    3.38
  -1 -11   6   12.10    4.20
   1 -11   6    9.39    5.12
  -1 -11   6   12.55    5.54
  -1  11   6   15.83    4.17
   1  11   6    5.43    4.01
   1  11   7  343.56   16.24
  -1  11   7  354.16   16.35
  -1 -11   7  313.25   13.54
   1 -11   7  340.17   13.37
   1 -11   7  354.90   17.72
  -1 -11   7  362.31   18.29
   1  11   7  340.25   13.77
   1  11   8   14.44    5.42
  -1  11   8   12.06    5.37
  -1 -11   8   14.04    4.60
  -1 -11   8    9.45    5.70
   1 -11   8    8.28    5.05
  -1  11   9    8.02    5.46
   1  11   9    4.06    4.63
  -1 -11   9    7.03    3.91
   1 -11   9   13.96    5.96
  -1 -11   9    0.58    4.90
  -1 -11  10  112.94   12.12
   1 -11  10   88.22   10.74
  -1  11  10   95.80   10.20
   1  11  10   82.65    9.57
   1 -11  11  118.18   12.57
  -1 -11  11   91.99   11.59
  -1  11  11   97.44   10.32
   1  11  11   99.09   10.76
   1 -12  -9   -3.29    5.10
  -1 -12  -9    9.03    5.19
  -1  12  -9    1.13    5.10
   1  12  -9    3.59    5.26
  -1 -12  -8   94.50    9.16
   1 -12  -8  129.80   10.36
   1  12  -8  102.75   10.08
  -1  12  -8  126.62   11.02
  -1 -12  -7   37.77    6.46
   1 -12  -7   38.60    6.43
   1  12  -7   42.22    7.12
  -1  12  -7   28.25    6.63
  -1 -12  -6   14.56    4.59
   1 -12  -6   24.28    5.27
   1  12  -6   14.83    5.68
  -1  12  -6   23.22    6.10
   1 -12  -5   13.58    4.43
  -1 -12  -5   12.29    4.28
  -1  12  -5    9.43    4.77
   1  12  -5   10.29    5.09
  -1 -12  -4  270.82   13.77
   1 -12  -4  282.39   13.91
  -1  12  -4  269.60   14.25
   1  12  -4  288.14   14.84
   1 -12  -3  107.94    8.81
  -1 -12  -3  116.49    9.03
   1  12  -3  121.91   10.07
  -1  12  -3  119.05    9.57
  -1  12  -2   83.06    6.82
   1 -12  -2  101.31    8.48
  -1 -12  -2   93.87    8.45
   1 -12  -2   98.59    7.99
  -1  12  -2   78.31    8.30
   1  12  -2   76.42    8.17
  -1  12  -1  163.24    9.45
   1  12  -1  158.88    9.21
  -1 -12  -1  151.72   10.48
   1 -12  -1  165.47   10.49
   1 -12  -1  142.45    9.71
  -1 -12  -1  167.55   10.48
  -1  12  -1  162.48   10.86
   1  12  -1  167.50   11.23
   1  12   0    7.09    3.95
  -1  12   0    9.24    3.79
  -1 -12   0   10.87    4.50
   1 -12   0    6.45    3.54
   1 -12   0   10.10    4.40
  -1 -12   0    7.69    4.30
  -1  12   0    5.86    4.18
   1  12   0    7.10    4.74
   1  12   1  146.53    9.69
  -1  12   1  147.59    9.58
   1 -12   1  148.71    9.82
  -1 -12   1  169.69   10.58
   1 -12   1  169.26   11.34
  -1 -12   1  166.92   11.05
   1  12   1  167.16   11.04
  -1  12   1  162.84   10.58
   1  12   2  106.99    9.00
  -1  12   2   89.04    8.10
   1 -12   2   92.13    7.91
  -1 -12   2  102.33    8.71
   1 -12   2   93.69    9.39
  -1 -12   2   81.82    8.65
   1  12   2   90.91    8.71
  -1  12   2   97.33    8.53
   1  12   3  120.50    9.59
  -1  12   3  145.57   10.33
  -1 -12   3  106.87    8.69
   1 -12   3  109.61    8.37
   1 -12   3  115.47   10.36
  -1 -12   3  126.99   10.62
  -1  12   3  123.12    9.09
   1  12   3  137.16   10.01
  -1  12   4  288.07   14.57
   1  12   4  288.46   14.38
   1 -12   4  245.79   12.25
  -1 -12   4  263.15   13.07
   1 -12   4  281.51   15.83
  -1 -12   4  283.48   15.63
  -1  12   4  300.28   13.33
   1  12   4  272.33   13.26
  -1  12   5    7.61    4.85
   1  12   5    9.90    5.07
   1 -12   5   13.58    4.43
  -1 -12   5    6.09    3.74
  -1 -12   5   14.06    5.61
   1 -12   5   16.70    5.75
  -1  12   5   15.37    4.71
   1  12   5   21.13    5.27
  -1  12   6    9.60    5.27
   1  12   6   12.09    5.26
  -1 -12   6   13.85    4.45
   1 -12   6    7.79    3.72
  -1 -12   6    8.21    5.34
   1 -12   6    5.74    5.71
   1  12   6   14.07    5.13
   1  12   7   41.29    7.49
  -1  12   7   46.83    7.46
  -1 -12   7   42.47    6.39
  -1 -12   7   37.49    8.08
   1 -12   7   29.79    7.22
   1  12   8  118.36   11.06
  -1  12   8  132.95   11.75
  -1 -12   8   92.05    8.29
   1 -12   8  113.01   11.76
  -1 -12   8   94.52   11.27
  -1 -12   9    0.38    5.96
   1 -12   9    4.81    6.06
  -1  12   9    9.23    6.30
   1  12   9   -5.74    5.45
  -1 -13  -6   -0.36    4.28
   1 -13  -6    6.98    4.61
  -1  13  -6    7.88    5.43
   1  13  -6    1.68    4.91
  -1 -13  -5   28.19    5.91
   1 -13  -5   25.08    5.94
  -1  13  -5   38.03    7.41
   1  13  -5   36.44    6.96
   1 -13  -4   14.66    5.21
  -1 -13  -4    5.04    4.44
  -1  13  -4   30.75    6.93
   1  13  -4   20.28    6.12
   1 -13  -3   28.20    5.85
  -1 -13  -3   20.64    5.41
  -1  13  -3   23.91    6.19
   1  13  -3   24.80    6.31
  -1 -13  -2   25.85    5.91
   1 -13  -2   18.62    5.13
  -1  13  -2   37.84    7.01
   1  13  -2   26.77    6.23
  -1  13  -1   17.21    4.70
  -1 -13  -1   27.09    6.00
   1 -13  -1   15.82    5.02
   1  13  -1   13.24    5.32
  -1  13  -1   13.34    5.13
   1  13   0   -0.38    4.09
  -1  13   0   -0.33    3.75
  -1 -13   0   -0.85    4.00
   1 -13   0    4.48    4.17
   1 -13   0    7.67    4.36
   1  13   0   -7.02    5.00
  -1  13   0    1.60    4.85
   1  13   1   16.78    4.95
  -1  13   1   21.06    5.59
  -1 -13   1   23.15    5.49
   1 -13   1   11.06    4.42
   1 -13   1   16.16    5.79
  -1 -13   1   22.44    6.02
  -1  13   1   10.81    5.07
   1  13   1   13.28    5.47
   1  13   2   26.15    5.78
  -1  13   2   27.96    5.82
  -1 -13   2   28.98    5.91
   1 -13   2   23.88    5.41
   1 -13   2   17.45    5.78
  -1 -13   2   25.56    6.25
   1  13   2   33.82    6.36
  -1  13   2   28.12    6.13
  -1  13   3   34.91    6.71
   1  13   3   27.45    6.08
  -1 -13   3   21.06    5.47
   1 -13   3   24.50    5.59
  -1 -13   3   48.37    7.83
   1 -13   3   15.44    6.05
   1  13   3   22.99    6.16
  -1  13   3   34.12    6.41
   1  13   4    7.34    5.43
  -1  13   4   14.76    5.26
  -1 -13   4   16.14    5.12
   1 -13   4   23.02    5.39
   1 -13   4   23.91    6.79
  -1 -13   4   20.52    6.67
   1  13   4   23.85    5.90
  -1  13   4   12.02    5.12
  -1  13   5   40.76    7.24
   1  13   5   28.12    6.47
  -1 -13   5   38.08    6.32
   1 -13   5   36.11    5.96
   1 -13   5   25.73    7.03
  -1 -13   5   33.00    7.83
   1  13   5   31.00    6.28
   1  13   6    4.74    4.97
  -1  13   6    5.31    5.76
  -1 -13   6   -2.40    4.29
   1 -13   6    9.51    5.91
  -1 -13   6    0.82    5.37
   1 -13   7   55.47    9.43
  -1 -13   7   61.89    9.84
  -1  13   7   50.65    8.29
   1  13   7   53.98    8.65
   1 -14  -3   69.29    8.50
  -1  14  -3   92.68   10.27
   1 -14  -2   32.22    6.73
  -1 -14  -2   22.13    5.93
  -1  14  -2   47.72    7.74
   1  14  -2   43.64    8.41
  -1 -14  -1  112.71   10.28
   1 -14  -1   96.61    9.58
  -1  14  -1  112.18   10.68
   1  14  -1  113.26   10.63
   1 -14   0    2.17    4.09
  -1 -14   0    3.67    4.60
   1  14   0   -0.75    5.39
  -1  14   0   16.19    6.14
  -1  14   1  102.91    9.36
  -1 -14   1  109.51   10.19
   1 -14   1   93.94    9.12
  -1  14   1  118.02   10.44
   1  14   1   75.72    9.35
   1  14   2   33.98    6.92
  -1  14   2   28.21    6.42
   1 -14   2   44.28    7.02
  -1 -14   2   43.85    7.58
   1 -14   2   40.49    7.79
   1  14   2   43.28    7.93
  -1  14   2   38.18    7.23
   1  14   3   91.65    9.52
  -1  14   3  106.76   10.27
  -1 -14   3   94.21    9.60
   1 -14   3   91.58    9.01
   1 -14   3   87.24   10.25
  -1 -14   3   93.38   10.82
  -1  14   3  100.05    9.83
   1  14   3   80.96    9.21
   1  14   4   51.56    8.23
  -1  14   4   52.79    8.31
  -1 -14   4   44.77    7.41
   1 -14   4   44.73    7.03
  -1 -14   4   35.72    8.18
   1 -14   4   51.44    9.01
   1  14   4   46.65    8.04
   1 -14   5    2.07    5.77
  -1 -14   5   20.98    7.82
   1  14   5    9.05    6.61
  -1 -14   5    5.37    4.89
   2   0 -15   63.36    6.09
   2   0 -14   42.54    4.98
   2   0 -13  423.14   13.38
   2   0 -12  667.04   15.78
   2   0 -11  947.19   17.77
   2   0 -11  981.60   13.69
   2   0 -10  506.22    9.37
   2   0 -10  479.28   12.00
  -2   0 -10  487.79   11.65
   2   0  -9  156.94    4.98
  -2   0  -9  162.22    6.48
   2   0  -9  151.58    6.50
   2   0  -8  380.38    7.11
  -2   0  -8  394.27    9.21
   2   0  -8  407.13    9.75
  -2   0  -8  383.13    7.60
  -2   0  -7  399.59    8.40
   2   0  -7  407.79    6.82
  -2   0  -7  414.30    8.80
   2   0  -7  423.99    9.39
  -2   0  -7  413.41    7.34
  -2   0  -6  522.13    9.11
   2   0  -6  534.16    7.10
  -2   0  -6  550.69    9.44
   2   0  -6  526.34    9.75
  -2   0  -6  537.01    7.55
  -2   0  -5  851.47   10.74
   2   0  -5  889.04    8.24
  -2   0  -5  849.27    8.63
  -2   0  -5  891.59   10.88
   2   0  -5  911.36   11.66
   2   0  -4  847.30    7.20
  -2   0  -4  851.54    9.77
  -2   0  -4  867.06    9.65
   2   0  -4  850.36   10.21
   2   0  -4  865.30    9.33
  -2   0  -3 6151.84   22.85
  -2   0  -3 5833.08   23.17
  -2   0  -2 1370.56    9.84
   2   0  -2 1384.79    7.03
   2   0  -2 1439.94    9.06
  -2   0  -2 1419.10    9.69
   2   0  -2 1443.03   10.59
  -2   0  -2 1381.20    6.61
  -2   0  -1 5881.26   25.84
   2   0  -1 3654.42   12.87
   2   0   0   -0.35    0.28
   2   0   0    0.13    0.52
  -2   0   0   -0.51    0.30
  -2   0   0   -0.14    0.33
   2   0   1   -1.10    1.04
  -2   0   1   -0.07    0.54
   2   0   2 1394.77    9.66
  -2   0   2 1454.38   10.60
  -2   0   2 1432.82    7.51
   2   0   2 1477.03   10.41
  -2   0   2 1400.76    8.60
   2   0   2 1417.18    9.48
   2   0   2 1411.94    6.79
  -2   0   2 1422.35    9.81
  -2   0   2 1431.60   11.35
  -2   0   3 6070.76   24.40
  -2   0   3 6038.71   26.53
   2   0   3 6091.24   23.93
  -2   0   4  877.74   10.40
   2   0   4  900.87    9.03
  -2   0   4  867.66   11.28
   2   0   4  843.23    9.86
  -2   0   4  837.12    7.55
  -2   0   4  850.27    9.79
   2   0   4  867.75    8.07
  -2   0   4  814.05    8.81
   2   0   4  852.31    9.23
   2   0   4  834.26   10.21
  -2   0   5  875.75   11.39
   2   0   5  898.36   10.08
  -2   0   5  854.93   12.41
  -2   0   5  890.64    8.77
   2   0   5  862.91   10.92
  -2   0   5  885.99   11.10
   2   0   5  892.17    9.40
  -2   0   5  866.68   10.23
   2   0   5  859.08   10.12
   2   0   5  868.32   11.66
   2   0   6  546.51    8.68
  -2   0   6  510.88    9.44
  -2   0   6  514.09   10.37
   2   0   6  525.06    9.31
  -2   0   6  543.77    7.72
   2   0   6  554.47    8.42
  -2   0   6  531.02    8.76
   2   0   6  524.60    8.57
  -2   0   6  550.09    8.41
   2   0   6  557.79   10.33
   2   0   7  401.14    8.14
  -2   0   7  399.82    9.74
  -2   0   7  404.06    7.34
   2   0   7  396.45    7.84
  -2   0   7  389.27    8.17
   2   0   7  401.49    8.08
  -2   0   7  397.86    7.68
   2   0   7  393.62    9.45
  -2   0   8  375.27   10.18
  -2   0   8  378.48    7.78
   2   0   8  365.05    8.29
  -2   0   8  390.39    8.77
  -2   0   8  414.00    8.34
   2   0   8  398.64   10.22
  -2   0   9  143.79    5.36
  -2   0   9  138.46    5.58
   2   0   9  138.59    8.09
  -2   0   9  143.77    6.74
  -2   0  10  515.56   11.25
   2   0  10  477.58   15.14
   2   0  10  492.60   12.77
  -2   0  10  471.37   12.85
   2   0  10  499.89   11.46
   2   0  11  907.49   17.24
   2   0  11  946.27   22.23
   2   0  11  936.78   18.60
  -2   0  11  957.39   19.05
   2   0  11  935.59   16.52
  -2   0  12  645.87   13.77
   2   0  12  731.72   16.43
   2   0  12  648.56   19.54
  -2   0  12  677.72   16.87
   2   0  12  593.13   15.69
  -2   0  12  675.65   16.88
   2   0  12  639.67   14.69
  -2   0  13  400.85   11.42
   2   0  13  392.44   12.57
  -2   0  13  400.95   13.74
   2   0  13  409.18   16.00
   2   0  13  402.10   13.65
   2   0  13  433.03   12.82
  -2   0  13  422.13   14.06
  -2   0  14   43.02    4.42
   2   0  14   41.95    4.89
   2   0  14   48.68    6.86
   2   0  14   40.26    5.11
   2   0  14   55.84    5.26
  -2   0  14   54.44    5.93
   2   0  15   79.02    6.55
   2   0  15   90.96    9.33
   2   0  15   85.67    7.56
   2   0  15   82.18    6.59
  -2   0  15   94.70    7.79
  -2   0  16   38.94    6.10
  -2   0  16   34.38    5.54
  -2   0  17  260.92   13.81
  -2   0  17  286.08   13.95
   2  -1 -15   46.46    5.03
   2  -1 -14  165.31    8.62
   2   1 -14  147.41    8.82
   2   1 -13  181.93    7.26
   2  -1 -13  190.75    8.79
   2   1 -13  169.46    8.72
   2   1 -12  281.97    8.44
  -2   1 -12  258.48    9.32
   2  -1 -12  287.89   10.07
   2   1 -12  285.62   10.86
  -2   1 -11  134.32    6.42
   2   1 -11  139.51    5.83
  -2   1 -11  137.76    6.47
   2  -1 -11  139.37    6.83
   2   1 -11  141.70    7.52
  -2  -1 -11  129.96    5.84
   2   1 -10   67.92    4.04
  -2   1 -10   66.21    4.41
  -2   1 -10   69.10    4.45
   2  -1 -10   64.63    4.50
   2   1 -10   66.71    5.08
  -2  -1 -10   68.74    4.24
  -2   1  -9  105.66    5.20
   2   1  -9  106.92    4.67
  -2   1  -9  105.18    4.90
  -2  -1  -9  114.84    5.90
   2   1  -9  105.01    5.76
   2  -1  -9  111.13    5.28
   2  -1  -9  107.92    5.20
  -2  -1  -9  113.82    4.98
   2   1  -8  405.19    8.32
  -2   1  -8  412.06    9.54
  -2  -1  -8  433.58   10.56
  -2   1  -8  413.37    8.79
   2  -1  -8  410.18    9.40
   2   1  -8  405.27   10.32
  -2  -1  -8  411.70    8.56
   2   1  -7    8.95    1.77
  -2   1  -7    7.86    1.79
  -2  -1  -7    2.72    1.69
  -2   1  -7    7.20    1.62
   2  -1  -7    5.78    1.58
   2   1  -7    3.21    1.58
  -2  -1  -7    6.27    1.42
   2  -1  -7    4.75    1.81
   2   1  -6  877.57   10.86
  -2   1  -6  867.92   12.36
   2  -1  -6  876.19   12.26
  -2  -1  -6  861.06   10.94
  -2   1  -6  865.03   10.70
  -2  -1  -6  879.30   13.17
   2   1  -6  880.43   13.37
   2  -1  -6  889.82   11.96
   2   1  -5  763.15    9.58
  -2   1  -5  750.76   10.79
   2  -1  -5  756.03   10.58
  -2  -1  -5  811.46    9.86
   2  -1  -5  779.22   11.55
  -2  -1  -5  793.65   11.48
  -2   1  -5  811.71    9.37
   2  -1  -5  821.10   10.52
   2   1  -5  733.78   11.35
   2   1  -4 1296.00   13.85
  -2   1  -4 1255.27   12.78
   2   1  -4 1243.06   11.45
   2  -1  -4 1252.53   12.48
  -2  -1  -4 1277.91   11.51
  -2   1  -4 1241.00   10.38
  -2  -1  -4 1298.09   13.46
   2   1  -4 1277.45   13.65
   2  -1  -4 1312.25   12.26
  -2   1  -3  574.20    8.94
   2  -1  -3  556.83    7.32
   2   1  -3  523.41    7.94
  -2  -1  -3  570.78   10.63
  -2   1  -3  545.28    7.72
   2   1  -3  518.30    6.98
  -2  -1  -3  536.04    6.99
   2  -1  -3  551.00    7.52
   2  -1  -3  579.63    8.32
  -2   1  -3  541.94    6.15
  -2  -1  -3  560.07    8.03
   2   1  -3  535.73    8.41
  -2   1  -2 3095.72   18.94
   2  -1  -2 3130.91   15.90
   2   1  -2 3070.31   16.71
  -2  -1  -2 3151.37   22.12
   2   1  -2 3109.30   16.20
  -2   1  -2 3267.41   16.92
   2  -1  -2 3068.13   15.60
  -2  -1  -2 3148.99   15.35
   2  -1  -2 3159.81   17.32
  -2  -1  -2 3206.66   16.92
  -2   1  -2 3114.67   13.59
   2   1  -2 3162.56   18.49
  -2   1  -1 1777.66   13.20
   2  -1  -1 1862.51   11.80
   2   1  -1 1891.85   11.11
  -2  -1  -1 1770.62   15.01
   2   1  -1 1758.92   12.13
  -2   1  -1 1795.40   11.08
   2  -1  -1 1885.94   10.53
   2  -1  -1 1771.55   11.69
  -2   1  -1 1720.25    9.62
  -2  -1  -1 1819.98   11.00
   2   1  -1 1793.56    7.08
   2   1  -1 1736.45   12.48
  -2  -1  -1 1805.12   11.02
  -2   1   0  248.22    4.71
  -2  -1   0  236.37    3.25
   2   1   0  230.76    3.13
  -2  -1   0  237.30    5.03
   2  -1   0  249.52    3.56
  -2   1   0  244.97    3.47
  -2   1   0  240.71    3.21
   2  -1   0  238.91    3.11
  -2   1   0  220.71    3.69
   2  -1   0  244.57    3.91
   2   1   0  235.39    3.36
  -2  -1   0  245.89    3.40
  -2  -1   0  210.17    3.95
   2   1   0  243.74    4.29
   2  -1   1 1706.95   12.76
  -2  -1   1 1804.07   11.02
   2   1   1 1775.33   14.44
  -2  -1   1 1749.81   12.49
   2  -1   1 1807.98   11.16
  -2   1   1 1869.96   10.89
   2  -1   1 1777.51   10.00
  -2   1   1 1805.66   11.41
  -2  -1   1 1794.05    7.13
   2   1   1 1787.22   10.80
   2   1   1 1797.47   11.18
  -2  -1   1 1736.31   12.49
   2  -1   2 2996.88   18.69
  -2   1   2 3182.84   16.49
  -2  -1   2 3149.31   16.74
   2   1   2 3121.47   21.62
  -2  -1   2 3117.82   16.66
   2  -1   2 3234.30   17.12
  -2   1   2 3191.77   16.70
   2   1   2 3047.21   15.16
  -2   1   2 3114.95   16.97
   2  -1   2 3117.77   13.53
   2   1   2 3176.87   16.56
  -2  -1   2 3107.41   18.29
   2   1   3  533.30    5.03
   2  -1   3  554.44    8.95
  -2   1   3  584.31    7.60
   2   1   3  570.57    4.37
  -2  -1   3  528.81    7.88
   2   1   3  541.07   10.14
   2  -1   3  516.99    7.65
  -2  -1   3  521.94    7.14
   2  -1   3  531.68    3.90
   2   1   3  540.45    7.05
  -2   1   3  552.32    7.83
  -2   1   3  519.88    7.72
   2  -1   3  529.43    6.00
   2   1   3  547.30    7.76
  -2  -1   3  513.84    8.27
   2  -1   3  538.06    4.71
   2  -1   4 1247.56   14.87
   2   1   4 1322.70   10.18
  -2  -1   4 1302.14   13.50
  -2   1   4 1348.52   12.58
   2   1   4 1379.86    8.75
   2  -1   4 1276.17   12.67
   2   1   4 1249.14   16.78
  -2   1   4 1244.03    8.73
   2  -1   4 1260.03   13.07
   2   1   4 1274.23   11.78
  -2   1   4 1312.50    6.56
  -2  -1   4 1224.44   11.63
   2   1   4 1301.41   12.05
   2  -1   4 1284.22    8.15
  -2   1   4 1333.90   13.35
  -2   1   4 1284.59   13.26
  -2  -1   4 1236.99    7.98
   2  -1   4 1300.73   10.32
  -2  -1   4 1330.31    8.09
   2   1   4 1315.88   13.08
  -2  -1   4 1261.19   14.10
   2  -1   4 1279.69    9.28
   2  -1   5  803.70   12.83
   2   1   5  780.10    9.34
  -2   1   5  816.88   10.74
   2   1   5  814.05    8.06
   2  -1   5  785.54   10.93
  -2  -1   5  774.16   11.34
   2   1   5  763.59   13.99
  -2   1   5  803.64    8.98
  -2   1   5  797.78    6.62
  -2  -1   5  749.04    9.95
   2   1   5  785.38   10.09
   2  -1   5  780.72   11.23
   2   1   5  795.02   10.28
  -2   1   5  829.52   11.55
   2  -1   5  800.18    7.82
  -2  -1   5  775.92    9.96
  -2  -1   5  789.44    7.64
  -2   1   5  777.67   11.29
   2   1   5  792.80   10.97
   2  -1   5  818.78    8.97
  -2  -1   5  809.47    7.29
  -2  -1   5  771.41   11.95
   2  -1   5  781.29    8.66
   2   1   6  931.51   11.60
   2  -1   6  907.71   14.67
  -2   1   6  915.92   12.21
   2  -1   6  915.15   12.55
   2   1   6  937.62    9.74
   2   1   6  908.15   16.37
  -2   1   6  912.86   11.21
  -2  -1   6  897.47   11.73
  -2   1   6  914.95    8.37
   2   1   6  902.70   11.63
   2   1   6  903.93   11.92
   2  -1   6  913.04    9.57
  -2   1   6  916.59   13.03
  -2  -1   6  951.07    9.61
   2  -1   6  883.48   10.12
  -2   1   6  894.12   12.30
  -2  -1   6  948.47    8.96
  -2  -1   6  898.86   13.73
   2  -1   6  921.81   10.73
   2   1   7    7.85    1.67
   2  -1   7    4.38    2.08
   2   1   7    4.61    1.16
   2   1   7   10.36    3.04
  -2   1   7    6.01    1.98
   2   1   7    6.62    1.62
  -2  -1   7    6.91    1.68
  -2   1   7    4.75    1.07
   2   1   7    5.13    1.41
   2  -1   7    4.20    1.21
  -2   1   7    6.70    1.80
  -2  -1   7    4.71    1.24
  -2  -1   7    7.32    1.28
   2  -1   7    6.57    1.29
  -2  -1   7    8.28    2.18
   2  -1   7    6.45    1.50
   2   1   8  413.42    9.51
   2  -1   8  408.68   11.33
   2   1   8  424.48    8.11
  -2   1   8  397.73    9.28
   2   1   8  381.46   12.15
  -2  -1   8  409.72    9.16
  -2   1   8  396.72    7.02
   2  -1   8  398.58    8.03
  -2  -1   8  396.25    7.67
  -2   1   8  408.65    9.87
  -2  -1   8  405.18    7.07
   2  -1   8  392.43    7.77
  -2  -1   8  406.71   10.52
   2  -1   8  400.25    8.68
   2   1   9   96.72    5.15
   2  -1   9  116.34    6.49
  -2   1   9  106.45    4.14
   2   1   9  116.85    7.49
  -2   1   9  126.04    5.97
  -2  -1   9  115.44    4.56
  -2   1   9  105.17    5.46
  -2  -1   9  116.41    4.15
   2  -1   9  112.07    5.05
  -2  -1   9  114.18    6.07
   2  -1  10   86.22    6.06
   2   1  10   65.05    4.70
  -2   1  10   67.40    3.73
  -2   1  10   75.28    4.97
   2   1  10   73.60    5.30
  -2  -1  10   68.37    3.93
   2   1  10   58.88    5.84
  -2   1  10   70.62    4.97
  -2  -1  10   70.80    3.61
   2  -1  10   66.79    4.29
  -2  -1  10   71.09    5.29
  -2   1  11  144.77    7.04
  -2  -1  11  121.31    5.38
   2   1  11  126.28    7.18
   2   1  11  143.68    8.76
  -2   1  11  143.90    7.28
   2   1  11  115.56    6.41
   2  -1  11  120.84    7.44
  -2   1  11  151.54    8.03
   2  -1  11  136.29    6.45
  -2  -1  11  134.84    7.51
   2   1  12  279.40   10.78
   2  -1  12  308.35   10.08
  -2  -1  12  287.30    8.44
   2   1  12  293.31   12.82
  -2   1  12  289.08   10.72
   2   1  12  308.82   10.73
   2  -1  12  289.19   11.82
  -2   1  12  302.03   11.49
  -2  -1  12  292.89   11.21
   2  -1  12  313.17   10.25
  -2   1  13  193.94    8.73
   2   1  13  149.25    8.51
   2  -1  13  178.59    8.16
  -2  -1  13  164.65    6.73
   2  -1  13  202.14   12.03
   2   1  13  172.41   10.60
  -2   1  13  185.66    9.08
   2  -1  13  184.15   10.15
   2   1  13  176.44    8.71
  -2   1  13  168.57    9.08
   2  -1  13  204.46    8.80
  -2  -1  13  196.91    9.81
   2   1  13  200.60    8.99
   2   1  14  162.08    9.08
   2  -1  14  151.17    7.90
  -2   1  14  159.11    8.30
   2  -1  14  169.73   11.64
   2   1  14  167.32   10.91
   2   1  14  157.93    8.73
   2  -1  14  154.91    9.78
  -2  -1  14  180.49    9.73
   2  -1  14  163.07    8.27
  -2   1  14  149.29    9.18
   2   1  14  151.91    8.32
  -2   1  15   33.41    4.69
   2   1  15   53.26    6.03
   2  -1  15   41.80    7.71
   2   1  15   29.93    5.88
  -2  -1  15   45.02    6.06
   2  -1  15   43.89    6.25
  -2  -1  15   49.15    6.00
   2   1  15   44.17    5.22
  -2   1  15   32.25    5.27
   2   1  16    9.70    3.91
   2  -1  16   20.31    6.29
  -2  -1  16   13.51    5.07
   2  -1  16   19.80    4.93
  -2  -1  16   14.34    4.68
  -2   1  16   21.29    4.78
  -2  -1  17   -0.08    4.38
  -2  -1  17    4.09    4.54
  -2   1  17   -0.01    4.02
  -2   1  18  130.64   10.41
   2  -2 -15  265.19   10.85
   2   2 -14   11.17    3.03
  -2   2 -14    6.80    2.92
  -2  -2 -14    4.39    2.58
   2  -2 -14    4.52    2.79
  -2   2 -13  257.15   10.02
   2   2 -13  270.88    9.30
   2  -2 -13  249.79    9.44
  -2  -2 -13  249.83    9.20
   2   2 -12  130.07    6.40
  -2   2 -12  116.37    6.69
   2   2 -12  120.19    7.65
   2  -2 -12  109.97    6.26
  -2  -2 -12  136.17    6.74
   2  -2 -12  123.09    6.74
   2   2 -11  115.18    5.83
  -2   2 -11  125.50    6.66
  -2   2 -11  131.40    5.76
   2   2 -11  117.65    7.19
   2  -2 -11  125.00    6.17
  -2  -2 -11  116.99    6.00
   2  -2 -11  116.82    6.40
   2   2 -10  286.46    8.61
  -2   2 -10  295.51    9.34
  -2   2 -10  289.61    7.87
   2  -2 -10  324.67    9.17
   2   2 -10  308.44   10.69
   2  -2 -10  296.60    9.40
  -2  -2 -10  274.22    8.51
  -2   2  -9 1178.61   17.84
   2   2  -9 1165.74   16.17
  -2   2  -9 1140.21   14.41
   2   2  -9 1193.56   19.78
   2  -2  -9 1177.92   17.69
  -2  -2  -9 1183.99   16.59
  -2   2  -8   41.85    3.64
   2   2  -8   38.86    3.21
  -2   2  -8   33.34    2.54
   2  -2  -8   43.32    3.24
   2   2  -8   33.05    3.53
  -2  -2  -8   35.96    3.02
   2  -2  -8   37.82    3.30
  -2   2  -7  186.98    6.63
   2   2  -7  185.40    6.10
  -2   2  -7  175.35    4.92
  -2  -2  -7  166.65    6.66
   2   2  -7  177.07    6.94
  -2  -2  -7  188.92    4.55
   2  -2  -7  170.66    5.57
   2  -2  -7  179.71    6.33
  -2  -2  -7  192.13    6.20
  -2   2  -6  491.18   10.10
   2   2  -6  474.85    9.29
   2  -2  -6  494.86    9.91
  -2  -2  -6  500.98    9.46
  -2   2  -6  492.91    7.43
  -2  -2  -6  497.23   10.82
  -2  -2  -6  493.44    6.30
   2   2  -6  498.91   10.76
   2  -2  -6  523.54    9.00
  -2  -2  -5  276.10    3.93
   2   2  -5  255.93    7.27
   2  -2  -5  270.56    6.00
  -2  -2  -5  290.60    9.19
  -2   2  -5  260.43    7.06
   2   2  -5  239.81    6.41
  -2  -2  -5  265.60    6.67
   2  -2  -5  270.61    6.91
   2  -2  -5  276.87    7.80
  -2  -2  -5  288.06    7.80
  -2   2  -5  259.62    4.97
   2   2  -5  260.79    7.28
  -2   2  -4  330.99    8.62
   2   2  -4  334.81    7.68
   2  -2  -4  355.56    6.38
   2  -2  -4  344.26    5.07
  -2  -2  -4  338.25    9.19
   2   2  -4  308.89    6.94
  -2   2  -4  329.81    7.33
   2  -2  -4  347.34    7.25
  -2  -2  -4  325.60    6.98
   2  -2  -4  330.96    8.16
  -2  -2  -4  331.99    7.75
  -2   2  -4  337.80    5.25
  -2   2  -4  330.90    5.12
   2   2  -4  329.84    7.72
  -2   2  -3  171.65    5.79
   2   2  -3  156.99    4.92
   2  -2  -3  170.63    4.23
   2  -2  -3  173.17    3.24
  -2  -2  -3  172.02    6.28
   2   2  -3  161.04    4.82
  -2   2  -3  170.09    4.98
   2  -2  -3  169.16    4.75
  -2  -2  -3  174.64    4.92
   2  -2  -3  176.54    5.43
  -2  -2  -3  182.51    5.32
  -2   2  -3  165.21    3.49
  -2   2  -3  171.37    3.42
   2   2  -3  172.83    5.30
   2  -2  -2  628.13    7.96
  -2   2  -2  603.83   10.06
   2   2  -2  592.85    8.40
   2  -2  -2  634.81    6.05
  -2  -2  -2  612.88   10.37
   2   2  -2  602.87    8.96
  -2   2  -2  636.20    8.83
  -2  -2  -2  645.38    8.73
   2  -2  -2  627.11    8.31
  -2   2  -2  614.88    6.59
   2  -2  -2  635.59    9.46
  -2  -2  -2  629.75    8.80
  -2   2  -2  617.53    5.96
   2   2  -2  631.23    9.42
  -2   2  -1 3118.70   21.36
   2  -2  -1 3215.79   18.56
  -2  -2  -1 3081.54   11.22
   2   2  -1 3016.26   16.79
  -2  -2  -1 3113.98   22.03
   2   2  -1 3116.31   20.24
  -2   2  -1 3143.35   18.05
   2  -2  -1 3007.43   14.32
   2  -2  -1 3109.75   16.82
  -2  -2  -1 3108.77   18.38
  -2   2  -1 3098.29   14.04
  -2   2  -1 2991.67   15.32
   2  -2  -1 3150.69   19.12
  -2  -2  -1 3102.39   17.36
   2   2  -1 3158.39   12.52
   2   2  -1 3186.48   19.61
  -2   2   0   82.83    3.49
   2  -2   0   78.23    3.27
   2   2   0   84.97    2.50
  -2  -2   0   81.60    2.45
  -2  -2   0   90.86    3.86
   2   2   0   85.99    3.64
  -2   2   0   89.99    2.87
   2  -2   0   87.01    2.88
   2  -2   0   80.39    2.59
  -2   2   0   82.57    2.69
   2  -2   0   91.35    3.20
  -2   2   0   92.38    3.08
  -2  -2   0   84.20    2.64
   2   2   0   86.82    2.63
   2   2   0   90.21    3.29
  -2  -2   0   71.71    3.02
   2  -2   1 3199.65   21.03
  -2   2   1 3186.03   19.41
  -2  -2   1 3064.93   16.76
  -2  -2   1 3163.16   20.70
   2   2   1 3012.19   20.83
   2  -2   1 3177.93   18.30
  -2   2   1 3119.91   14.37
   2  -2   1 3094.84   13.79
  -2   2   1 3073.53   17.31
   2  -2   1 3060.73   15.98
   2   2   1 3136.14   17.40
  -2  -2   1 3047.93   12.69
   2   2   1 3104.15   18.60
  -2  -2   1 3117.42   19.27
   2  -2   2  605.40   10.06
  -2   2   2  633.48    8.47
  -2  -2   2  603.03    8.43
   2   2   2  610.25   10.01
  -2  -2   2  574.52    8.95
  -2   2   2  625.31    5.71
   2  -2   2  618.78    9.02
  -2   2   2  647.45    8.78
   2   2   2  615.54    8.62
  -2   2   2  658.39    9.28
   2  -2   2  608.24    6.89
   2   2   2  604.27    8.74
  -2  -2   2  643.32    9.37
   2  -2   2  601.00    5.74
   2  -2   3  167.19    5.82
  -2   2   3  172.55    4.61
  -2  -2   3  174.59    5.08
   2   2   3  166.36    5.83
  -2   2   3  167.02    2.80
  -2  -2   3  147.26    4.83
   2  -2   3  161.13    4.95
   2   2   3  155.22    4.75
  -2   2   3  136.56    4.41
   2  -2   3  158.99    3.49
  -2   2   3  166.94    5.16
   2   2   3  158.33    4.83
   2  -2   3  170.48    3.27
  -2  -2   3  159.87    5.12
  -2   2   4  365.88    6.90
   2  -2   4  331.52    8.68
  -2  -2   4  333.08    7.59
  -2   2   4  334.10    4.17
   2   2   4  326.72    8.56
   2  -2   4  318.45    7.44
  -2  -2   4  312.15    7.20
   2   2   4  344.49    7.23
  -2   2   4  328.81    7.52
  -2   2   4  318.93    7.66
   2  -2   4  330.18    5.13
   2   2   4  337.81    7.55
   2  -2   4  340.55    5.16
  -2  -2   4  331.75    7.68
   2  -2   5  261.10    8.43
   2   2   5  290.98    4.07
   2  -2   5  259.92    7.08
  -2   2   5  283.61    6.43
   2   2   5  287.60    8.74
  -2   2   5  284.64    4.51
  -2   2   5  277.45    3.56
  -2  -2   5  265.35    7.08
   2   2   5  285.08    7.05
  -2   2   5  267.06    7.59
   2  -2   5  281.98    5.02
  -2  -2   5  282.04    7.60
   2  -2   5  288.62    5.43
   2  -2   6  490.25   12.09
  -2   2   6  509.46    9.17
   2   2   6  511.38    6.23
  -2   2   6  485.78    7.02
   2   2   6  480.98   12.01
  -2  -2   6  463.78    9.67
  -2   2   6  494.51    5.52
   2   2   6  470.43    8.35
   2  -2   6  481.85    6.64
  -2  -2   6  460.42    4.72
  -2   2   6  501.29   10.88
   2  -2   6  491.72    7.06
  -2  -2   6  502.90    4.29
   2  -2   6  503.05    7.93
  -2  -2   6  485.59   10.60
   2  -2   7  174.85    7.71
   2   2   7  193.65    4.46
  -2   2   7  182.75    5.96
   2   2   7  160.74    7.53
  -2   2   7  163.41    4.93
  -2   2   7  181.10    3.82
   2   2   7  157.38    5.20
   2  -2   7  173.39    4.51
  -2  -2   7  162.93    3.50
  -2   2   7  172.39    6.81
  -2  -2   7  192.73    3.34
   2  -2   7  180.38    4.64
  -2  -2   7  180.73    6.92
   2  -2   7  176.01    5.31
   2  -2   8   31.09    4.02
   2   2   8   39.00    2.39
  -2   2   8   33.26    2.88
   2   2   8   33.94    3.99
  -2   2   8   38.24    2.19
   2  -2   8   30.85    2.33
  -2  -2   8   29.60    1.93
  -2   2   8   35.92    3.58
   2  -2   8   39.03    2.42
  -2  -2   8   35.46    1.80
   2  -2   8   32.16    2.65
  -2  -2   8   34.61    3.49
   2  -2   9 1177.13   21.46
   2   2   9 1206.28   13.56
   2   2   9 1157.00   21.37
  -2   2   9 1208.87   15.73
  -2   2   9 1218.28   12.11
   2  -2   9 1095.20   13.68
   2   2   9 1259.35   20.96
  -2   2   9 1216.42   19.40
  -2  -2   9 1152.94   11.68
  -2  -2   9 1237.04   10.69
   2  -2   9 1151.30   13.19
   2  -2   9 1202.03   15.98
  -2  -2   9 1230.33   19.51
   2  -2  10  298.51   11.56
   2   2  10  306.98    8.78
  -2   2  10  299.48    6.67
  -2  -2  10  290.50    6.43
  -2   2  10  312.83   10.49
   2   2  10  295.84   10.90
  -2   2  10  314.18    8.84
  -2  -2  10  297.71    5.79
  -2  -2  10  313.70   10.56
   2  -2  10  307.57    8.82
  -2   2  11  117.62    5.94
   2   2  11  115.19    8.09
   2   2  11  106.55    5.71
   2  -2  11  129.16    8.23
  -2  -2  11  118.60    7.00
   2  -2  11  135.70    6.42
   2   2  11  130.89    7.56
  -2   2  11  127.34    7.13
  -2  -2  11  113.75    4.41
  -2   2  12  137.92    6.72
   2   2  12  129.06    8.61
   2  -2  12  123.10    8.57
   2   2  12  132.45    6.80
   2  -2  12  137.64    6.69
  -2  -2  12  123.03    7.54
  -2   2  12  153.46    8.05
   2   2  12  119.04    7.85
  -2  -2  12  107.10    4.58
   2   2  13  250.05   12.04
   2  -2  13  226.43   11.88
   2   2  13  264.34    9.82
   2  -2  13  249.88    9.52
  -2   2  13  252.11   11.11
  -2  -2  13  268.23   11.39
  -2   2  13  289.27   11.37
   2  -2  13  257.59    9.04
   2   2  13  238.02   11.09
   2   2  14   11.57    4.51
  -2  -2  14   13.10    4.40
   2  -2  14    7.86    3.61
   2  -2  14    7.44    2.89
  -2  -2  14   15.65    3.74
  -2   2  14   11.29    3.74
  -2   2  14   11.66    3.67
   2   2  14    4.96    3.05
  -2  -2  15  246.00   13.30
   2  -2  15  291.23   14.23
  -2   2  15  272.01   12.68
   2   2  15  302.93   12.29
  -2  -2  15  268.89   12.43
   2   2  15  274.68   12.75
  -2   2  15  273.50   11.77
   2  -2  16    3.02    5.19
  -2  -2  16    7.47    4.10
   2   2  16    3.78    3.38
  -2   2  16   10.20    4.27
   2  -2  16   12.94    5.15
  -2  -2  16    8.76    4.76
   2   2  16    3.45    3.69
  -2  -2  17   47.66    7.90
   2  -2  17   35.90    6.44
  -2   2  17   33.74    5.92
  -2  -2  18  124.71   11.10
  -2   2  18   87.80    9.03
  -2   3 -16  260.10   11.69
  -2  -3 -15  120.35    7.40
  -2   3 -15  126.94    8.14
   2   3 -15  120.51    7.47
   2  -3 -14  125.50    7.77
  -2  -3 -14  115.67    7.11
   2  -3 -14  118.13    6.97
   2   3 -14  114.45    7.09
  -2   3 -14  105.13    7.20
  -2  -3 -13  156.34    7.84
   2  -3 -13  160.89    8.34
   2  -3 -13  167.15    7.61
  -2   3 -13  163.31    8.43
   2   3 -13  161.83    7.98
  -2  -3 -12  559.36   13.89
   2  -3 -12  549.32   14.28
   2  -3 -12  578.56   13.13
  -2   3 -12  544.27   14.36
   2   3 -12  546.88   13.60
   2  -3 -11  133.86    7.06
  -2  -3 -11  120.13    6.49
   2  -3 -11  140.66    6.29
  -2   3 -11  129.81    5.26
   2   3 -11  125.83    6.59
  -2   3 -11  129.65    6.99
   2  -3 -10  118.35    6.37
  -2  -3 -10  115.49    5.92
   2   3 -10  101.49    6.56
   2  -3 -10  113.31    5.46
  -2   3 -10  111.21    4.63
  -2   3 -10  115.75    6.49
   2   3 -10  122.32    6.13
  -2  -3  -9   95.66    5.28
   2  -3  -9  104.39    5.79
   2  -3  -9  107.78    5.00
   2   3  -9   85.44    5.95
  -2   3  -9   95.41    4.03
   2   3  -9   92.60    5.47
  -2   3  -9   92.72    5.65
   2  -3  -8 1544.76   20.23
  -2  -3  -8 1623.23   20.23
   2  -3  -8 1576.31   17.36
  -2  -3  -8 1598.74   12.78
   2   3  -8 1558.55   22.38
  -2   3  -8 1582.80   14.58
  -2   3  -8 1539.74   20.68
   2   3  -8 1503.40   19.54
   2  -3  -7    5.85    1.79
  -2  -3  -7    9.30    2.00
   2   3  -7    6.75    2.13
  -2  -3  -7   10.27    1.15
   2  -3  -7    8.52    1.71
  -2   3  -7    7.07    1.28
   2   3  -7    9.20    2.18
  -2   3  -7    6.33    2.06
  -2  -3  -6  848.69    6.80
   2  -3  -6  833.80   11.14
   2   3  -6  829.19   15.00
   2   3  -6  775.18   13.26
  -2  -3  -6  801.90   16.36
   2  -3  -6  872.01   11.00
   2  -3  -6  848.16   13.74
  -2  -3  -6  821.34   13.46
  -2   3  -6  820.22    9.13
  -2   3  -6  809.61   10.61
   2   3  -5  953.53   15.10
   2  -3  -5  972.88   11.48
   2   3  -5  941.20   14.26
  -2   3  -5  953.01   14.37
  -2  -3  -5  940.95   16.92
   2  -3  -5  967.65   11.13
   2  -3  -5  978.91   14.13
  -2  -3  -5  954.31   13.93
  -2   3  -5  962.44    9.37
  -2   3  -5  961.55   11.10
   2  -3  -4  315.01    6.38
   2   3  -4  308.42    8.18
  -2  -3  -4  288.42    9.03
   2  -3  -4  305.03    6.00
   2   3  -4  279.44    7.69
  -2   3  -4  300.01    7.89
  -2  -3  -4  295.18    7.68
   2  -3  -4  314.03    7.71
  -2   3  -4  311.24    5.20
  -2   3  -4  308.59    5.97
   2   3  -4  294.47    7.95
   2  -3  -3  856.73   10.35
  -2   3  -3  763.55   13.72
   2   3  -3  881.89   12.54
   2  -3  -3  886.15    9.81
  -2  -3  -3  863.96   14.38
  -2   3  -3  836.65   12.29
   2   3  -3  799.80   12.34
   2  -3  -3  889.49   12.01
  -2  -3  -3  870.12   12.31
   2  -3  -3  877.34   13.64
  -2   3  -3  855.94    8.56
   2   3  -3  840.52    5.11
  -2  -3  -3  889.77   12.90
   2   3  -3  834.50   12.72
  -2   3  -3  855.65    9.53
   2  -3  -2 4525.50   24.69
  -2   3  -2 4089.04   29.60
  -2  -3  -2 4429.39   17.01
   2   3  -2 4338.71   25.31
  -2  -3  -2 4490.35   15.19
  -2  -3  -2 4265.15   30.17
   2  -3  -2 4321.74   21.71
  -2   3  -2 4213.07   25.80
   2   3  -2 4220.36   27.45
   2  -3  -2 4455.63   25.51
  -2  -3  -2 4381.89   26.64
  -2   3  -2 4199.32   19.95
   2  -3  -2 4360.55   27.92
   2   3  -2 4310.71   17.29
   2   3  -2 4045.41   15.69
   2   3  -2 4347.43   27.59
  -2   3  -2 4322.48   20.98
  -2  -3  -2 4370.06   26.42
   2  -3  -1  789.85   10.87
  -2  -3  -1  783.06    8.85
  -2   3  -1  762.30   12.24
   2   3  -1  829.83   10.13
  -2  -3  -1  810.88    7.76
  -2  -3  -1  841.18   12.91
   2  -3  -1  833.23   10.00
  -2   3  -1  783.87   10.56
   2  -3  -1  792.15   10.08
  -2  -3  -1  794.15   11.09
   2   3  -1  769.46    8.74
  -2   3  -1  779.15    9.38
   2  -3  -1  809.49   11.38
   2   3  -1  776.77    8.24
  -2   3  -1  766.62    9.18
   2   3  -1  788.85   11.22
  -2  -3   0   59.61    3.03
   2  -3   0   60.79    3.44
  -2   3   0   55.54    3.37
  -2  -3   0   63.64    2.61
  -2  -3   0   67.03    3.85
   2   3   0   56.16    3.44
  -2   3   0   60.11    2.96
   2  -3   0   61.22    3.04
   2  -3   0   62.88    2.89
  -2   3   0   62.18    2.93
   2  -3   0   64.25    3.19
   2   3   0   55.73    2.91
  -2   3   0   63.54    3.06
   2   3   0   60.77    2.76
  -2  -3   0   66.55    3.40
   2   3   0   61.23    3.31
   2  -3   1  792.64   12.28
  -2   3   1  810.39   11.58
  -2  -3   1  794.54    9.84
  -2  -3   1  758.72   11.81
   2   3   1  824.66   12.15
   2  -3   1  827.10   11.22
  -2   3   1  771.60    9.28
  -2   3   1  835.65   10.86
   2  -3   1  787.09    9.09
   2  -3   1  798.55   10.13
  -2   3   1  826.60   11.37
   2   3   1  830.74   10.54
  -2  -3   1  821.81   11.33
   2   3   1  797.74   11.21
   2  -3   2 4211.91   30.13
  -2   3   2 4486.78   26.35
  -2  -3   2 4358.22   25.12
   2   3   2 4459.34   29.06
  -2  -3   2 4225.09   28.40
   2  -3   2 3951.84   25.76
  -2   3   2 4254.65   20.48
   2  -3   2 4091.86   20.12
  -2   3   2 4542.30   26.69
  -2   3   2 4343.61   27.25
   2  -3   2 4332.18   21.84
   2   3   2 4426.18   26.25
  -2  -3   2 4541.63   27.49
   2   3   2 4482.38   26.99
  -2   3   3  830.56   11.34
   2  -3   3  866.21   14.70
  -2  -3   3  819.80   11.96
  -2  -3   3  840.97   13.00
   2   3   3  828.96   13.14
  -2   3   3  860.58    8.73
   2   3   3  819.23   12.24
  -2   3   3  854.35   12.43
  -2   3   3  865.93   13.12
   2  -3   3  847.95    9.18
   2   3   3  840.37   12.49
  -2  -3   3  832.08   12.28
   2  -3   3  821.92    8.98
  -2   3   4  339.01    5.44
   2   3   4  326.24    8.69
  -2  -3   4  303.45    8.25
   2  -3   4  314.02    5.55
  -2   3   4  341.91    8.85
   2   3   4  313.93    8.01
  -2   3   4  325.78    7.21
   2  -3   4  295.54    9.24
  -2  -3   4  315.52    8.07
   2  -3   4  315.10    5.82
   2   3   5  956.75   15.35
  -2   3   5  965.16    9.34
   2   3   5  947.41    6.38
  -2   3   5  940.87   12.43
   2  -3   5  971.81   17.29
  -2  -3   5  934.50   14.30
   2  -3   5  933.69   10.51
  -2   3   5  945.25   15.31
   2  -3   5  926.47    9.50
  -2   3   6  833.21    9.18
   2   3   6  839.47   15.32
   2  -3   6  793.88    9.00
   2   3   6  839.87   15.91
  -2   3   6  800.58   15.02
   2  -3   6  818.78   10.57
  -2  -3   6  821.18   14.19
   2   3   6  812.70    7.10
  -2   3   6  848.70   12.26
   2   3   7    9.38    1.11
   2  -3   7    4.83    2.48
  -2   3   7    4.67    1.47
   2   3   7    9.74    2.97
  -2   3   7    7.92    1.43
  -2   3   7    5.90    1.09
  -2   3   7   10.70    2.58
   2   3   7    5.73    2.43
   2  -3   7    6.30    1.27
  -2  -3   7   10.41    2.34
   2  -3   7    5.64    1.46
   2  -3   8 1475.68   24.57
   2   3   8 1604.67   12.98
  -2   3   8 1578.49   14.63
   2   3   8 1539.34   22.84
  -2   3   8 1575.61   11.91
  -2   3   8 1594.39   22.85
   2   3   8 1528.79   23.63
   2  -3   8 1509.25   13.59
  -2  -3   8 1572.07   21.61
   2  -3   8 1537.48   16.87
   2  -3   9  104.47    7.13
   2   3   9   93.38    6.37
  -2   3   9   98.32    4.23
  -2   3   9   95.32    3.36
   2   3   9   83.43    3.47
   2   3   9  106.98    6.71
  -2  -3   9   93.13    2.19
  -2   3   9   83.63    5.79
  -2  -3   9   90.22    1.88
   2  -3   9   92.82    3.73
  -2  -3   9   90.37    5.82
   2  -3   9   98.03    4.73
   2  -3  10   99.92    7.36
   2   3  10  125.68    5.24
  -2   3  10  111.91    4.79
   2   3  10  117.47    7.24
  -2   3  10  112.53    3.97
  -2  -3  10  100.12    2.72
   2   3  10  105.77    7.11
  -2   3  10  120.04    7.09
   2  -3  10  123.03    5.70
  -2  -3  10  106.98    6.43
   2  -3  10  111.26    4.30
  -2  -3  10  107.37    2.43
   2   3  10  118.49    4.43
  -2   3  11  133.86    5.52
   2   3  11  135.54    8.11
   2   3  11  129.68    5.76
   2  -3  11  141.67    8.94
   2  -3  11  127.91    6.18
  -2  -3  11  117.04    7.19
  -2  -3  11  125.57    3.45
   2   3  11  134.81    8.41
  -2   3  11  127.74    7.58
   2   3  12  587.04   16.82
  -2  -3  12  537.75   17.95
   2   3  12  578.50   12.48
   2  -3  12  607.90   18.87
  -2  -3  12  540.08   15.29
   2  -3  12  567.57   13.20
  -2   3  12  559.58   16.02
   2   3  12  595.98   17.54
   2   3  13  157.61    9.48
  -2  -3  13  157.42    8.87
   2  -3  13  176.20    7.97
   2  -3  13  136.72    9.86
  -2  -3  13  167.45   10.74
  -2   3  13  170.70    9.36
   2   3  13  155.72    9.62
  -2  -3  14  107.99    7.88
   2  -3  14  117.98    9.38
  -2  -3  14  108.97    9.23
   2   3  14  104.36    8.30
  -2   3  14  111.33    7.95
  -2   3  15  108.51    8.49
  -2  -3  15  115.55    8.46
  -2  -3  15  112.70    9.82
   2   3  15  113.05    8.84
  -2   3  15  109.29    8.42
  -2  -3  16  258.38   12.86
  -2   3  16  281.74   13.79
   2  -3  16  291.98   15.53
  -2   3  16  255.10   12.51
   2   3  16  277.83   13.78
  -2   3  17   80.41    8.13
  -2  -3  17   86.72    9.72
   2  -3  17   78.72    9.04
   2   3  17   73.42    7.99
  -2  -3  18   80.59    9.59
  -2   3  18   86.61    8.87
  -2   4 -17  263.84   12.72
  -2  -4 -16   23.27    4.51
  -2   4 -16   21.66    5.01
   2  -4 -15  177.95    9.77
  -2  -4 -15  192.79    9.76
  -2   4 -15  177.58    9.85
   2   4 -15  174.50    9.31
  -2  -4 -14   56.39    5.61
   2  -4 -14   58.85    5.70
   2   4 -14   59.09    5.62
  -2   4 -14   65.68    6.19
  -2  -4 -13  488.03   14.22
   2  -4 -13  499.67   14.84
   2  -4 -13  537.74   12.87
  -2   4 -13  512.43   15.20
   2   4 -13  489.81   14.06
  -2  -4 -12    7.07    2.79
   2  -4 -12   14.17    3.33
   2  -4 -12    7.00    2.28
  -2   4 -12    3.18    2.61
   2   4 -12   14.71    3.52
  -2  -4 -11  196.07    8.42
   2  -4 -11  191.53    8.60
   2  -4 -11  199.04    7.31
  -2   4 -11  172.68    5.59
  -2   4 -11  176.90    8.65
   2   4 -11  176.17    8.24
   2  -4 -10    6.47    2.47
  -2  -4 -10    7.18    2.69
   2  -4 -10    6.59    1.94
  -2   4 -10    5.58    1.58
   2   4 -10    7.47    2.77
  -2   4 -10    5.31    2.45
  -2  -4  -9  724.80   15.18
   2  -4  -9  691.05   15.01
  -2  -4  -9  731.33    8.42
   2  -4  -9  704.26   12.01
  -2   4  -9  701.73    9.84
  -2   4  -9  677.33   15.22
   2   4  -9  687.71   14.75
  -2   4  -8  100.94    5.99
   2   4  -8  117.20    6.19
  -2   4  -8  107.30    4.86
   2  -4  -8  108.12    5.99
  -2  -4  -8  106.25    5.81
  -2   4  -8  111.77    3.79
   2  -4  -8  113.14    4.72
  -2  -4  -8  116.11    3.05
  -2  -4  -7 1001.64    7.47
   2  -4  -7  995.82   12.99
   2   4  -7  924.17   16.27
  -2   4  -7  925.46   16.54
   2  -4  -7  995.39   14.21
  -2  -4  -7  954.41   16.28
   2  -4  -7  962.81   16.45
  -2   4  -7  965.19   10.33
  -2   4  -7  936.49   13.32
  -2  -4  -6    4.36    0.65
   2  -4  -6    1.85    1.21
  -2   4  -6   -1.09    1.85
   2   4  -6    0.52    1.80
   2  -4  -6    0.09    1.67
   2  -4  -6    0.22    1.57
  -2  -4  -6   -1.23    1.50
  -2   4  -6    0.94    0.92
  -2   4  -6    0.63    1.33
  -2  -4  -5  564.89    4.67
   2  -4  -5  565.68    9.24
   2  -4  -5  565.47   10.09
  -2   4  -5  573.15   12.22
   2   4  -5  544.02   11.91
  -2  -4  -5  548.85   11.61
   2  -4  -5  584.40   12.01
  -2   4  -5  565.68    7.46
  -2   4  -5  556.23    9.67
  -2  -4  -4  453.43    4.79
   2  -4  -4  459.56    8.29
   2  -4  -4  480.04    8.97
  -2  -4  -4  432.68   11.80
   2   4  -4  480.68   11.08
  -2   4  -4  470.11   10.77
   2  -4  -4  465.77   10.21
  -2  -4  -4  469.31   10.61
   2   4  -4  447.44    4.01
  -2   4  -4  457.84    6.85
   2   4  -4  444.25    4.13
  -2   4  -4  468.75    8.66
   2  -4  -3  122.19    4.53
  -2  -4  -3  108.67    3.04
   2  -4  -3  118.04    4.62
  -2  -4  -3  113.36    6.03
  -2   4  -3  103.13    5.01
   2   4  -3  106.42    5.30
   2  -4  -3  117.72    5.06
  -2  -4  -3  114.90    5.25
  -2   4  -3  112.38    3.62
   2   4  -3  120.31    3.13
   2   4  -3  117.10    2.93
  -2   4  -3  121.26    4.39
  -2  -4  -2   98.95    3.47
   2  -4  -2  104.08    4.45
  -2  -4  -2   99.68    3.04
  -2  -4  -2  100.50    5.66
   2  -4  -2   92.08    4.14
  -2   4  -2   92.71    4.63
   2   4  -2   95.76    5.10
   2  -4  -2   99.22    4.57
  -2  -4  -2  110.40    5.06
  -2   4  -2  102.04    3.70
   2   4  -2  101.00    3.47
   2   4  -2   96.36    3.22
   2   4  -2   97.88    4.90
  -2   4  -2   94.10    3.92
  -2  -4  -1  241.53    6.01
   2  -4  -1  260.85    7.17
  -2   4  -1  251.72    8.03
  -2  -4  -1  257.20    5.41
  -2  -4  -1  254.30    8.21
   2  -4  -1  251.29    6.66
  -2   4  -1  248.01    7.01
   2   4  -1  244.18    7.63
   2  -4  -1  248.37    6.66
  -2  -4  -1  251.66    7.30
   2  -4  -1  239.92    7.12
   2   4  -1  263.03    6.02
  -2   4  -1  235.70    6.03
   2   4  -1  244.02    5.58
  -2   4  -1  258.27    6.46
   2   4  -1  235.94    7.23
  -2   4   0  215.66    7.13
   2  -4   0  216.05    6.94
  -2  -4   0  228.50    6.55
  -2  -4   0  216.26    5.46
   2   4   0  220.67    7.21
  -2  -4   0  202.98    7.28
  -2   4   0  207.95    6.09
   2  -4   0  212.74    6.43
   2  -4   0  205.99    5.81
  -2   4   0  205.87    6.05
   2   4   0  219.92    6.25
  -2   4   0  199.92    6.00
   2  -4   0  214.36    6.47
   2   4   0  231.34    5.92
   2   4   0  204.14    6.69
  -2  -4   0  214.83    6.66
   2  -4   1  243.68    7.89
  -2  -4   1  240.87    7.30
  -2   4   1  258.50    7.50
  -2  -4   1  225.25    6.11
   2   4   1  251.04    7.67
  -2   4   1  246.77    6.36
   2  -4   1  246.21    7.19
  -2   4   1  259.58    7.03
   2  -4   1  257.09    6.25
   2  -4   1  244.41    6.54
  -2   4   1  242.72    7.10
   2   4   1  242.61    7.06
   2   4   1  246.96    6.61
  -2  -4   1  242.33    7.07
  -2  -4   2   86.25    4.14
   2   4   2  101.16    5.03
  -2   4   2   97.97    3.98
   2  -4   2   99.32    3.92
   2  -4   2   98.65    4.07
   2   4   2   97.03    4.95
  -2   4   2   91.88    4.70
  -2  -4   2   99.53    5.24
   2  -4   2   95.79    5.49
  -2   4   2   92.38    4.56
  -2  -4   2   99.94    4.74
   2   4   3  125.30    5.64
  -2   4   3  124.40    4.26
   2  -4   3  131.20    4.41
   2  -4   3  127.99    4.40
   2   4   3  146.66    6.28
  -2   4   3  116.86    5.59
  -2  -4   3  105.76    5.63
   2   4   3  115.75    3.32
   2  -4   3  138.01    6.77
  -2   4   3  145.64    5.56
  -2  -4   3  120.77    5.23
   2   4   4  474.16   10.85
   2   4   4  464.66   11.50
   2  -4   4  454.40    7.60
  -2   4   4  500.49   11.67
  -2   4   4  461.76    7.85
   2  -4   4  496.87   12.85
  -2   4   4  472.67    9.61
   2   4   4  453.93    5.53
   2  -4   4  458.03    8.08
  -2  -4   4  467.65   10.38
   2   4   5  586.36   12.51
  -2   4   5  589.55    8.76
  -2   4   5  599.19   13.28
   2  -4   5  573.02    8.26
   2   4   5  584.75   13.49
  -2   4   5  581.54   10.76
   2  -4   5  582.27   14.55
   2   4   5  564.23    5.63
  -2  -4   5  579.05   11.82
   2  -4   5  566.76    9.22
   2   4   6    0.70    1.97
   2   4   6   -0.13    2.04
  -2   4   6    1.98    1.91
   2  -4   6    1.24    1.13
  -2   4   6    0.89    1.13
   2   4   6    3.02    0.90
  -2   4   6    1.24    1.41
   2  -4   6    0.52    2.29
   2  -4   6   -1.26    1.31
  -2  -4   6    0.55    1.74
   2   4   7  968.51   17.13
  -2   4   7  986.00   11.55
   2   4   7  999.45   19.33
   2  -4   7  944.82   10.69
  -2   4   7  974.43   18.30
  -2   4   7 1018.60   14.70
   2  -4   7 1015.14   20.95
   2   4   7  969.84    8.43
  -2  -4   7  934.83   16.28
   2  -4   7  967.58   13.12
  -2   4   8  120.43    4.27
   2   4   8  116.35    6.54
   2   4   8  120.75    7.41
   2  -4   8  106.40    3.76
  -2   4   8  119.90    7.08
  -2   4   8  104.76    3.41
   2   4   8  128.18    3.47
   2  -4   8  113.53    7.75
  -2  -4   8  111.26    6.08
   2  -4   8  113.08    4.82
   2   4   9  715.27   16.05
  -2   4   9  727.12   10.46
   2   4   9  723.92   17.94
   2  -4   9  654.83    9.36
  -2   4   9  733.52   17.16
  -2   4   9  678.07    8.57
  -2  -4   9  707.25   18.99
   2  -4   9  706.92   19.00
   2   4   9  686.86    8.77
   2  -4   9  698.13   12.32
  -2  -4   9  680.26   15.14
  -2   4  10    5.36    1.73
   2   4  10    7.27    2.97
  -2  -4  10    6.06    3.23
   2  -4  10    8.83    3.77
  -2  -4  10    3.37    2.46
   2  -4  10    2.81    1.90
  -2   4  10    4.16    2.57
   2   4  10    6.17    3.17
  -2   4  11  198.82    6.08
   2   4  11  201.57    9.47
   2   4  11  191.12    6.18
   2  -4  11  176.67   10.60
  -2  -4  11  196.26   11.05
  -2  -4  11  179.06    8.75
   2  -4  11  178.06    7.14
   2   4  11  210.04   10.86
  -2   4  11  191.17    9.75
   2   4  12    9.92    3.77
  -2  -4  12   13.57    4.55
   2  -4  12   15.80    4.73
   2  -4  12   13.71    2.85
  -2  -4  12   12.08    3.45
  -2   4  12    8.63    3.73
   2   4  12   13.01    4.32
   2   4  13  524.14   15.85
  -2   4  13  524.75   16.85
   2   4  13  513.09   17.29
  -2  -4  13  472.21   18.29
   2  -4  13  524.94   19.26
  -2  -4  13  531.81   15.90
  -2   4  14   65.94    6.82
   2   4  14   59.85    6.92
  -2  -4  14   71.41    8.40
   2  -4  14   63.65    7.72
  -2  -4  14   57.70    6.17
  -2   4  15  186.46   10.97
   2   4  15  157.43   10.81
   2  -4  15  190.72   12.91
  -2  -4  15  205.52   13.27
  -2  -4  15  178.90   10.26
   2   4  16   23.05    5.43
  -2   4  16   17.54    5.15
  -2  -4  16   28.78    6.64
   2  -4  16   22.98    5.74
  -2   4  17  257.78   13.58
   2   4  17  264.39   14.49
  -2   4  17  291.46   14.64
   2  -4  17  297.91   16.94
  -2  -4  17  314.61   17.73
  -2   4  18   29.20    6.69
   2  -4  18   26.62    7.36
  -2  -4  18   39.23    8.76
  -2  -5 -17   13.55    4.59
  -2   5 -17   12.76    5.13
  -2  -5 -16   52.46    6.30
   2  -5 -16   37.27    5.51
  -2   5 -16   38.69    5.85
   2   5 -16   39.28    5.79
  -2  -5 -15    2.73    3.45
   2  -5 -15    0.29    3.20
   2   5 -15    4.04    3.41
  -2   5 -15   -0.49    3.53
  -2  -5 -14  230.43   10.69
   2  -5 -14  250.39   11.50
  -2   5 -14  242.16   11.56
   2   5 -14  229.19   10.83
   2  -5 -13   41.25    5.14
  -2  -5 -13   35.14    4.79
  -2   5 -13   36.53    5.20
   2   5 -13   42.97    5.26
   2  -5 -12    8.49    3.12
  -2  -5 -12   13.19    3.43
   2  -5 -12    8.40    2.22
  -2   5 -12    8.41    3.55
   2   5 -12    8.65    3.25
   2  -5 -11  126.69    7.54
  -2  -5 -11  113.00    6.96
   2  -5 -11  133.51    5.84
   2   5 -11  118.90    7.30
  -2   5 -11  119.56    7.54
   2  -5 -10  818.58   17.74
  -2  -5 -10  850.12   17.82
   2  -5 -10  876.36   13.92
  -2   5 -10  757.42    9.97
  -2   5 -10  814.30   18.21
   2   5 -10  791.74   17.71
  -2  -5  -9  109.13    6.67
   2  -5  -9  116.92    6.73
   2  -5  -9  132.81    5.30
  -2   5  -9  115.88    3.94
   2   5  -9  112.98    7.12
  -2   5  -9  123.17    7.23
  -2   5  -8  163.60    7.88
   2   5  -8  149.54    7.49
   2  -5  -8  179.83    7.12
  -2  -5  -8  167.46    7.67
   2  -5  -8  168.79    7.69
  -2   5  -8  160.16    4.38
   2  -5  -8  179.10    5.93
  -2  -5  -8  168.99    3.00
   2   5  -7  165.07    7.71
  -2   5  -7  153.09    7.39
   2  -5  -7  147.68    6.50
   2  -5  -7  151.69    7.15
  -2  -5  -7  150.97    7.22
  -2   5  -7  147.28    4.12
  -2  -5  -7  151.02    2.72
   2  -5  -7  157.21    5.42
  -2  -5  -6  631.92    5.70
   2  -5  -6  592.97   10.06
   2  -5  -6  602.03   12.18
  -2   5  -6  565.10   13.53
   2   5  -6  557.65   13.56
  -2  -5  -6  604.69   13.61
   2  -5  -6  612.58   13.58
  -2   5  -6  597.98    8.12
  -2   5  -6  575.08   11.24
   2  -5  -5  118.11    4.71
  -2  -5  -5  123.27    2.85
   2  -5  -5  119.93    5.60
  -2   5  -5  110.71    6.07
   2   5  -5  118.53    6.39
   2  -5  -5  125.22    6.03
  -2  -5  -5  138.42    6.51
   2   5  -5  123.47    2.12
   2   5  -5  121.95    2.26
  -2   5  -5  123.80    3.88
  -2   5  -5  115.62    5.25
   2  -5  -4  604.29   10.46
  -2  -5  -4  576.62    7.23
   2  -5  -4  598.77   11.77
  -2   5  -4  573.69   12.84
   2   5  -4  594.66   13.48
  -2  -5  -4  624.41   13.31
   2  -5  -4  623.41   12.70
  -2   5  -4  576.13    8.54
   2   5  -4  592.54    6.76
   2   5  -4  615.59    6.95
  -2   5  -4  590.16   11.10
  -2  -5  -3  238.19    5.51
   2  -5  -3  236.81    6.84
   2  -5  -3  257.16    7.67
  -2   5  -3  231.57    7.90
   2   5  -3  225.34    8.24
   2  -5  -3  242.50    7.75
  -2  -5  -3  250.39    8.32
   2   5  -3  234.77    5.29
  -2   5  -3  222.13    5.75
   2   5  -3  234.54    5.12
  -2   5  -3  235.47    6.92
  -2  -5  -2   53.96    3.10
   2  -5  -2   59.52    3.88
  -2  -5  -2   54.00    2.74
   2  -5  -2   55.66    3.88
  -2   5  -2   46.21    3.76
   2   5  -2   52.24    4.37
   2  -5  -2   53.21    3.84
  -2  -5  -2   49.21    3.97
   2   5  -2   55.84    3.13
  -2   5  -2   52.34    3.08
   2   5  -2   62.14    3.09
  -2   5  -2   48.24    3.28
   2  -5  -1    6.90    2.06
  -2  -5  -1   14.05    1.99
   2   5  -1   15.94    2.78
  -2   5  -1    8.28    2.01
   2  -5  -1   10.05    2.04
  -2  -5  -1   12.40    2.25
   2   5  -1    8.89    1.78
  -2   5  -1   12.83    2.09
   2   5  -1   13.16    1.90
  -2  -5  -1   13.65    1.78
   2  -5   0 2442.54   25.29
  -2  -5   0 2536.38   23.95
   2   5   0 2546.95   26.08
  -2   5   0 2475.48   23.18
  -2  -5   0 2493.32   24.66
   2  -5   0 2537.20   22.72
  -2   5   0 2588.86   23.43
   2   5   0 2494.63   22.61
   2   5   0 2493.09   21.46
  -2  -5   0 2482.80   20.66
   2  -5   1   18.82    2.45
  -2   5   1   21.76    2.71
   2   5   1    9.27    2.41
  -2  -5   1   11.10    2.26
   2  -5   1   11.63    2.02
  -2  -5   1   15.92    2.69
   2  -5   1    9.06    2.31
   2   5   1    9.05    2.47
  -2   5   1   15.80    2.41
   2   5   2   56.83    4.22
  -2   5   2   62.75    3.68
   2  -5   2   60.66    3.55
   2  -5   2   58.58    3.64
   2   5   2   71.20    4.77
  -2   5   2   68.50    4.50
   2  -5   2   57.56    4.65
  -2  -5   2   59.21    4.61
  -2   5   2   60.57    4.19
  -2  -5   2   56.07    4.03
   2   5   3  224.97    8.02
  -2   5   3  221.58    6.47
   2  -5   3  229.29    6.55
   2  -5   3  221.31    6.39
   2   5   3  215.69    8.39
  -2   5   3  237.09    8.32
  -2  -5   3  226.45    8.65
   2  -5   3  236.18    9.29
  -2   5   3  215.56    7.35
  -2  -5   3  236.82    7.84
   2   5   4  651.44   13.44
  -2   5   4  594.61   13.80
   2   5   4  663.72   14.78
   2  -5   4  617.31   10.16
  -2   5   4  642.06   10.61
  -2   5   4  612.37   12.15
   2   5   4  604.16    8.25
   2  -5   4  654.22   15.97
  -2  -5   4  599.57   14.76
  -2  -5   4  613.20   12.71
   2  -5   4  617.00   10.65
   2   5   5  109.53    5.93
  -2   5   5  127.83    6.90
   2  -5   5  127.58    4.58
   2   5   5  121.21    6.94
  -2   5   5  124.09    4.76
  -2   5   5  113.71    5.30
   2   5   5  124.22    3.43
  -2  -5   5  126.50    7.50
   2  -5   5  111.71    4.68
  -2  -5   5  123.36    5.98
   2   5   6  613.65   13.68
  -2   5   6  619.97   10.06
   2  -5   6  603.11   16.46
  -2  -5   6  641.79   16.77
  -2   5   6  593.74   11.89
   2   5   6  593.29    6.62
   2  -5   6  571.84   10.55
  -2  -5   6  597.77   13.18
   2   5   6  604.28   15.44
   2  -5   6  584.86    9.25
  -2   5   6  598.99   14.79
   2   5   7  151.68    7.12
  -2   5   7  148.97    5.15
   2  -5   7  161.80    9.14
   2   5   7  139.45    3.18
   2  -5   7  142.79    5.58
  -2  -5   7  130.50    6.49
   2  -5   7  133.59    4.45
   2   5   7  164.14    8.58
  -2   5   7  132.65    7.57
  -2   5   8  169.59    5.51
   2   5   8  150.71    7.48
   2   5   8  172.06    9.31
   2  -5   8  153.07    4.69
  -2   5   8  156.13    8.42
   2  -5   8  150.41    9.17
  -2  -5   8  178.09    9.90
   2   5   8  154.76    3.30
  -2  -5   8  152.35    7.22
   2  -5   8  160.80    6.11
   2   5   9  134.99    7.29
  -2   5   9  124.66    4.79
  -2   5   9  106.81    7.36
   2  -5   9   97.52    4.00
   2   5   9  127.79    8.43
  -2   5   9  112.62    4.04
  -2  -5   9  108.15    8.26
   2   5   9  101.55    2.99
   2  -5   9  126.14    8.96
   2  -5   9  133.66    5.71
  -2  -5   9  120.03    6.81
  -2   5  10  845.02   11.92
   2   5  10  812.27   17.64
  -2  -5  10  833.80   22.50
   2  -5  10  772.88   21.83
  -2  -5  10  829.08   17.79
   2  -5  10  819.93   14.35
  -2   5  10  841.45   20.20
   2   5  10  845.06   21.16
   2   5  11  133.59    7.84
  -2  -5  11  139.32    9.77
   2  -5  11  132.38    9.85
   2  -5  11  123.15    6.12
  -2  -5  11  129.47    7.74
  -2   5  11  112.29    7.98
   2   5  11  150.50    9.53
   2   5  12   11.72    3.59
  -2   5  12    7.12    3.80
   2   5  12    5.56    3.45
  -2  -5  12    9.75    3.98
   2  -5  12    6.50    4.18
   2  -5  12    9.08    2.80
  -2  -5  12   11.85    3.54
  -2   5  13   38.80    5.97
   2   5  13   35.40    5.96
   2  -5  13   33.56    6.00
  -2  -5  13   33.53    6.35
  -2  -5  13   38.81    5.22
   2   5  14  250.00   13.37
  -2   5  14  245.19   12.74
  -2  -5  14  248.05   14.69
   2  -5  14  258.66   14.84
  -2  -5  14  235.48   11.25
  -2   5  15   -2.86    3.96
   2   5  15    2.13    4.24
  -2  -5  15   -0.43    4.31
   2  -5  15    1.17    4.60
   2   5  16   37.61    7.11
  -2   5  16   48.06    7.06
   2  -5  16   42.77    7.70
  -2  -5  16   57.64    8.74
   2   5  17   12.79    6.21
  -2   5  17   14.11    5.43
   2  -5  17   21.94    7.19
  -2  -5  17   13.58    6.70
   2   5  18   18.96    6.52
  -2   5  18   10.99    5.32
   2  -5  18   14.42    6.89
  -2  -6 -17  149.20   10.23
   2  -6 -17  153.40   10.57
  -2   6 -17  179.94   11.72
   2  -6 -16   86.09    7.96
  -2  -6 -16   66.05    7.17
   2   6 -16   63.94    7.25
  -2   6 -16   65.78    7.62
  -2  -6 -15  105.20    8.31
   2  -6 -15  117.37    8.80
   2   6 -15   89.33    7.96
  -2   6 -15  102.55    8.59
   2  -6 -14   19.33    4.18
  -2  -6 -14   17.58    4.22
  -2   6 -14   10.49    4.25
   2   6 -14   23.13    4.53
   2  -6 -13   93.13    7.27
  -2  -6 -13   85.65    6.94
  -2   6 -13   76.16    7.15
   2   6 -13   85.24    7.26
  -2  -6 -12   44.42    5.31
   2  -6 -12   42.24    5.25
   2   6 -12   45.68    5.46
  -2   6 -12   44.42    5.60
  -2  -6 -11  305.82   11.78
   2  -6 -11  290.38   11.64
  -2   6 -11  279.02   11.87
   2   6 -11  289.27   11.89
   2  -6 -11  304.36    8.44
   2  -6 -10   38.34    4.57
  -2  -6 -10   36.97    4.62
  -2   6 -10   39.78    5.06
   2   6 -10   31.60    4.63
   2  -6 -10   40.46    3.28
   2  -6  -9  170.96    8.50
  -2  -6  -9  171.54    8.57
  -2   6  -9  170.28    8.91
   2   6  -9  165.89    8.76
  -2   6  -9  159.77    4.36
   2  -6  -9  184.94    6.32
   2  -6  -8   62.42    5.27
  -2  -6  -8   71.75    5.63
  -2   6  -8   53.79    5.31
   2   6  -8   75.06    5.96
  -2   6  -8   60.50    2.86
   2  -6  -8   59.04    3.73
   2  -6  -7  306.98   10.10
  -2   6  -7  324.99   11.37
   2   6  -7  302.85   11.11
  -2   6  -7  328.20    6.41
  -2  -6  -7  331.17    4.24
   2  -6  -7  346.00    8.20
   2  -6  -7  354.90   11.32
  -2  -6  -7  328.27   11.20
   2   6  -6   29.54    3.82
  -2   6  -6   31.51    3.97
  -2  -6  -6   32.34    3.96
   2  -6  -6   27.30    3.58
  -2   6  -6   29.68    2.19
   2  -6  -6   27.46    2.55
  -2  -6  -6   32.09    1.66
   2   6  -5 1091.48   20.12
   2  -6  -5 1128.42   18.90
  -2   6  -5 1106.10   12.47
   2   6  -5 1078.70    8.92
   2   6  -5 1087.27    9.44
  -2  -6  -5 1115.65   10.40
   2  -6  -5 1094.88   14.83
  -2   6  -4   30.93    3.82
   2   6  -4   30.04    3.90
  -2  -6  -4   25.43    3.47
   2  -6  -4   33.14    3.58
  -2   6  -4   30.64    2.46
   2   6  -4   32.61    2.16
   2   6  -4   33.68    2.27
  -2  -6  -4   34.59    2.34
   2  -6  -4   32.90    2.87
   2  -6  -3  121.98    5.52
  -2  -6  -3  123.93    4.70
   2   6  -3   96.69    6.05
  -2   6  -3  117.00    6.29
   2  -6  -3  118.91    6.12
  -2  -6  -3  115.74    6.23
   2   6  -3  125.43    4.59
  -2   6  -3  121.64    4.82
   2   6  -3  121.63    4.40
  -2  -6  -3  120.58    4.24
   2  -6  -2   42.85    3.66
  -2  -6  -2   39.92    3.21
  -2   6  -2   38.52    3.80
   2   6  -2   47.17    4.34
   2  -6  -2   36.94    3.52
  -2  -6  -2   38.58    3.78
  -2   6  -2   41.64    3.22
   2   6  -2   39.61    3.03
   2   6  -2   41.70    3.01
  -2  -6  -2   38.26    2.73
   2   6  -1  267.84    9.43
  -2   6  -1  237.30    8.37
  -2  -6  -1  267.33    9.05
   2  -6  -1  254.33    8.29
  -2   6  -1  251.09    7.66
   2   6  -1  254.72    7.63
  -2  -6  -1  243.72    7.81
   2  -6  -1  246.80    8.52
  -2  -6  -1  238.18    6.76
   2   6   0  251.87    8.01
  -2   6   0  238.32    7.91
   2  -6   0  271.69    8.37
  -2  -6   0  245.58    8.67
   2  -6   0  263.38    9.15
  -2  -6   0  240.67    8.40
   2   6   0  234.83    8.89
  -2   6   0  240.72    8.17
   2   6   1  255.30    8.49
  -2   6   1  267.12    8.93
  -2  -6   1  269.59    8.88
   2  -6   1  274.72    8.22
   2  -6   1  246.35    9.46
  -2  -6   1  260.87    9.16
  -2   6   1  261.97    8.19
   2   6   1  265.78    9.37
   2   6   2   37.10    3.94
  -2   6   2   43.19    3.52
  -2   6   2   45.03    4.13
   2   6   2   32.87    3.57
   2  -6   2   43.06    4.51
  -2  -6   2   43.85    4.34
  -2  -6   2   41.03    3.79
   2   6   3  121.89    6.41
  -2   6   3  114.12    5.30
   2  -6   3  114.65    5.28
   2   6   3  109.18    6.48
  -2   6   3  115.63    6.36
  -2  -6   3  116.42    6.93
   2  -6   3  110.04    7.02
  -2  -6   3  112.02    5.95
   2   6   4   30.73    3.68
  -2   6   4   29.35    2.92
   2  -6   4   29.72    2.88
  -2   6   4   29.29    3.77
   2  -6   4   28.17    2.90
   2   6   4   37.33    4.44
   2  -6   4   30.05    4.21
  -2  -6   4   33.34    3.59
   2   6   5 1097.85   18.79
   2  -6   5 1058.82   14.32
   2   6   5 1131.79   21.53
  -2   6   5 1153.54   20.85
  -2   6   5 1077.61   15.23
   2   6   5 1113.19   12.10
  -2  -6   5 1191.72   22.97
   2  -6   5 1100.86   22.95
  -2  -6   5 1044.96   17.94
   2  -6   5 1091.30   15.74
   2   6   6   31.86    3.85
   2   6   6   29.09    4.19
   2  -6   6   22.34    2.48
  -2   6   6   24.42    3.78
  -2   6   6   27.28    2.90
   2  -6   6   34.06    4.93
  -2  -6   6   21.31    3.95
   2   6   6   23.71    1.86
   2  -6   6   30.73    3.04
  -2  -6   6   23.80    3.33
   2   6   7  337.12   10.89
   2  -6   7  311.39    7.32
   2   6   7  350.64   12.92
  -2   6   7  357.23   12.69
  -2   6   7  342.11    8.57
  -2  -6   7  345.08   13.52
   2   6   7  304.91    5.05
   2  -6   7  370.55   14.40
   2  -6   7  324.51    8.83
  -2  -6   7  316.48   10.45
   2   6   8   64.91    5.18
   2   6   8   57.90    6.16
  -2   6   8   71.70    6.27
  -2   6   8   62.74    3.97
  -2  -6   8   79.55    7.41
   2  -6   8   54.56    6.54
   2  -6   8   53.72    4.02
  -2  -6   8   58.69    4.99
  -2   6   9  180.40    6.17
   2   6   9  178.05    8.40
  -2  -6   9  185.22   11.01
   2  -6   9  168.03   10.63
  -2  -6   9  171.64    8.29
   2  -6   9  149.24    6.48
  -2   6   9  182.48    9.89
   2   6   9  170.44    9.97
   2   6  10   44.62    4.90
  -2  -6  10   34.20    5.75
   2  -6  10   43.24    6.06
   2  -6  10   33.71    3.58
  -2  -6  10   27.34    3.97
  -2   6  10   43.40    5.61
   2   6  10   50.37    6.07
   2   6  11  329.69   11.61
  -2  -6  11  288.06   14.39
   2  -6  11  328.60   15.69
   2  -6  11  280.79    9.30
  -2  -6  11  276.33   11.01
   2   6  11  301.96   13.72
  -2   6  11  297.15   13.25
   2   6  12   37.49    4.91
   2   6  12   56.77    6.92
  -2   6  12   46.07    6.03
  -2  -6  12   50.65    7.21
   2  -6  12   37.64    6.61
  -2  -6  12   41.63    5.07
  -2   6  13   94.90    8.48
   2   6  13   89.79    8.78
  -2  -6  13  105.91   10.06
   2  -6  13   85.58    9.27
  -2  -6  13   83.17    6.89
  -2   6  14   18.24    5.05
   2   6  14   23.16    5.82
  -2  -6  14   23.59    6.27
   2  -6  14   18.29    6.32
  -2  -6  14   22.83    4.66
  -2  -6  15  106.13   10.81
   2  -6  15   69.44    9.51
  -2   6  15  103.18    9.53
   2   6  15   93.72    9.38
  -2  -6  16   62.27    9.43
   2  -6  16   96.52   10.96
   2   6  16   78.99    9.40
  -2   6  16   72.51    8.72
   2  -6  17  139.24   13.45
  -2   6  17  142.16   11.86
   2   6  17  166.19   13.15
  -2   7 -16   85.05    8.97
   2   7 -16   84.78    8.60
   2  -7 -16   65.75    7.62
  -2  -7 -16   68.28    7.46
   2   7 -15   48.27    6.74
  -2   7 -15   48.94    6.94
  -2  -7 -15   48.54    6.31
   2  -7 -15   44.56    6.47
  -2   7 -14    0.18    3.92
   2   7 -14   12.89    4.79
   2  -7 -14    8.47    4.06
  -2  -7 -14    3.41    3.49
   2   7 -13   40.08    5.99
  -2   7 -13   34.65    5.74
   2  -7 -13   43.71    5.95
  -2  -7 -13   36.39    5.28
  -2   7 -12   82.06    7.62
   2   7 -12   74.74    7.20
   2  -7 -12   67.87    6.44
  -2  -7 -12   82.66    7.23
   2   7 -11    7.84    3.65
  -2   7 -11    9.85    3.70
   2  -7 -11    5.54    3.17
  -2  -7 -11   14.82    3.69
   2   7 -10  159.01    9.41
  -2   7 -10  153.62    9.21
   2  -7 -10  166.60    9.07
  -2  -7 -10  168.93    9.20
  -2   7  -9   12.91    3.65
   2   7  -9    9.89    3.54
   2  -7  -9   10.36    2.17
  -2  -7  -9    2.87    2.82
   2  -7  -9   15.03    3.53
   2   7  -8  199.05    9.95
  -2   7  -8  187.36    9.46
  -2   7  -8  180.97    4.82
   2  -7  -8  195.00    6.57
   2  -7  -8  181.52    9.00
  -2  -7  -8  196.63    9.49
  -2   7  -7   34.76    4.73
   2   7  -7   27.07    4.31
  -2  -7  -7   37.50    4.53
   2  -7  -7   36.61    4.45
  -2   7  -7   29.46    2.31
   2  -7  -7   32.53    2.98
  -2  -7  -7   32.15    1.69
  -2   7  -6  204.42    9.47
   2   7  -6  217.14    9.96
  -2  -7  -6  201.29    9.14
   2  -7  -6  203.17    8.90
   2   7  -6  201.15    3.68
   2   7  -6  198.41    3.96
  -2   7  -6  215.24    5.83
  -2  -7  -6  212.15    4.79
   2  -7  -6  225.31    7.17
  -2   7  -5  290.23   10.88
   2   7  -5  292.56   11.26
  -2  -7  -5  293.17   10.88
   2  -7  -5  273.00   10.17
   2   7  -5  288.02    5.68
  -2   7  -5  295.28    7.03
   2   7  -5  269.48    5.85
   2  -7  -5  287.05    8.28
  -2  -7  -5  283.34    6.28
   2  -7  -4  242.24    7.97
  -2  -7  -4  241.76    6.57
   2   7  -4  223.88    9.95
  -2   7  -4  236.88    9.56
   2  -7  -4  252.20    9.60
  -2  -7  -4  237.01    9.79
   2   7  -4  243.80    6.11
  -2   7  -4  231.21    6.71
   2   7  -4  228.79    6.21
  -2  -7  -4  218.13    6.01
  -2  -7  -3   37.75    3.20
   2  -7  -3   33.05    3.45
  -2   7  -3   48.43    4.56
   2   7  -3   37.16    4.40
   2  -7  -3   35.65    3.87
  -2  -7  -3   40.67    4.23
   2   7  -3   32.50    2.87
  -2   7  -3   43.34    3.40
   2   7  -3   34.05    2.97
  -2  -7  -3   36.07    2.83
   2   7  -2  545.01   11.19
  -2   7  -2  495.58   10.97
  -2  -7  -2  526.26   13.79
   2  -7  -2  529.89   13.03
  -2  -7  -2  529.10   11.78
   2  -7  -2  549.03   12.99
  -2   7  -2  533.72   13.61
   2   7  -2  495.43   13.85
  -2   7  -1  333.25    9.48
   2   7  -1  364.23    9.84
   2  -7  -1  342.98   10.40
  -2  -7  -1  342.41   10.95
  -2  -7  -1  348.82   10.17
   2  -7  -1  361.95   11.10
  -2   7  -1  349.70   10.97
   2   7  -1  341.43   11.43
   2   7   0  290.00    9.37
  -2   7   0  279.85    9.23
  -2  -7   0  312.88   10.44
   2  -7   0  285.58    9.33
  -2  -7   0  264.10    9.51
   2  -7   0  297.26   10.62
  -2   7   0  284.83    9.59
   2   7   0  296.66   10.62
  -2   7   1  334.10   10.53
   2   7   1  360.83   10.89
   2  -7   1  345.39   10.07
  -2  -7   1  338.49   10.71
   2  -7   1  343.05   11.83
  -2  -7   1  356.14   11.60
   2   7   1  339.65   11.29
  -2   7   1  315.73    9.87
   2   7   2  551.49   14.00
  -2   7   2  531.82   13.90
  -2  -7   2  484.72   12.84
   2  -7   2  534.65   12.24
  -2  -7   2  543.68   14.87
   2  -7   2  529.41   15.00
   2   7   2  546.26   13.97
  -2   7   2  541.41   12.66
   2   7   3   36.81    4.15
  -2   7   3   44.76    4.03
   2  -7   3   29.85    3.37
   2   7   3   32.69    4.19
  -2   7   3   42.55    4.59
  -2  -7   3   41.85    4.89
   2  -7   3   39.97    4.86
  -2  -7   3   48.46    4.43
   2   7   4  239.30    9.49
  -2   7   4  209.78    7.62
   2  -7   4  236.34    8.15
  -2   7   4  235.68    9.97
   2   7   4  234.40   10.12
   2  -7   4  230.77   10.80
  -2  -7   4  258.57   11.25
  -2  -7   4  236.95    9.20
   2   7   5  288.32   10.36
  -2   7   5  279.98    8.64
   2  -7   5  268.26    8.64
  -2   7   5  271.83   10.96
   2   7   5  298.62   11.73
  -2  -7   5  271.97   12.10
   2  -7   5  291.07   12.60
  -2  -7   5  258.55    9.71
   2   7   6  200.92    8.90
  -2   7   6  210.72    7.45
   2  -7   6  214.65    7.76
  -2   7   6  182.11    9.36
   2   7   6  204.43   10.14
   2  -7   6  208.10   11.27
  -2  -7   6  219.42   11.18
  -2  -7   6  197.21    8.68
   2   7   7   30.25    4.19
  -2   7   7   38.25    5.18
   2   7   7   30.33    4.69
  -2   7   7   28.92    3.19
   2  -7   7   28.30    5.33
  -2  -7   7   35.76    4.24
   2  -7   7   23.32    3.25
   2   7   8  202.59    9.19
  -2   7   8  197.70    7.18
   2   7   8  183.56   10.35
  -2   7   8  187.07   10.17
   2  -7   8  190.22   11.50
  -2  -7   8  203.85   11.41
   2  -7   8  171.96    7.21
  -2  -7   8  188.05    8.76
   2   7   9    3.78    2.71
  -2   7   9   12.29    2.60
  -2   7   9   11.15    3.48
   2   7   9    4.47    3.78
   2  -7   9   10.50    2.66
   2  -7   9    2.21    3.66
  -2  -7   9    9.97    4.32
  -2  -7   9    6.81    2.82
   2   7  10  168.98    8.55
  -2  -7  10  188.71   12.18
   2  -7  10  164.32   11.51
  -2  -7  10  158.33    8.60
   2  -7  10  145.41    6.95
  -2   7  10  184.89   10.91
   2   7  10  158.63   10.35
   2   7  11   12.38    3.64
  -2  -7  11   12.29    3.53
   2  -7  11    9.28    4.75
  -2  -7  11   15.34    5.28
  -2   7  11   17.29    4.29
   2   7  11    2.84    3.63
  -2  -7  12   74.83    6.58
  -2  -7  12   71.81    8.53
   2  -7  12   81.20    8.98
   2   7  12   75.45    8.16
  -2   7  12   77.53    7.87
  -2  -7  13   23.50    4.59
  -2   7  13   43.85    6.67
   2   7  13   30.35    6.53
   2  -7  13   20.59    6.67
  -2  -7  13   39.67    7.20
   2   7  14    4.87    4.91
  -2   7  14    6.63    4.65
   2  -7  14    1.79    5.01
  -2  -7  14    7.01    5.07
  -2   7  15   52.46    7.66
   2   7  15   46.33    7.85
   2  -7  15   45.46    7.99
  -2  -7  15   41.31    8.21
  -2   7  16   75.30    9.36
   2   7  16   84.12    9.87
  -2  -7  16  100.05   11.52
   2  -7  16   89.36   11.16
   2   8 -16    2.86    5.20
   2   8 -15   69.54    8.10
  -2   8 -15   77.26    8.64
   2  -8 -15   68.42    8.04
  -2  -8 -15   87.49    8.21
  -2   8 -14    4.85    4.75
   2   8 -14    6.22    4.36
  -2  -8 -14    1.20    3.63
   2  -8 -14    9.01    4.07
   2   8 -13   63.00    7.30
  -2   8 -13   57.30    7.26
   2  -8 -13   42.89    6.05
  -2  -8 -13   52.01    6.36
   2   8 -12    3.00    4.19
  -2   8 -12   20.43    5.10
   2  -8 -12   15.01    4.14
  -2  -8 -12    7.06    3.82
  -2   8 -11  395.82   15.33
   2   8 -11  378.42   15.30
   2  -8 -11  399.88   14.78
  -2  -8 -11  389.60   14.75
  -2   8 -10   17.82    4.83
   2   8 -10   25.99    5.38
  -2  -8 -10   27.56    4.64
   2  -8 -10   22.20    4.50
  -2   8  -9   77.66    7.13
   2   8  -9   91.78    7.74
  -2  -8  -9   86.51    6.95
   2  -8  -9   83.77    6.78
  -2   8  -8    6.81    3.29
   2   8  -8   14.58    4.08
   2  -8  -8    9.54    1.97
  -2  -8  -8   11.47    3.36
   2  -8  -8    4.55    2.84
   2   8  -7   42.80    5.80
  -2   8  -7   39.33    5.28
   2  -8  -7   31.95    4.52
  -2  -8  -7   44.24    5.06
  -2   8  -7   32.95    2.60
   2  -8  -7   35.41    3.31
   2   8  -6   42.52    2.25
  -2   8  -6   33.26    2.79
   2  -8  -6   40.96    4.83
  -2  -8  -6   42.01    5.02
   2   8  -6   43.44    5.62
  -2   8  -6   35.70    4.75
   2  -8  -6   46.14    3.79
  -2  -8  -6   44.78    2.71
   2   8  -5  826.64   10.98
  -2   8  -5  820.76   12.65
  -2  -8  -5  824.31   19.14
   2  -8  -5  841.46   18.57
   2  -8  -5  790.77   14.71
  -2  -8  -5  807.19   11.87
  -2   8  -5  822.95   19.08
   2   8  -5  806.30   19.60
  -2   8  -4  250.80    7.63
   2   8  -4  254.74    7.01
  -2  -8  -4  262.25   10.83
   2  -8  -4  286.64   10.78
  -2  -8  -4  259.14    7.59
   2  -8  -4  244.59    8.63
  -2   8  -4  239.01   10.46
   2   8  -4  260.75   11.28
  -2   8  -3  279.37    8.47
   2   8  -3  278.74    8.19
   2  -8  -3  275.34   10.42
   2  -8  -3  293.95    9.93
  -2   8  -3  292.98   11.11
   2   8  -3  292.60   11.72
  -2   8  -2  403.41   10.82
   2   8  -2  434.58   11.04
   2  -8  -2  444.18   12.81
  -2  -8  -2  395.07   12.92
  -2  -8  -2  432.01   11.65
   2  -8  -2  429.41   12.48
  -2   8  -2  423.66   13.09
   2   8  -2  417.81   13.78
   2   8  -1  523.31   12.65
  -2   8  -1  514.91   12.69
   2  -8  -1  510.25   13.64
  -2  -8  -1  528.40   14.60
  -2  -8  -1  502.70   13.20
   2  -8  -1  492.53   13.78
   2   8  -1  508.26   14.74
  -2   8  -1  531.77   14.35
  -2   8   0   12.42    2.73
   2   8   0    8.63    2.62
   2  -8   0    6.84    2.71
  -2  -8   0    8.60    2.84
   2  -8   0    5.81    3.18
  -2  -8   0   14.42    3.15
  -2   8   0   12.18    3.08
   2   8   0    9.60    3.09
  -2   8   1  507.84   13.82
   2   8   1  512.90   13.71
  -2  -8   1  505.40   14.12
   2  -8   1  486.41   12.96
   2  -8   1  510.50   15.28
  -2  -8   1  507.89   14.75
   2   8   1  491.86   14.30
  -2   8   1  510.58   13.58
   2   8   2  445.73   13.45
  -2   8   2  469.76   13.83
   2  -8   2  452.85   12.32
  -2  -8   2  442.83   13.15
  -2  -8   2  433.87   14.30
   2  -8   2  444.81   14.76
   2   8   2  436.49   13.64
  -2   8   2  455.50   12.50
  -2   8   3  307.96   11.63
   2   8   3  284.16   11.42
   2  -8   3  299.80   10.02
  -2  -8   3  281.03   10.52
   2  -8   3  308.58   12.91
  -2  -8   3  295.77   12.39
  -2   8   3  305.84   10.26
   2   8   3  298.73   11.26
   2   8   4  251.41   10.32
  -2   8   4  252.62    9.29
   2  -8   4  241.23    9.02
  -2   8   4  253.90   10.80
   2   8   4  273.08   11.43
   2  -8   4  253.21   12.06
  -2  -8   4  250.10   11.93
  -2  -8   4  239.11    9.94
   2   8   5  801.18   18.01
   2  -8   5  757.27   15.66
  -2   8   5  818.86   19.85
   2   8   5  818.73   20.01
   2  -8   5  795.47   21.59
  -2  -8   5  771.29   21.14
  -2  -8   5  763.79   17.54
   2   8   6   45.25    5.00
  -2   8   6   46.13    4.27
   2  -8   6   43.32    4.29
  -2   8   6   38.09    5.10
   2   8   6   43.86    5.72
   2  -8   6   35.74    5.82
  -2  -8   6   39.94    5.93
  -2  -8   6   33.18    4.11
   2   8   7   43.84    4.97
  -2   8   7   39.55    4.06
   2  -8   7   35.44    3.89
  -2   8   7   40.31    5.54
   2   8   7   50.62    6.14
   2  -8   7   33.33    5.55
  -2  -8   7   46.18    6.30
  -2  -8   7   40.07    4.65
   2   8   8    7.80    3.27
  -2   8   8    7.15    2.67
  -2   8   8    3.01    3.09
   2   8   8   13.57    4.39
   2  -8   8    9.64    2.75
   2  -8   8    9.14    4.55
  -2  -8   8   11.33    4.52
  -2  -8   8    2.75    2.65
   2   8   9   82.32    6.45
   2  -8   9   77.50    8.28
  -2  -8   9   77.96    8.56
  -2  -8   9   71.09    6.09
   2  -8   9   82.08    5.63
  -2   8   9   74.12    7.52
   2   8   9   81.90    7.89
   2   8  10   22.14    4.23
  -2   8  10   13.93    4.25
   2   8  10   17.17    4.87
  -2  -8  10   16.81    3.89
   2  -8  10   30.64    6.37
  -2  -8  10   18.43    5.57
  -2   8  11  410.12   17.06
   2   8  11  412.10   17.60
  -2  -8  11  386.63   18.44
   2  -8  11  403.33   18.84
  -2   8  12   14.89    5.02
   2   8  12   13.02    5.37
  -2  -8  12   10.47    3.79
  -2  -8  12   13.53    6.22
   2  -8  12   11.05    5.97
   2  -8  13   57.16    8.66
  -2  -8  13   53.11    8.55
  -2   8  13   62.82    8.28
   2   8  13   58.10    7.75
  -2  -8  14    9.21    6.01
   2  -8  14   16.65    6.54
  -2   8  14   10.50    5.20
   2   8  14   13.92    5.89
   2  -8  15   78.06   10.71
  -2  -8  15   80.00   11.10
  -2   8  15   64.08    8.56
   2   8  15   66.28    9.24
  -2  -9 -14    9.05    4.78
   2  -9 -14    6.05    4.23
  -2   9 -14   10.55    5.31
   2   9 -14   10.69    5.87
  -2  -9 -13   32.39    5.89
   2  -9 -13   28.61    5.54
   2   9 -13   26.64    6.27
  -2   9 -13   32.16    6.69
  -2  -9 -12   30.19    5.92
   2  -9 -12   19.21    4.54
   2   9 -12   21.20    5.83
  -2   9 -12   23.41    5.88
   2  -9 -11   32.09    5.33
  -2  -9 -11   41.10    5.87
   2   9 -11   34.84    6.06
  -2   9 -11   38.06    6.46
   2  -9 -10  580.46   18.32
  -2  -9 -10  544.01   17.96
  -2   9 -10  538.65   18.62
   2   9 -10  559.38   19.01
   2  -9  -9   26.09    4.79
  -2  -9  -9   30.61    4.94
  -2   9  -9   27.32    5.13
   2   9  -9   35.65    5.93
  -2  -9  -8    4.17    3.34
   2  -9  -8    4.21    2.94
  -2   9  -8   10.25    3.86
   2   9  -8    8.70    3.84
   2  -9  -7  256.30   11.45
  -2  -9  -7  277.61   12.27
   2   9  -7  256.46   12.42
   2  -9  -7  249.09    8.31
  -2   9  -6  278.03    7.62
   2  -9  -6  264.37   11.51
  -2  -9  -6  263.66   11.73
   2  -9  -6  259.92    8.66
   2   9  -6  286.53   13.05
  -2   9  -6  246.10   11.69
  -2   9  -5  334.10    8.84
   2   9  -5  317.89    7.69
   2  -9  -5  330.35   12.60
  -2  -9  -5  295.47   12.18
  -2  -9  -5  343.72    8.60
   2  -9  -5  280.27    9.46
  -2   9  -5  318.69   12.92
   2   9  -5  313.56   13.28
   2   9  -4  345.37    8.94
  -2   9  -4  347.80    9.64
  -2  -9  -4  356.25   13.38
   2  -9  -4  351.12   12.84
  -2  -9  -4  377.12   10.01
   2  -9  -4  338.43   10.68
   2   9  -4  375.31   14.30
  -2   9  -4  351.22   13.27
   2   9  -3  117.62    5.86
  -2   9  -3  107.05    5.85
  -2  -9  -3  115.54    7.81
   2  -9  -3  126.28    7.78
   2  -9  -3  141.29    7.53
  -2  -9  -3  121.46    6.40
  -2   9  -3  114.73    7.73
   2   9  -3  111.92    8.02
  -2   9  -2  113.96    6.38
   2   9  -2  114.47    6.34
  -2  -9  -2  107.59    7.41
   2  -9  -2  125.81    7.57
  -2  -9  -2  102.64    6.38
   2  -9  -2  118.57    7.25
   2   9  -2  102.82    7.58
  -2   9  -2  128.54    8.02
   2   9  -1  519.78   13.56
  -2   9  -1  549.86   14.10
   2  -9  -1  527.29   14.74
  -2  -9  -1  533.79   15.68
   2  -9  -1  554.33   15.53
  -2  -9  -1  507.72   14.36
  -2   9  -1  527.84   15.30
   2   9  -1  559.43   16.48
   2   9   0 1183.50   21.20
  -2   9   0 1208.49   21.54
  -2  -9   0 1220.55   23.49
   2  -9   0 1185.74   21.87
  -2  -9   0 1168.58   22.68
   2  -9   0 1191.77   23.85
   2   9   0 1212.69   23.79
  -2   9   0 1237.58   22.91
   2   9   1  539.80   15.07
  -2   9   1  546.94   15.27
   2  -9   1  519.22   14.34
  -2  -9   1  550.15   15.65
   2  -9   1  547.76   16.85
  -2   9   1  510.84   14.44
   2   9   1  515.62   15.78
  -2   9   2  103.37    7.24
   2   9   2  110.86    7.47
  -2  -9   2   96.15    6.95
   2  -9   2  119.00    7.07
   2  -9   2   97.82    7.88
  -2  -9   2  117.77    8.43
   2   9   2  106.31    7.48
  -2   9   2  116.64    7.17
  -2   9   3  125.21    8.27
   2   9   3  121.87    8.05
   2  -9   3  128.05    7.21
  -2  -9   3  118.82    8.56
   2  -9   3  138.51    9.29
  -2   9   3  117.18    7.01
   2   9   3  132.61    8.19
  -2   9   4  361.18   13.79
   2   9   4  379.63   14.31
  -2  -9   4  333.46   12.37
   2  -9   4  341.78   11.53
   2  -9   4  354.75   14.92
  -2  -9   4  358.03   14.92
  -2   9   4  380.33   12.08
   2   9   4  360.77   13.08
   2   9   5  322.38   13.67
  -2   9   5  345.91   13.87
  -2  -9   5  304.77   11.88
   2  -9   5  333.68   15.04
  -2  -9   5  339.23   15.13
   2   9   5  346.28   12.77
  -2   9   5  337.75   11.20
   2   9   6  251.92   11.00
  -2   9   6  274.39   10.11
   2  -9   6  263.54   10.12
   2   9   6  280.30   13.07
  -2   9   6  254.80   12.26
   2  -9   6  282.50   14.32
  -2  -9   6  274.19   14.07
  -2  -9   6  243.61   10.82
   2   9   7  264.64   11.19
  -2   9   7  254.64    9.54
   2  -9   7  248.19    9.91
  -2   9   7  242.36   12.37
   2   9   7  273.92   13.26
  -2  -9   7  247.29   13.72
   2  -9   7  253.93   14.19
  -2  -9   7  239.59   10.87
  -2   9   8    4.69    4.12
   2   9   8   17.57    4.68
  -2  -9   8    3.82    2.84
   2  -9   8    5.67    2.89
   2  -9   8   13.44    5.21
  -2  -9   8   -0.12    4.04
   2   9   8    8.08    3.80
  -2   9   9   39.13    6.09
   2   9   9   41.16    6.60
   2  -9   9   31.35    4.30
  -2  -9   9   24.58    4.45
   2  -9   9   32.15    6.60
  -2  -9   9   28.75    6.31
   2   9   9   34.39    5.15
  -2  -9  10  525.18   16.46
  -2   9  10  602.52   21.00
   2   9  10  546.47   20.34
   2  -9  10  570.48   22.53
  -2  -9  10  596.30   23.30
   2   9  11   32.76    6.69
  -2   9  11   28.29    5.76
  -2  -9  11   22.46    4.48
  -2  -9  11   34.82    7.02
   2  -9  11   38.40    6.96
  -2  -9  12   15.00    6.29
   2  -9  12   32.86    8.14
   2   9  12   23.40    6.09
  -2   9  12   18.50    6.01
  -2  -9  13   32.15    7.77
   2  -9  13   38.37    8.26
   2   9  13   22.82    6.61
  -2   9  13   35.44    6.87
   2  -9  14   17.08    7.64
   2   9  14   12.44    6.63
  -2   9  14    5.35    5.16
  -2  10 -13   46.44    8.27
   2  10 -13   44.24    7.49
  -2 -10 -13   41.51    6.50
  -2  10 -12   93.27    9.27
   2  10 -12   88.59    9.47
   2 -10 -12  101.86    8.96
  -2 -10 -12   80.57    8.41
  -2  10 -11   83.55    8.71
   2  10 -11   83.77    8.99
   2 -10 -11   93.13    8.60
  -2 -10 -11   95.04    8.52
  -2  10 -10   20.15    5.64
   2  10 -10   22.34    6.20
  -2 -10 -10   14.40    4.78
   2 -10 -10   17.30    4.78
  -2  10  -9    1.07    3.92
   2  10  -9   -1.21    4.22
  -2 -10  -9   -0.24    3.32
   2 -10  -9    7.44    4.25
   2  10  -8   63.26    7.52
  -2  10  -8   73.69    7.54
   2 -10  -8   64.27    6.56
  -2 -10  -8   69.19    7.02
  -2  10  -7    3.57    3.58
   2  10  -7   -0.33    3.92
   2 -10  -7   -0.07    2.92
  -2 -10  -7    3.99    3.44
   2 -10  -6  147.61    9.23
  -2 -10  -6  163.06    9.97
   2 -10  -6  154.46    7.27
  -2  10  -6  157.00   10.14
   2  10  -6  159.63   10.45
  -2  10  -5  356.44    9.83
  -2 -10  -5  377.17   14.61
   2 -10  -5  394.47   14.45
   2 -10  -5  370.43   11.53
  -2  10  -5  352.91   14.34
   2  10  -5  376.01   15.52
  -2  10  -4   84.09    5.34
   2  10  -4   89.61    5.25
  -2 -10  -4   78.93    6.90
   2 -10  -4   87.13    7.08
  -2 -10  -4   84.74    5.58
   2 -10  -4   87.86    6.20
   2  10  -4   80.17    7.39
  -2  10  -4   79.76    7.31
   2  10  -3   48.10    4.40
  -2  10  -3   52.31    4.78
   2 -10  -3   59.36    6.05
  -2 -10  -3   54.57    5.89
   2 -10  -3   53.55    5.31
  -2 -10  -3   52.78    4.81
   2  10  -3   53.50    6.54
  -2  10  -3   41.58    5.47
  -2  10  -2   65.84    5.49
   2  10  -2   65.28    5.39
   2 -10  -2   72.66    6.39
  -2 -10  -2   68.18    6.66
  -2 -10  -2   68.78    5.74
   2 -10  -2   63.32    5.70
  -2  10  -2   74.68    6.63
   2  10  -2   70.94    7.23
   2  10  -1  102.30    6.88
  -2  10  -1   81.19    6.14
   2 -10  -1   91.01    7.01
  -2 -10  -1   97.58    7.64
   2 -10  -1   96.38    7.40
  -2 -10  -1   73.08    6.47
  -2  10  -1   80.11    6.78
   2  10  -1   82.49    7.57
   2  10   0   70.43    6.07
  -2  10   0   75.07    6.31
   2 -10   0   79.22    6.55
  -2 -10   0   70.94    6.57
  -2 -10   0   68.83    6.43
   2 -10   0   69.34    6.79
  -2  10   0   74.01    6.64
   2  10   0   74.18    6.87
  -2  10   1   74.13    6.28
   2  10   1   86.43    6.86
   2 -10   1   85.70    6.70
  -2 -10   1   79.48    6.82
   2 -10   1   88.41    7.56
  -2 -10   1   96.89    7.74
  -2  10   1   89.01    6.91
   2  10   1   78.62    7.07
   2  10   2   62.85    6.25
  -2  10   2   66.49    6.44
  -2 -10   2   80.03    6.90
   2 -10   2   77.55    6.48
   2 -10   2   61.90    6.97
  -2 -10   2   69.78    7.14
   2  10   2   74.20    7.08
  -2  10   2   94.55    7.02
   2  10   3   38.97    5.38
  -2  10   3   56.43    6.32
  -2 -10   3   52.87    5.77
   2 -10   3   31.37    4.34
  -2 -10   3   54.88    6.58
   2 -10   3   33.98    5.89
   2  10   3   43.51    5.69
  -2  10   3   53.21    5.49
   2  10   4   83.45    7.67
  -2  10   4   87.33    7.72
  -2 -10   4   70.60    6.43
   2 -10   4   88.29    6.63
  -2 -10   4   75.76    7.95
   2 -10   4   76.91    8.20
   2  10   4   85.74    7.10
  -2  10   4   70.97    6.08
   2  10   5  370.91   15.21
  -2  10   5  394.59   15.69
  -2 -10   5  370.50   13.82
   2 -10   5  391.16   13.12
  -2 -10   5  383.39   16.85
   2 -10   5  384.12   16.95
   2  10   5  373.60   13.97
  -2  10   5  391.00   12.99
  -2  10   6  165.87   10.79
   2  10   6  153.99   10.36
   2 -10   6  139.66    8.11
  -2 -10   6  144.11    8.93
   2 -10   6  151.02   11.18
  -2 -10   6  160.59   11.71
  -2  10   6  152.02    8.32
   2  10   6  175.27    9.80
  -2  10   7   -1.02    4.36
   2  10   7   11.74    5.21
  -2 -10   7    1.05    2.96
   2 -10   7    7.39    3.29
  -2 -10   7    3.28    4.43
   2 -10   7    5.46    4.87
  -2  10   7    8.71    3.48
   2  10   7    7.87    3.89
   2  10   8   63.48    6.44
   2 -10   8   57.12    5.62
  -2 -10   8   56.15    6.13
   2  10   8   58.53    7.53
  -2  10   8   71.24    7.90
  -2 -10   8   56.28    8.39
   2 -10   8   64.88    8.34
   2  10   9   12.59    5.77
  -2  10   9   -0.17    4.35
  -2 -10   9    0.94    3.28
  -2 -10   9   -0.94    5.11
   2 -10   9    1.44    4.46
  -2  10  10   23.50    5.70
   2  10  10   13.03    5.52
  -2 -10  10   16.04    4.63
  -2 -10  10   13.06    5.60
   2 -10  10   21.84    6.42
   2 -10  11   75.70   10.03
  -2 -10  11   93.26   11.25
  -2  10  11   92.12    9.91
   2  10  11  106.37   10.70
   2 -10  12   98.85   11.59
  -2 -10  12   88.97   11.50
  -2  10  12   90.49    9.87
   2  10  12   89.37   10.11
  -2 -11 -11   10.93    5.18
   2 -11 -11   13.69    5.35
  -2  11 -11   17.00    6.28
   2  11 -11    9.00    6.29
  -2 -11 -10   20.44    5.52
   2 -11 -10   19.20    5.13
  -2  11 -10   26.87    6.59
   2  11 -10   28.39    6.82
   2 -11  -9  108.09    9.11
  -2 -11  -9  113.20    9.55
   2  11  -9  110.96   10.17
  -2  11  -9  109.80    9.96
   2 -11  -8  153.03   10.45
  -2 -11  -8  151.76   10.56
  -2  11  -8  158.51   11.21
   2  11  -8  148.87   11.28
  -2 -11  -7   59.57    7.33
   2 -11  -7   63.85    7.02
   2  11  -7   58.64    7.57
  -2  11  -7   70.00    7.79
  -2 -11  -6   64.77    7.14
   2 -11  -6   64.77    6.99
  -2  11  -6   57.33    7.16
   2  11  -6   80.69    8.53
  -2 -11  -5   74.74    7.61
   2 -11  -5   54.85    6.42
  -2  11  -5   64.80    7.54
   2  11  -5   58.07    7.39
  -2  11  -4   49.58    4.67
  -2 -11  -4   54.98    6.53
   2 -11  -4   47.18    5.97
   2 -11  -4   44.71    5.25
  -2  11  -4   53.61    6.61
   2  11  -4   62.64    7.50
  -2  11  -3   54.15    5.12
   2  11  -3   51.18    4.86
  -2 -11  -3   55.83    6.75
   2 -11  -3   44.91    5.74
   2 -11  -3   45.43    5.30
  -2  11  -3   60.97    6.79
   2  11  -3   41.39    6.39
   2  11  -2  143.97    7.82
  -2  11  -2  120.57    7.47
  -2 -11  -2  133.07    9.27
   2 -11  -2  140.45    9.08
  -2 -11  -2  127.08    7.94
   2 -11  -2  121.64    8.39
  -2  11  -2  110.85    8.59
   2  11  -2  114.51    9.03
   2  11  -1   74.10    6.30
  -2  11  -1   72.30    6.42
  -2 -11  -1   81.82    7.69
   2 -11  -1   76.39    6.84
  -2 -11  -1   82.88    7.15
   2 -11  -1   80.62    7.18
  -2  11  -1   78.70    7.30
   2  11  -1   85.12    7.88
  -2  11   0   10.41    3.80
   2  11   0   23.64    4.71
   2 -11   0   20.85    4.52
  -2 -11   0   10.49    3.95
   2 -11   0   14.91    4.31
  -2 -11   0   16.04    4.37
   2  11   0   19.65    5.09
  -2  11   0   11.41    4.34
   2  11   1   78.54    7.05
  -2  11   1   84.62    7.41
   2 -11   1   77.14    6.98
  -2 -11   1   56.29    6.36
   2 -11   1   80.58    7.90
  -2 -11   1   65.56    7.07
   2  11   1   80.14    7.74
  -2  11   1   64.94    6.60
   2  11   2  126.29    8.76
  -2  11   2  112.50    8.41
   2 -11   2  133.03    8.63
  -2 -11   2  110.20    8.48
   2 -11   2  137.79   10.08
  -2 -11   2  102.69    8.86
   2  11   2  120.83    8.96
  -2  11   2  127.47    8.57
   2  11   3   48.72    6.38
  -2  11   3   59.43    6.63
   2 -11   3   53.38    6.08
  -2 -11   3   50.05    6.21
  -2 -11   3   51.61    6.78
   2 -11   3   48.65    6.88
   2  11   3   58.94    6.71
  -2  11   3   51.19    5.96
   2  11   4   58.47    7.08
  -2  11   4   44.36    6.24
  -2 -11   4   45.98    5.73
   2 -11   4   44.63    5.29
  -2 -11   4   53.71    7.46
   2 -11   4   57.31    7.90
   2  11   4   49.59    6.21
  -2  11   4   46.78    5.53
   2  11   5   46.42    6.60
  -2  11   5   66.51    7.58
   2 -11   5   52.19    5.75
  -2 -11   5   50.65    6.22
  -2 -11   5   65.17    8.18
   2 -11   5   43.32    7.35
   2  11   5   51.82    6.36
  -2  11   5   64.87    6.32
   2  11   6   64.23    7.60
  -2  11   6   61.00    7.60
   2 -11   6   58.59    6.15
  -2 -11   6   54.22    6.65
  -2 -11   6   51.43    7.55
   2 -11   6   78.31    8.96
  -2  11   6   72.83    6.49
   2  11   6   54.35    6.30
  -2  11   7   71.12    8.36
   2  11   7   64.09    7.84
  -2 -11   7   67.59    7.09
   2 -11   7   57.11    5.97
  -2 -11   7   62.31    8.79
   2 -11   7   68.86    8.65
   2  11   7   70.74    7.28
   2  11   8  146.19   11.43
  -2  11   8  161.90   12.00
  -2 -11   8  123.93    9.01
  -2 -11   8  122.41   11.77
   2 -11   8  171.75   13.44
   2  11   8  156.69    9.92
   2  11   9  129.19   11.17
  -2  11   9  118.37   10.64
  -2 -11   9   94.67    8.13
   2 -11   9  112.92   11.67
  -2 -11   9  117.37   11.81
   2 -11  10   25.48    7.18
  -2 -11  10   25.50    7.30
  -2  11  10   22.59    6.45
   2  11  10   24.32    6.74
   2 -11  11   15.99    7.16
  -2 -11  11    9.90    7.02
   2  11  11    8.92    6.17
  -2  11  11    3.57    5.46
  -2  12  -9  262.54   15.26
   2  12  -9  308.87   16.83
  -2 -12  -9  283.01   15.01
   2 -12  -9  297.33   15.25
  -2  12  -8   38.47    7.43
   2  12  -8   39.35    7.49
   2 -12  -8   41.96    6.52
  -2 -12  -8   46.44    7.25
  -2  12  -7    3.81    4.71
   2  12  -7    9.61    5.29
  -2 -12  -7    5.70    4.33
   2 -12  -7   14.41    5.00
   2  12  -6   72.37    8.52
  -2  12  -6   68.17    8.26
  -2 -12  -6   60.53    7.55
   2 -12  -6   59.27    7.05
   2  12  -5  193.66   12.79
  -2  12  -5  194.45   12.31
   2 -12  -5  199.20   11.87
  -2 -12  -5  197.15   12.21
  -2  12  -4   37.46    6.49
   2  12  -4   20.29    5.57
   2 -12  -4   34.66    5.96
  -2 -12  -4   21.48    4.98
   2 -12  -3   91.03    8.29
  -2 -12  -3  102.79    8.97
   2 -12  -3  104.18    7.81
   2  12  -3   94.82    9.09
  -2  12  -3   89.84    8.67
  -2  12  -2   20.06    4.33
   2 -12  -2   29.09    5.27
  -2 -12  -2   22.42    5.38
   2 -12  -2   12.81    4.26
   2  12  -2   16.89    5.15
  -2  12  -2   10.95    4.58
   2  12  -1  309.71   12.49
  -2  12  -1  303.87   12.64
   2 -12  -1  301.96   13.69
  -2 -12  -1  297.76   14.35
   2 -12  -1  328.88   14.50
  -2 -12  -1  333.41   14.00
   2  12  -1  311.47   15.18
  -2  12  -1  311.99   14.29
  -2  12   0   12.16    4.27
   2  12   0    0.38    3.74
  -2 -12   0    9.15    4.12
   2 -12   0    6.79    3.44
   2 -12   0    0.49    3.93
  -2 -12   0    6.46    4.05
   2  12   0   10.36    4.99
  -2  12   0    3.86    3.77
  -2  12   1  319.25   13.67
   2  12   1  337.58   14.39
   2 -12   1  324.20   13.93
  -2 -12   1  311.18   14.44
  -2 -12   1  281.72   14.21
   2 -12   1  321.20   15.30
  -2  12   1  311.05   13.92
   2  12   1  319.93   14.96
   2  12   2   11.50    4.55
  -2  12   2   13.55    4.56
   2 -12   2   16.67    4.63
  -2 -12   2   23.78    5.28
   2 -12   2   10.88    4.94
  -2 -12   2   14.60    5.18
   2  12   2   10.30    4.73
  -2  12   2   16.42    4.92
   2  12   3   93.47    8.83
  -2  12   3  108.39    9.19
   2 -12   3   89.93    7.77
  -2 -12   3  101.70    8.70
  -2 -12   3   91.94    9.06
   2 -12   3   96.38    9.70
  -2  12   3   94.36    7.89
   2  12   3   96.45    8.75
   2  12   4   33.46    6.31
  -2  12   4   25.62    5.84
  -2 -12   4   10.27    4.39
   2 -12   4   20.68    4.36
   2 -12   4   28.85    6.54
  -2 -12   4   20.02    6.21
  -2  12   4   31.45    5.63
   2  12   4   32.61    5.91
  -2  12   5  220.29   13.02
   2  12   5  195.07   12.45
  -2 -12   5  168.54   10.74
   2 -12   5  209.38   10.97
  -2 -12   5  188.77   13.41
   2 -12   5  197.31   13.71
   2  12   5  195.87   11.62
  -2  12   5  170.72   10.13
   2  12   6   52.56    7.84
  -2  12   6   70.50    8.28
   2 -12   6   52.14    6.38
  -2 -12   6   53.63    6.76
   2 -12   6   49.57    8.40
  -2 -12   6   53.06    8.32
   2  12   6   60.90    7.31
   2  12   7   15.72    5.92
  -2  12   7    1.67    4.58
  -2 -12   7    6.75    4.13
  -2 -12   7   18.20    6.74
   2 -12   7    7.87    5.88
   2  12   7   12.70    5.14
  -2  12   8   32.28    7.00
   2  12   8   34.86    7.48
  -2 -12   8   25.42    5.80
   2 -12   8   37.94    8.12
  -2 -12   8   23.07    6.88
   2 -12   9  322.32   18.97
  -2 -12   9  276.58   17.89
  -2  12   9  307.93   17.11
   2  12   9  312.13   17.35
  -2 -13  -6   32.01    6.45
   2 -13  -6   33.62    6.52
   2  13  -6   17.00    6.43
  -2  13  -6   35.09    7.37
   2 -13  -5  100.64    9.25
  -2 -13  -5   96.08    9.67
  -2  13  -5   77.60    9.06
   2  13  -5   83.32    9.51
   2 -13  -4   13.47    4.71
  -2 -13  -4   21.31    5.53
  -2  13  -4   21.51    6.25
   2  13  -4   29.03    6.72
   2 -13  -3    3.34    4.25
  -2 -13  -3   -3.58    4.44
   2  13  -3    1.33    5.14
  -2  13  -3   -1.73    4.70
  -2 -13  -2  127.33   10.40
   2 -13  -2  134.05   10.32
   2  13  -2  144.29   11.50
  -2  13  -2  137.06   10.77
  -2  13  -1  160.11    9.85
  -2 -13  -1  157.90   11.44
   2 -13  -1  149.99   10.56
   2 -13  -1  173.78   11.33
   2  13  -1  159.97   12.02
  -2  13  -1  164.05   11.51
   2  13   0   53.77    6.77
  -2  13   0   78.65    7.78
  -2 -13   0   65.86    7.92
   2 -13   0   56.98    7.07
   2 -13   0   60.89    7.64
   2  13   0   59.78    8.07
  -2  13   0   63.59    7.77
   2  13   1  184.22   11.34
  -2  13   1  147.50   10.37
   2 -13   1  164.39   10.87
  -2 -13   1  149.23   10.93
   2 -13   1  176.21   12.19
  -2 -13   1  139.38   10.90
  -2  13   1  175.03   11.37
   2  13   1  165.71   11.69
  -2  13   2  135.79   10.40
   2  13   2  143.16   10.75
  -2 -13   2  138.65   10.60
   2 -13   2  121.02    9.41
  -2 -13   2  133.77   11.02
   2 -13   2  162.53   12.26
   2  13   2  126.69   10.48
  -2  13   2  129.70    9.87
   2  13   3    9.75    5.33
  -2  13   3    3.97    4.66
  -2 -13   3    2.13    4.07
   2 -13   3   -2.32    4.17
  -2 -13   3   -1.03    4.96
   2 -13   3    1.20    4.66
   2  13   3    6.66    4.92
  -2  13   3    5.75    4.95
  -2  13   4   23.17    5.73
   2  13   4   21.71    5.93
  -2 -13   4   14.18    4.79
   2 -13   4   12.28    4.79
   2 -13   4   14.23    6.36
  -2 -13   4    8.83    5.07
   2  13   4   19.33    6.35
  -2  13   4   19.21    5.52
  -2  13   5   82.30    9.33
   2  13   5   77.97    8.87
  -2 -13   5   67.08    8.19
   2 -13   5   82.18    9.99
  -2 -13   5   81.61   10.00
   2  13   5   87.94    9.11
   2  13   6   30.53    6.81
  -2  13   6   43.44    8.01
  -2 -13   6   38.26    6.90
  -2 -13   6   31.21    7.49
   2 -13   6   20.63    6.67
   2  13   6   27.54    6.27
   2  13   7   12.74    6.59
  -2  13   7   14.15    6.45
  -2 -13   7    7.28    4.73
  -2 -13   7   12.57    7.07
   2 -13   7    7.31    5.98
   2 -14  -3  248.95   14.28
  -2  14  -3  282.06   15.84
  -2 -14  -2   36.94    7.11
   2 -14  -2   28.99    6.46
  -2  14  -2   36.72    7.21
   2  14  -2   33.44    7.50
  -2 -14  -1   48.24    7.85
   2 -14  -1   39.80    6.97
  -2  14  -1   41.28    7.48
   2  14  -1   40.64    7.79
   2 -14   0   44.60    7.01
  -2 -14   0   59.35    8.03
  -2  14   0   56.05    7.92
   2  14   0   38.73    7.56
  -2  14   1   43.96    7.10
  -2 -14   1   31.38    6.78
   2 -14   1   26.73    5.92
   2 -14   1   36.29    7.75
   2  14   1   40.89    7.64
  -2  14   1   41.64    7.29
  -2  14   2   37.69    6.92
   2  14   2   32.36    6.74
  -2 -14   2   31.04    6.84
   2 -14   2   36.59    6.48
   2 -14   2   19.70    5.79
   2  14   2   34.91    7.37
   2  14   3  280.69   15.33
  -2  14   3  269.38   15.00
   2 -14   3  212.58   12.83
  -2 -14   3  206.83   13.40
   2 -14   3  249.38   15.96
  -2 -14   3  223.15   15.01
   2  14   3  254.71   15.02
  -2  14   4   13.70    6.02
   2  14   4    9.95    6.14
  -2 -14   4   14.26    5.68
  -2 -14   4    7.44    5.94
   2 -14   4   -0.94    6.31
   2  14   4   12.25    6.15
  -2 -14   5   12.87    6.74
   2  14   5    0.29    5.89
  -2 -14   5    4.31    4.90
   3   0 -16    4.36    3.56
   3   0 -15    2.22    2.86
   3   0 -14    2.09    2.74
   3   0 -13    3.82    2.71
   3   0 -12    5.89    2.90
   3   0 -11    1.77    1.51
   3   0 -11   -0.46    2.24
  -3   0 -11    4.98    2.16
   3   0 -10    4.03    1.49
  -3   0 -10    1.23    1.95
   3   0 -10    2.73    1.99
   3   0  -9   -1.20    1.18
  -3   0  -9    2.75    1.78
   3   0  -9   -0.52    1.59
  -3   0  -9    0.79    1.06
   3   0  -8    2.81    1.21
  -3   0  -8    3.09    1.78
   3   0  -8   -0.29    1.56
  -3   0  -8    0.70    1.02
   3   0  -7    0.21    0.90
  -3   0  -7    0.49    0.88
  -3   0  -7    0.88    1.47
   3   0  -7    1.04    1.40
   3   0  -6    7.75    1.25
  -3   0  -6    6.94    1.20
   3   0  -6    8.65    1.67
  -3   0  -6    4.09    1.40
   3   0  -6    5.58    1.66
   3   0  -5    1.49    0.89
  -3   0  -5    0.84    0.81
   3   0  -5    2.83    1.37
  -3   0  -5    1.84    1.21
   3   0  -5    1.00    1.33
  -3   0  -4    6.65    1.41
   3   0  -4    5.99    0.89
  -3   0  -4    6.53    0.91
   3   0  -4    5.09    1.28
  -3   0  -4    8.17    1.46
   3   0  -4    5.40    1.35
  -3   0  -3    1.16    1.04
   3   0  -3    1.87    0.74
   3   0  -3    0.69    0.88
   3   0  -3    1.31    1.03
  -3   0  -3    2.25    1.04
  -3   0  -3    0.82    0.61
  -3   0  -2    5.72    1.13
   3   0  -2    6.54    1.05
  -3   0  -2    8.02    0.77
   3   0  -2    4.74    0.94
   3   0  -2    6.68    1.40
  -3   0  -2    5.89    1.09
   3   0  -2    6.25    1.30
   3   0  -1    1.70    0.91
  -3   0  -1    1.49    1.64
   3   0  -1    1.40    0.97
   3   0  -1    1.41    0.71
  -3   0  -1    0.52    0.64
   3   0  -1    0.18    0.89
  -3   0  -1    1.61    0.62
  -3   0   0    1.12    0.75
   3   0   0    0.69    0.65
   3   0   0    1.88    1.29
  -3   0   0   -1.08    1.37
   3   0   0   -0.27    0.64
  -3   0   0    0.81    0.66
   3   0   0   -0.03    0.73
  -3   0   0    0.90    0.73
   3   0   1    1.20    0.74
  -3   0   1    0.72    1.04
   3   0   1    1.42    1.46
  -3   0   1    2.31    1.00
  -3   0   1    2.08    0.71
   3   0   1    1.26    0.75
  -3   0   1    2.54    0.99
   3   0   1    2.19    0.71
   3   0   2    7.66    1.21
  -3   0   2    6.02    1.28
   3   0   2    4.74    1.97
  -3   0   2    5.27    1.13
   3   0   2    5.33    1.27
  -3   0   2    4.86    0.92
   3   0   2    5.95    1.01
  -3   0   2    6.09    1.35
   3   0   2    6.66    0.74
   3   0   3    2.05    1.05
  -3   0   3   -1.12    1.16
  -3   0   3    0.51    0.81
   3   0   3    1.95    1.92
   3   0   3    1.18    1.13
   3   0   3    0.49    0.60
  -3   0   3   -0.25    0.91
  -3   0   3    0.51    0.81
   3   0   3    0.81    0.86
  -3   0   3   -0.71    1.16
   3   0   4    7.17    1.37
  -3   0   4    7.96    1.53
  -3   0   4    5.64    0.94
   3   0   4    7.68    1.45
  -3   0   4    6.60    1.36
   3   0   4    7.24    0.99
  -3   0   4    7.19    1.25
   3   0   4    4.21    1.10
  -3   0   4    6.85    1.58
  -3   0   5    0.52    1.26
   3   0   5    1.14    0.92
  -3   0   5   -1.19    1.65
  -3   0   5    1.07    0.87
   3   0   5    1.08    1.33
  -3   0   5    1.44    1.16
   3   0   5    2.07    1.00
  -3   0   5    1.84    1.00
   3   0   5   -0.29    1.13
   3   0   5    1.04    1.11
   3   0   6    3.36    1.21
  -3   0   6    4.22    1.83
  -3   0   6    4.83    1.14
   3   0   6    4.23    1.12
  -3   0   6    3.44    1.26
   3   0   6    3.23    1.49
   3   0   6    6.93    1.73
   3   0   7   -0.75    1.52
   3   0   7    0.70    1.02
   3   0   7    1.24    2.69
  -3   0   7    1.30    1.18
   3   0   7    1.75    1.12
  -3   0   7   -1.61    1.35
  -3   0   7    2.48    1.32
  -3   0   7   -1.77    1.62
   3   0   8    2.21    1.68
   3   0   8    3.83    3.35
  -3   0   8    0.00    1.12
   3   0   8    0.88    1.17
  -3   0   8    0.81    1.17
  -3   0   8    0.75    1.25
  -3   0   8   -0.35    1.74
  -3   0   9    0.63    1.36
   3   0   9   -2.40    2.66
  -3   0   9    1.48    1.36
   3   0   9    2.24    1.74
  -3   0   9   -1.06    1.95
  -3   0  10    2.24    1.64
  -3   0  10    2.83    1.66
   3   0  10    8.50    3.66
   3   0  10    3.50    2.11
  -3   0  10    4.05    2.43
   3   0  10    3.56    1.88
  -3   0  11    3.39    2.03
   3   0  11    2.27    3.75
   3   0  11    0.01    2.51
   3   0  11    5.39    2.06
  -3   0  11    4.43    2.57
  -3   0  12    3.98    2.04
   3   0  12    9.97    4.54
   3   0  12    3.28    2.23
  -3   0  12    5.40    3.09
   3   0  12    4.47    2.34
   3   0  13    2.08    2.56
  -3   0  13    3.08    2.23
  -3   0  13    1.19    3.36
   3   0  13   -0.51    4.16
   3   0  13    2.01    2.69
   3   0  13    3.07    2.58
  -3   0  13    2.81    2.96
  -3   0  14    2.34    2.42
   3   0  14    8.21    3.09
   3   0  14    7.57    4.76
   3   0  14    6.00    3.05
   3   0  14   10.09    3.33
  -3   0  14   -2.75    3.38
   3   0  15   -0.37    2.97
   3   0  15    1.51    5.00
   3   0  15    2.98    3.08
  -3   0  15    5.68    3.89
  -3   0  16   -0.52    3.92
  -3   0  17    4.37    4.41
  -3   0  17    1.64    4.31
  -3   0  18   -2.74    4.64
   3  -1 -16  105.06    7.90
   3  -1 -15   58.51    5.70
   3   1 -15   46.19    5.66
   3   1 -14   46.63    5.29
   3  -1 -14   56.37    5.41
   3   1 -13  235.76    7.90
   3   1 -13  220.22   10.25
   3   1 -12  808.19   13.72
  -3   1 -12  813.71   16.13
   3   1 -12  822.14   18.55
   3  -1 -12  840.78   17.43
  -3  -1 -12  789.37   14.40
  -3   1 -11  371.97   10.77
   3   1 -11  377.57    9.07
  -3   1 -11  366.66   10.45
   3   1 -11  381.29   12.19
   3  -1 -11  383.78   11.24
  -3  -1 -11  376.51    9.56
  -3   1 -10  156.03    6.82
   3   1 -10  146.36    5.52
  -3  -1 -10  148.12    7.17
  -3   1 -10  138.75    6.15
   3  -1 -10  164.45    7.18
   3   1 -10  142.73    7.24
  -3  -1 -10  141.44    5.68
   3   1  -9  183.26    5.88
  -3   1  -9  181.66    6.99
  -3  -1  -9  185.51    7.53
  -3   1  -9  177.35    6.44
   3  -1  -9  178.89    7.00
   3   1  -9  183.39    7.59
  -3  -1  -9  193.26    6.22
   3   1  -8  185.83    5.63
  -3   1  -8  208.63    7.09
  -3   1  -8  213.19    6.60
  -3  -1  -8  190.77    7.20
   3   1  -8  202.51    7.51
   3  -1  -8  207.50    6.95
  -3  -1  -8  194.85    5.96
   3  -1  -8  178.92    6.52
  -3   1  -7  174.38    6.19
   3   1  -7  173.90    5.21
   3  -1  -7  171.76    6.02
  -3  -1  -7  167.84    5.20
  -3  -1  -7  173.31    6.37
  -3   1  -7  176.36    5.67
   3  -1  -7  186.79    6.27
   3   1  -7  170.20    6.49
  -3   1  -6 2297.71   21.05
   3   1  -6 2416.96   17.88
  -3  -1  -6 2426.66   18.07
   3  -1  -6 2418.35   20.95
   3  -1  -6 2479.61   22.32
  -3   1  -6 2477.21   18.97
  -3  -1  -6 2465.39   22.30
   3   1  -6 2548.80   23.38
   3  -1  -6 2409.87   20.92
   3   1  -5  734.70    9.34
  -3   1  -5  768.30   11.36
  -3  -1  -5  772.00    9.49
   3  -1  -5  736.01   10.96
   3  -1  -5  766.80   11.85
   3   1  -5  778.73    8.16
  -3  -1  -5  754.58   11.55
  -3   1  -5  733.65    9.62
   3  -1  -5  751.48   10.94
   3   1  -5  772.74   11.98
  -3   1  -4 3675.85   25.36
   3   1  -4 3720.08   24.24
   3  -1  -4 3574.81   21.87
  -3  -1  -4 3779.77   31.76
  -3   1  -4 3603.24   22.78
   3   1  -4 3590.03   19.63
  -3  -1  -4 3651.74   19.39
   3  -1  -4 3723.15   22.58
   3   1  -4 3658.11   15.54
   3  -1  -4 3641.70   23.20
  -3   1  -4 3718.78   19.96
  -3  -1  -4 3809.18   23.69
   3   1  -4 3632.19   24.92
  -3  -1  -3  380.59    4.60
  -3   1  -3  351.09    7.38
   3   1  -3  368.28    6.91
   3  -1  -3  372.96    6.60
  -3  -1  -3  384.55    9.74
   3   1  -3  364.09    6.15
  -3   1  -3  367.19    6.79
  -3  -1  -3  369.74    5.82
   3  -1  -3  358.38    6.43
   3  -1  -3  373.28    6.99
   3   1  -3  357.07    4.30
  -3  -1  -3  376.20    6.87
  -3   1  -3  367.22    5.80
   3   1  -3  365.91    7.54
   3  -1  -1  825.68    8.99
  -3   1  -1  852.63   10.14
  -3  -1  -1  793.02    6.11
   3   1  -1  854.66    8.43
   3   1  -1  802.19    9.34
   3  -1  -1  819.89    5.86
  -3   1  -1  850.58    8.30
   3  -1  -1  817.02    7.47
   3  -1  -1  850.32    8.65
  -3  -1  -1  809.55    8.01
   3   1  -1  839.39    6.27
  -3   1  -1  819.01    7.74
  -3  -1  -1  817.98    8.21
   3   1  -1  826.29    9.66
  -3   1   0  194.14    4.70
   3  -1   0  187.87    4.51
   3   1   0  176.98    3.34
  -3  -1   0  195.45    3.58
   3   1   0  198.96    5.17
  -3  -1   0  191.77    5.29
  -3   1   0  195.40    3.46
   3  -1   0  186.01    3.46
  -3   1   0  187.49    3.20
   3  -1   0  211.04    3.21
  -3   1   0  183.49    3.74
   3  -1   0  198.22    4.02
   3   1   0  195.82    3.47
  -3  -1   0  185.81    3.42
  -3  -1   0  194.45    4.36
   3   1   0  199.94    4.47
  -3   1   1  863.69    9.53
   3  -1   1  791.11    9.45
   3   1   1  802.55    5.97
  -3  -1   1  842.06    8.35
   3   1   1  817.49   11.33
  -3  -1   1  805.10    9.81
  -3   1   1  815.96    5.74
   3  -1   1  835.84    8.32
  -3   1   1  853.74    7.93
  -3   1   1  820.38    8.32
   3  -1   1  826.20    7.90
  -3  -1   1  838.40    6.31
   3   1   1  837.29    8.09
   3   1   1  813.21    8.36
  -3  -1   1  853.97    9.96
   3   1   3  358.39    4.37
   3  -1   3  348.34    7.45
  -3  -1   3  374.39    7.00
  -3   1   3  376.28    6.84
   3   1   3  365.18    9.14
  -3  -1   3  366.07    6.43
   3  -1   3  355.81    6.78
   3   1   3  365.64    5.86
  -3   1   3  351.80    6.51
  -3  -1   3  357.05    3.87
  -3   1   3  376.25    6.76
   3  -1   3  365.59    5.69
   3   1   3  358.85    6.51
  -3  -1   3  365.91    7.58
   3   1   4 3736.19   16.86
   3  -1   4 3520.78   25.40
  -3  -1   4 3617.67   23.56
  -3   1   4 3824.56   23.03
   3   1   4 3919.80   15.04
  -3  -1   4 3652.41   20.63
   3   1   4 3641.23   30.63
   3  -1   4 3750.95   23.45
  -3   1   4 3688.36   23.06
   3  -1   4 3540.95   11.62
   3   1   4 3766.78   20.15
  -3  -1   4 3641.14   13.86
  -3   1   4 3689.80   22.62
   3   1   4 3705.60   22.32
   3  -1   4 3623.80   19.03
   3  -1   4 3593.92   12.93
  -3  -1   4 3617.23   25.58
   3   1   5  774.47    9.15
   3  -1   5  772.69   12.77
   3  -1   5  731.64   10.59
   3   1   5  788.15    7.80
  -3   1   5  770.73   11.19
  -3   1   5  769.24    6.92
   3   1   5  772.42   15.22
  -3  -1   5  751.81   10.03
  -3   1   5  776.25    5.37
   3   1   5  760.48   10.69
   3  -1   5  706.85   11.26
   3  -1   5  753.01    6.90
   3   1   5  778.42   10.06
  -3  -1   5  775.89    7.47
  -3   1   5  753.07   11.04
   3  -1   5  759.34    9.48
   3   1   5  767.33   10.99
   3  -1   5  794.83    7.69
  -3  -1   5  727.20   12.42
   3  -1   6 2485.36   24.35
   3   1   6 2525.98   18.73
   3   1   6 2545.53   15.83
   3  -1   6 2386.24   20.46
  -3   1   6 2443.03   15.66
   3   1   6 2449.58   28.49
  -3   1   6 2429.55   12.15
   3   1   6 2351.21   19.78
  -3  -1   6 2400.90   18.88
   3  -1   6 2462.74   14.60
   3   1   6 2439.57   19.23
  -3   1   6 2430.90   20.97
  -3  -1   6 2482.18   15.28
   3  -1   6 2375.99   17.89
  -3  -1   6 2504.52   14.94
  -3  -1   6 2420.29   23.89
   3  -1   6 2450.36   15.92
   3   1   7  164.39    5.43
   3  -1   7  180.47    7.10
   3   1   7  178.22    4.74
   3   1   7  174.16    8.23
  -3   1   7  171.81    5.07
  -3  -1   7  157.65    5.39
  -3   1   7  178.85    3.96
   3   1   7  173.17    5.65
   3  -1   7  185.91    4.66
  -3   1   7  173.62    6.12
  -3  -1   7  177.25    4.60
  -3  -1   7  187.07    4.51
   3  -1   7  167.51    5.15
   3  -1   7  177.24    4.98
  -3  -1   7  182.29    7.12
   3  -1   8  214.71    8.31
   3   1   8  186.90    6.43
   3   1   8  185.86    5.32
  -3   1   8  193.20    6.00
   3   1   8  191.54    9.17
  -3  -1   8  183.02    6.09
  -3   1   8  195.23    4.63
   3  -1   8  201.75    5.46
  -3  -1   8  191.12    5.19
  -3   1   8  173.62    6.51
  -3  -1   8  201.51    5.05
   3  -1   8  192.47    5.71
  -3  -1   8  187.58    7.69
   3  -1   9  182.15    8.04
   3   1   9  196.10    6.98
   3   1   9  169.50    5.57
   3   1   9  184.10    9.49
  -3   1   9  187.31    6.54
  -3   1   9  182.36    4.97
   3  -1   9  174.08    5.74
  -3   1   9  190.61    7.09
  -3  -1   9  165.08    5.21
  -3  -1   9  189.68    5.23
  -3  -1   9  180.74    7.87
   3  -1   9  186.12    6.13
   3  -1  10  181.83    8.50
   3   1  10  135.87    6.32
  -3   1  10  149.34    5.02
  -3   1  10  138.04    6.48
  -3  -1  10  158.90    5.53
   3   1  10  143.99    8.96
  -3   1  10  163.87    6.58
  -3  -1  10  139.43    4.89
  -3   1  10  152.43    7.65
   3  -1  10  154.05    6.05
  -3  -1  10  141.54    7.48
  -3  -1  11  355.44    8.62
  -3   1  11  390.70   10.99
  -3   1  11  396.42   10.75
   3   1  11  385.00   14.59
   3  -1  11  371.17   12.57
   3   1  11  380.13   11.01
  -3   1  11  373.15   12.45
  -3  -1  11  377.40   12.61
   3  -1  11  389.57   10.18
  -3   1  12  805.85   16.38
   3   1  12  821.57   18.54
  -3  -1  12  821.46   13.63
   3   1  12  782.05   21.61
  -3   1  12  851.58   16.68
   3   1  12  815.55   17.07
   3  -1  12  877.92   20.19
   3  -1  12  845.82   15.94
  -3   1  12  802.79   19.10
  -3  -1  12  803.48   19.02
   3   1  13  263.76   11.10
  -3   1  13  224.26    9.19
   3  -1  13  234.32    9.54
  -3  -1  13  243.13    7.92
   3  -1  13  255.95   13.86
   3   1  13  256.57   13.16
   3  -1  13  278.23   12.06
   3   1  13  227.25    9.77
  -3  -1  13  256.18   11.52
  -3   1  13  242.29   11.25
   3   1  13  254.13    9.86
   3  -1  13  265.74    9.60
   3  -1  14   42.77    4.83
   3   1  14   70.29    6.48
  -3   1  14   60.41    5.45
   3  -1  14   60.20    7.71
   3   1  14   56.25    7.18
   3   1  14   62.39    5.66
   3  -1  14   55.50    6.23
   3   1  14   56.47    5.07
  -3  -1  14   66.02    6.51
  -3   1  14   65.09    6.45
   3  -1  14   56.05    5.03
  -3   1  15   63.40    5.84
   3   1  15   62.76    6.43
   3   1  15   65.70    8.01
   3  -1  15   59.87    8.69
   3  -1  15   64.96    6.99
  -3   1  15   55.98    6.36
  -3  -1  15   71.22    7.16
   3   1  15   63.66    5.95
   3   1  16  100.14    8.21
   3  -1  16   96.39   10.72
   3  -1  16  100.45    8.56
  -3   1  16  113.60    9.06
  -3  -1  16  113.31    9.13
  -3  -1  17   28.75    6.07
  -3  -1  17   25.70    5.67
  -3   1  17   23.76    5.63
  -3  -1  18  122.57   10.83
  -3   1  18  122.85   10.30
   3  -2 -15   41.32    5.08
   3   2 -14   88.60    5.71
   3  -2 -14   97.50    6.75
   3   2 -14   92.49    7.56
  -3  -2 -14  102.74    6.28
  -3   2 -13  540.55   14.62
   3   2 -13  561.12   13.01
   3  -2 -13  551.19   14.53
   3   2 -13  536.76   16.13
  -3  -2 -13  544.03   13.35
   3   2 -12  691.75   13.84
  -3   2 -12  715.60   16.11
  -3   2 -12  653.82   13.71
   3  -2 -12  726.39   15.71
   3   2 -12  709.84   17.77
  -3  -2 -12  702.44   14.49
   3   2 -11   98.26    5.39
  -3   2 -11   88.54    5.83
  -3   2 -11   88.06    5.01
   3   2 -11  107.96    7.02
   3  -2 -11  104.98    5.85
   3  -2 -11   95.78    5.91
  -3  -2 -11  105.80    5.60
  -3   2 -10  953.66   17.11
   3   2 -10  973.44   15.27
  -3   2 -10  970.63   14.75
   3   2 -10  970.27   19.07
   3  -2 -10  952.53   16.89
  -3  -2 -10  956.61   15.52
  -3   2  -9   21.84    3.01
   3   2  -9   23.87    2.72
  -3   2  -9   20.97    2.47
  -3  -2  -9   20.91    3.40
   3   2  -9   23.24    3.40
   3  -2  -9   19.63    2.60
  -3  -2  -9   19.84    2.53
   3  -2  -9   20.79    2.91
   3   2  -8  272.92    7.64
  -3   2  -8  290.82    8.90
  -3   2  -8  287.96    7.18
  -3  -2  -8  306.83    9.72
   3  -2  -8  288.20    8.02
   3   2  -8  319.54   10.00
  -3  -2  -8  288.06    7.90
   3  -2  -8  297.24    8.62
   3   2  -7 1034.13   14.19
  -3   2  -7  997.67   15.56
  -3   2  -7 1011.87   12.35
  -3  -2  -7 1020.50   16.61
   3   2  -7 1040.09   16.69
   3  -2  -7 1040.66   14.43
  -3  -2  -7 1032.31   14.09
   3  -2  -7  980.24   14.79
   3   2  -6   43.39    3.11
  -3   2  -6   49.09    3.63
   3  -2  -6   43.05    3.18
  -3  -2  -6   43.81    3.06
  -3  -2  -6   47.98    3.69
  -3   2  -6   43.30    2.60
   3  -2  -6   48.32    3.13
   3   2  -6   44.64    3.62
  -3  -2  -5   22.52    3.80
   3   2  -5   23.91    2.51
  -3   2  -5   26.83    2.78
  -3  -2  -5   24.50    2.26
   3  -2  -5   22.62    2.29
   3  -2  -5   28.19    3.00
  -3  -2  -5   26.52    2.73
  -3   2  -5   21.14    1.80
   3   2  -5   24.27    2.66
   3  -2  -5   26.46    2.32
  -3   2  -4   71.74    4.30
   3  -2  -4   79.50    3.43
  -3  -2  -4   80.22    5.29
  -3   2  -4   86.41    4.03
   3   2  -4   74.89    3.71
  -3  -2  -4   78.79    3.64
   3  -2  -4   74.98    3.64
   3  -2  -4   90.87    4.42
  -3   2  -4   80.72    2.97
  -3  -2  -4   92.30    4.27
  -3   2  -4   82.92    2.12
   3   2  -4   82.99    4.38
  -3   2  -3 3519.35   26.61
   3   2  -3 3327.26   22.41
   3  -2  -3 3469.24   21.12
  -3  -2  -3 3321.77   28.77
   3   2  -3 3109.82   21.54
  -3  -2  -3 3515.20   21.78
   3  -2  -3 3534.37   21.72
   3  -2  -3 3488.75   24.30
  -3   2  -3 3561.86   18.00
  -3  -2  -3 3126.23   21.95
  -3   2  -3 3639.41   12.69
   3   2  -3 3453.65   24.87
  -3   2  -2 3449.52   25.11
   3  -2  -2 3495.60   20.67
   3   2  -2 3509.21   21.03
   3   2  -2 3392.32   22.34
  -3  -2  -2 3531.42   27.65
  -3   2  -2 3464.88   20.92
   3  -2  -2 3587.50   13.69
   3  -2  -2 3613.64   20.04
  -3  -2  -2 3600.35   21.19
   3  -2  -2 3660.71   23.04
  -3   2  -2 3516.93   17.60
   3   2  -2 3506.30   11.53
  -3  -2  -2 3535.73   21.50
  -3   2  -2 3476.95   12.76
   3   2  -2 3626.26   24.14
   3  -2  -1 1278.22   12.81
  -3   2  -1 1172.11   13.77
   3   2  -1 1182.63   10.97
  -3  -2  -1 1202.49    7.70
   3   2  -1 1244.84   13.61
  -3  -2  -1 1244.96   15.44
   3  -2  -1 1283.49    9.71
  -3   2  -1 1250.11   11.56
  -3   2  -1 1231.79    8.90
   3  -2  -1 1219.11   10.73
  -3   2  -1 1225.06   10.71
   3  -2  -1 1286.67   12.95
  -3  -2  -1 1241.66   11.42
   3   2  -1 1233.12    8.40
  -3  -2  -1 1267.67   12.49
   3   2  -1 1108.82   12.67
   3  -2   0 4777.45   25.63
  -3   2   0 4702.81   26.77
  -3  -2   0 4810.78   18.61
   3   2   0 4630.15   18.59
   3   2   0 4881.35   27.60
  -3  -2   0 4768.04   28.68
   3  -2   0 5022.34   21.40
  -3   2   0 4653.98   20.18
  -3   2   0 4942.93   19.84
   3  -2   0 4660.51   18.61
  -3   2   0 4827.15   22.24
   3  -2   0 5042.70   23.58
   3   2   0 4945.90   19.57
  -3  -2   0 4797.94   20.06
   3   2   0 4901.67   25.16
  -3  -2   0 4903.76   24.96
  -3   2   1 1300.88   13.89
   3  -2   1 1169.30   13.49
  -3  -2   1 1250.35   11.11
   3   2   1 1234.95    7.88
   3   2   1 1261.45   14.86
  -3  -2   1 1194.31   13.92
   3  -2   1 1242.31   12.00
  -3   2   1 1248.29    9.19
   3  -2   1 1216.58    8.40
  -3   2   1 1279.63   11.40
   3  -2   1 1230.47   11.08
  -3   2   1 1241.45   12.09
  -3  -2   1 1240.14    8.76
   3   2   1 1233.91   11.18
   3   2   1 1255.88   12.63
  -3  -2   1 1236.74   13.16
  -3   2   2 3641.78   22.47
   3  -2   2 3588.06   24.80
  -3  -2   2 3388.29   20.25
  -3  -2   2 3521.37   23.64
   3   2   2 3493.94   26.13
   3  -2   2 3551.40   21.74
  -3   2   2 3704.07   13.18
   3  -2   2 3475.65   12.22
  -3   2   2 3800.72   21.45
   3  -2   2 3564.99   18.40
  -3   2   2 3741.31   22.80
   3   2   2 3675.21   21.17
  -3  -2   2 3448.03   12.14
  -3  -2   2 3601.87   23.87
   3   2   2 3562.56   21.42
   3  -2   3 3438.87   26.57
  -3   2   3 3661.20   22.94
  -3  -2   3 3510.07   22.70
   3   2   3 3368.66   27.43
   3  -2   3 3441.73   23.14
  -3   2   3 3545.39   22.88
   3   2   3 3434.70   21.92
  -3   2   3 3507.81   23.80
   3  -2   3 3353.75   17.96
  -3  -2   3 3440.18   25.13
   3  -2   3 3388.88   11.46
   3  -2   4   70.59    4.40
  -3   2   4   71.59    3.55
  -3  -2   4   72.61    3.83
  -3  -2   4   75.95    3.85
   3   2   4   71.36    4.81
   3  -2   4   69.93    3.93
  -3   2   4   73.23    3.85
   3   2   4   79.64    3.70
  -3   2   4   84.27    4.18
   3   2   4   77.30    3.87
   3  -2   4   81.49    2.99
   3  -2   4   80.46    2.08
  -3  -2   4   76.01    4.12
   3  -2   5   28.17    3.26
   3   2   5   28.50    1.40
   3   2   5   26.46    1.11
  -3   2   5   27.74    2.48
   3   2   5   25.38    3.40
  -3  -2   5   20.51    2.52
   3   2   5   28.96    2.60
   3  -2   5   25.40    1.34
  -3   2   5   25.05    2.72
   3  -2   5   27.47    1.96
  -3  -2   5   28.87    3.02
   3  -2   5   27.91    1.56
   3   2   6   33.33    1.95
   3  -2   6   50.49    4.29
  -3   2   6   45.25    3.21
   3   2   6   35.51    1.67
   3   2   6   39.56    4.23
  -3  -2   6   34.49    3.07
   3  -2   6   39.00    1.86
   3   2   6   36.71    2.95
  -3   2   6   30.57    3.06
  -3  -2   6   41.90    1.32
   3  -2   6   38.94    2.31
  -3  -2   6   37.48    1.30
  -3  -2   6   34.94    3.37
   3  -2   6   45.61    2.30
   3  -2   7 1037.25   18.51
   3   2   7 1027.87   11.37
   3   2   7 1052.18    9.73
  -3   2   7 1026.15    8.84
   3   2   7 1025.46   19.32
  -3   2   7 1041.60    7.35
   3  -2   7 1020.59   10.08
  -3   2   7 1021.41   16.04
  -3  -2   7  988.56    7.62
  -3  -2   7 1062.96    7.51
   3  -2   7 1013.17   11.76
  -3  -2   7  982.28   16.69
   3  -2   7 1072.77   11.63
   3   2   8  326.98    7.24
   3  -2   8  285.37   10.40
   3   2   8  322.76    6.05
   3   2   8  314.04   11.36
  -3   2   8  306.55    5.89
  -3   2   8  284.14    4.64
   3  -2   8  284.32    6.05
  -3   2   8  304.23    9.27
  -3  -2   8  273.39    4.73
  -3  -2   8  301.70    4.59
   3  -2   8  289.89    6.77
  -3  -2   8  288.82    9.47
   3   2   9   26.62    2.78
   3  -2   9   30.71    4.14
   3   2   9   26.25    2.20
   3   2   9   16.32    3.56
  -3   2   9   24.91    2.36
  -3   2   9   25.14    1.83
   3  -2   9   21.11    2.10
  -3   2   9   21.62    2.93
  -3  -2   9   23.97    1.81
  -3  -2   9   21.37    1.62
   3  -2   9   23.32    2.40
  -3  -2   9   23.93    3.45
   3   2  10 1026.51   15.25
   3  -2  10  956.34   20.57
  -3   2  10 1014.01   13.22
   3   2  10  930.38   21.08
  -3   2  10  976.45   10.61
  -3   2  10  992.14   18.11
  -3  -2  10  966.20   10.83
   3  -2  10 1007.37   14.86
  -3  -2  10  961.21   18.93
  -3  -2  10  995.41   10.03
   3   2  10  992.84   12.79
   3   2  11  100.54    8.01
  -3   2  11  121.76    5.30
   3   2  11  103.15    5.53
   3  -2  11  115.95    7.81
   3  -2  11  113.59    5.55
  -3  -2  11  128.66    7.54
  -3  -2  11  108.59    4.07
   3   2  11  107.42    7.07
  -3   2  11  116.18    6.70
   3   2  12  735.73   20.16
  -3   2  12  713.67   12.73
   3  -2  12  692.41   19.10
   3   2  12  716.11   14.68
   3  -2  12  666.08   13.82
  -3  -2  12  695.13   17.67
  -3  -2  12  668.32   10.29
   3   2  12  659.69   17.41
  -3   2  12  705.97   16.50
   3   2  13  561.74   13.93
   3  -2  13  593.26   18.42
   3  -2  13  546.69   13.15
  -3  -2  13  553.90   16.62
  -3   2  13  563.95   16.83
   3   2  13  557.30   16.70
  -3   2  13  565.74   15.36
   3   2  14  110.18    9.17
   3  -2  14  108.54    8.77
  -3   2  14  107.29    8.07
  -3  -2  14   99.09    7.72
  -3   2  14   92.53    6.76
   3   2  14  113.99    8.51
   3  -2  15   50.79    8.34
  -3  -2  15   40.27    6.11
   3  -2  15   50.23    6.58
  -3  -2  15   43.15    6.00
   3   2  15   44.03    5.18
  -3   2  15   45.90    6.22
  -3   2  15   36.60    5.12
   3   2  15   39.92    5.86
   3  -2  16   64.48    9.33
   3   2  16   62.00    6.90
   3  -2  16   73.51    8.40
  -3  -2  16   66.11    8.08
  -3  -2  16   69.45    7.49
  -3   2  16   44.59    6.57
   3   2  17  429.16   16.81
  -3  -2  17  416.72   16.97
  -3   2  17  452.34   18.18
  -3  -2  17  424.88   18.83
  -3   2  18   16.85    5.53
  -3  -2  18   23.57    6.65
  -3  -3 -15   92.15    6.56
  -3   3 -15   86.57    7.14
  -3  -3 -14  233.32    9.76
   3  -3 -14  211.27    9.31
  -3   3 -14  228.72   10.50
   3   3 -14  248.47    9.80
  -3  -3 -13  318.81   10.84
   3  -3 -13  321.95   11.66
   3  -3 -13  342.69   11.15
  -3   3 -13  290.37    9.07
   3   3 -13  294.99   10.29
  -3   3 -13  332.98   11.95
  -3  -3 -12   39.66    4.20
   3  -3 -12   37.41    4.29
   3   3 -12   48.53    5.32
   3  -3 -12   40.74    4.13
  -3   3 -12   37.97    3.54
   3   3 -12   34.29    3.88
  -3   3 -12   32.16    4.40
  -3  -3 -11   37.78    3.79
   3  -3 -11   42.27    4.30
   3  -3 -11   35.94    3.69
   3   3 -11   34.17    4.53
  -3   3 -11   35.15    3.21
  -3   3 -11   33.85    4.08
   3   3 -11   28.74    3.64
  -3  -3 -10   23.11    3.18
   3  -3 -10   26.12    3.42
   3   3 -10   29.40    4.16
   3  -3 -10   26.39    3.13
  -3   3 -10   26.14    2.81
  -3   3 -10   26.29    3.66
   3   3 -10   27.85    3.49
  -3  -3  -9   82.03    5.05
   3  -3  -9   77.19    5.15
   3  -3  -9   71.61    4.30
   3   3  -9   76.33    5.73
  -3   3  -9   84.15    4.06
  -3   3  -9   75.25    5.24
   3   3  -9   76.81    4.85
  -3  -3  -8 1123.38   16.70
   3  -3  -8 1109.05   17.38
   3   3  -8 1124.99   19.32
  -3   3  -8 1105.58   13.15
   3   3  -8 1077.43   16.50
  -3   3  -8 1087.55   17.77
   3  -3  -7  172.78    6.68
  -3  -3  -7  170.16    6.46
   3   3  -7  180.42    7.65
   3  -3  -7  196.17    6.20
  -3   3  -7  187.22    5.17
  -3  -3  -7  189.97    7.74
  -3   3  -7  183.58    7.20
   3   3  -7  189.46    6.94
  -3   3  -6   49.56    3.75
   3   3  -6   53.81    3.92
  -3   3  -6   49.21    2.47
  -3  -3  -6   45.04    3.40
   3  -3  -6   48.97    3.53
  -3  -3  -6   44.50    3.89
  -3   3  -6   45.21    2.56
   3  -3  -6   50.73    3.12
   3   3  -6   40.89    3.72
   3   3  -5  346.96    9.21
   3  -3  -5  371.91    7.74
   3   3  -5  348.57    8.82
  -3   3  -5  357.06    9.10
   3  -3  -5  358.29    5.66
  -3  -3  -5  347.56    8.48
   3  -3  -5  360.77    8.69
  -3  -3  -5  363.10    9.63
  -3   3  -5  345.20    6.30
  -3   3  -5  361.41    5.98
   3   3  -4  656.71   11.78
   3  -3  -4  676.86   10.17
   3  -3  -4  687.30    7.72
  -3  -3  -4  646.47   14.56
  -3   3  -4  657.94   11.85
   3   3  -4  636.83   11.58
  -3  -3  -4  676.53   11.51
   3  -3  -4  675.94   11.37
  -3   3  -4  675.88    8.45
  -3  -3  -4  693.39   12.43
  -3   3  -4  690.38    8.01
   3  -3  -3  863.55   11.38
  -3   3  -3  808.00   14.55
   3   3  -3  891.07   12.69
  -3  -3  -3  821.02   15.40
   3  -3  -3  890.93    8.98
  -3   3  -3  878.75   12.83
   3   3  -3  886.06   13.23
  -3  -3  -3  884.04   12.67
   3  -3  -3  876.27   12.07
   3  -3  -3  859.92   13.72
  -3   3  -3  858.21    9.56
   3   3  -3  845.04    6.40
  -3  -3  -3  916.86   13.32
   3   3  -3  869.10    5.39
   3   3  -3  853.63   13.63
  -3   3  -3  890.55    8.79
   3  -3  -2 1111.34   13.17
  -3   3  -2 1070.00   15.90
  -3  -3  -2 1125.91    8.57
   3   3  -2 1054.48   12.70
  -3  -3  -2 1082.31    7.00
  -3  -3  -2 1110.59   16.91
   3   3  -2 1105.04   14.63
  -3   3  -2 1103.46   13.37
   3  -3  -2 1137.05   10.64
   3  -3  -2 1103.29   12.77
  -3  -3  -2 1143.15   14.00
   3  -3  -2 1077.48   14.45
  -3   3  -2 1082.11   11.02
   3   3  -2 1105.69    8.05
  -3  -3  -2 1115.36   13.59
  -3   3  -2 1110.40   10.07
   3   3  -2 1087.02   14.72
  -3   3  -1 2606.86   23.53
   3  -3  -1 2541.43   20.69
  -3  -3  -1 2609.43   13.82
   3   3  -1 2596.14   18.19
  -3  -3  -1 2673.83   25.08
   3   3  -1 2651.74   22.67
  -3   3  -1 2644.14   19.49
   3  -3  -1 2625.54   17.29
  -3   3  -1 2640.20   16.71
   3  -3  -1 2684.37   18.43
   3  -3  -1 2655.07   21.25
  -3   3  -1 2637.64   18.00
   3   3  -1 2598.26   14.93
  -3  -3  -1 2680.01   19.23
   3   3  -1 2620.86   21.59
  -3   3   0  489.12    9.82
   3  -3   0  492.94    9.57
  -3  -3   0  470.84    6.91
   3   3   0  505.95    7.26
  -3  -3   0  529.54   10.87
   3   3   0  499.89   10.09
  -3   3   0  483.74    7.82
   3  -3   0  509.36    8.32
  -3   3   0  505.12    7.95
   3  -3   0  487.11    7.46
   3  -3   0  519.17    9.03
  -3   3   0  490.26    8.32
   3   3   0  487.10    7.35
  -3  -3   0  477.73    7.52
   3   3   0  474.95    9.13
  -3  -3   0  457.29    8.94
   3  -3   1 2645.96   23.07
  -3   3   1 2686.64   22.55
  -3  -3   1 2498.81   17.95
  -3  -3   1 2613.37   23.39
   3   3   1 2602.95   23.11
  -3   3   1 2570.82   16.69
   3  -3   1 2664.63   20.38
   3  -3   1 2503.34   15.69
  -3   3   1 2638.95   19.39
  -3   3   1 2517.20   19.87
   3  -3   1 2640.30   18.98
  -3  -3   1 2543.03   15.42
   3   3   1 2629.32   18.75
   3   3   1 2653.22   21.16
  -3  -3   1 2614.47   21.53
  -3   3   2 1140.80   14.37
  -3  -3   2  972.98   12.24
   3   3   2 1057.06   15.53
  -3  -3   2  985.75   14.45
  -3   3   2 1084.65    9.88
   3  -3   2 1045.22   13.67
  -3   3   2 1102.96   13.27
   3  -3   2 1082.41    9.72
  -3   3   2 1092.99   14.00
   3  -3   2 1067.48   11.65
  -3  -3   2 1049.13    8.51
   3   3   2 1118.87   13.33
   3   3   2 1107.04   13.84
  -3  -3   2 1087.93   14.30
   3  -3   3  863.03   14.95
  -3   3   3  890.94   12.69
  -3  -3   3  828.15   12.18
   3   3   3  858.94   14.46
  -3  -3   3  813.36   13.26
  -3   3   3  902.12    8.14
  -3   3   3  848.23   12.67
   3  -3   3  880.98    8.49
  -3   3   3  882.91   13.43
   3  -3   3  854.66   10.14
   3   3   3  868.33   12.63
   3   3   3  871.88   12.63
  -3  -3   3  865.45   13.29
   3   3   4  660.69   13.34
  -3   3   4  672.85   12.41
   3  -3   4  644.10    8.73
  -3   3   4  673.29    6.51
   3  -3   4  632.70   13.58
  -3   3   4  699.31   11.34
  -3  -3   4  631.77   11.87
   3  -3   4  664.33    7.39
   3   3   5  358.06   10.30
  -3   3   5  325.74    9.05
   3  -3   5  334.77    6.40
  -3   3   5  341.88    4.40
  -3   3   5  364.62    8.50
   3  -3   5  373.66   10.89
  -3  -3   5  335.87    9.19
   3  -3   5  351.91    5.72
   3   3   6   48.45    4.49
  -3   3   6   52.85    1.86
  -3   3   6   51.87    1.59
  -3   3   6   42.27    3.73
   3  -3   6   46.61    2.63
   3  -3   6   56.64    4.83
  -3   3   6   54.45    3.60
  -3  -3   6   53.43    4.23
   3  -3   6   54.33    2.54
   3   3   7  179.19    8.26
  -3   3   7  187.65    3.51
  -3   3   7  192.34    3.09
   3  -3   7  168.73    4.05
  -3   3   7  179.83    7.62
   3  -3   7  173.86    4.94
  -3  -3   7  167.74    7.18
   3  -3   7  188.44    5.01
   3  -3   7  209.08    8.99
   3   3   7  179.59    3.19
   3   3   7  172.08    3.58
   3   3   8 1149.87   10.94
   3  -3   8 1163.39   21.86
   3   3   8 1072.31    9.29
   3   3   8 1109.14   20.69
  -3   3   8 1081.33    9.33
  -3   3   8 1144.17    8.13
   3  -3   8  996.54   10.88
  -3   3   8 1142.35   19.05
   3  -3   8 1077.93   12.63
  -3  -3   8 1087.18   18.79
   3  -3   8 1142.63   13.30
   3   3   9   88.79    3.18
   3   3   9   84.54    6.43
  -3   3   9   84.70    3.05
  -3   3   9   83.60    2.57
   3  -3   9   71.53    3.39
  -3   3   9   89.57    6.02
   3   3   9   79.06    6.20
   3  -3   9   74.22    6.20
   3   3   9  101.16    3.90
   3  -3   9   81.47    3.99
  -3  -3   9   90.14    5.98
   3   3  10   21.59    1.99
  -3   3  10   29.62    2.23
   3   3  10   24.99    4.82
  -3   3  10   21.95    3.54
  -3   3  10   28.92    1.93
   3   3  10   24.86    2.55
   3  -3  10   25.24    4.46
   3  -3  10   31.80    2.96
  -3  -3  10   23.62    3.86
  -3   3  11   38.77    2.61
   3   3  11   26.52    4.85
   3  -3  11   37.36    5.43
   3   3  11   43.50    3.40
  -3  -3  11   34.47    4.49
   3  -3  11   36.66    3.44
  -3   3  11   42.90    4.65
   3   3  11   40.29    4.88
   3   3  12   34.90    5.57
   3   3  12   34.10    3.40
   3  -3  12   36.92    5.44
  -3  -3  12   36.37    4.87
   3  -3  12   36.58    3.59
  -3   3  12   26.79    4.21
   3   3  12   38.22    5.15
   3   3  13  311.52   13.65
   3  -3  13  324.66   14.46
  -3  -3  13  343.07   13.25
   3   3  13  336.72   13.76
  -3   3  13  335.70   12.67
   3   3  14  217.60   11.84
   3  -3  14  216.15   12.41
  -3  -3  14  249.34   13.32
  -3  -3  14  230.31   11.44
  -3   3  14  198.40   10.27
   3   3  14  215.14   11.69
   3  -3  15  105.81    9.63
  -3  -3  15   78.37    8.44
  -3  -3  15   82.19    7.54
  -3   3  15   81.62    7.79
  -3   3  15   82.79    7.25
   3   3  15   92.42    8.28
  -3  -3  16  196.01   13.05
   3  -3  16  186.37   12.52
  -3  -3  16  181.25   11.17
  -3   3  16  200.12   11.73
  -3   3  16  172.24   10.32
   3   3  16  189.03   11.71
   3  -3  17   42.93    9.12
  -3   3  17   33.34    6.14
   3  -3  17   57.80    8.29
  -3  -3  17   26.97    6.42
   3   3  17   39.36    6.57
  -3  -3  18    4.69    5.72
  -3   3  18    7.74    5.49
  -3   4 -17   71.56    7.53
  -3  -4 -16   12.13    3.80
  -3   4 -16    5.03    4.09
   3  -4 -15  441.69   15.30
  -3  -4 -15  461.45   14.64
   3   4 -15  421.10   13.87
  -3   4 -15  463.32   15.61
  -3  -4 -14   50.16    5.21
   3  -4 -14   38.86    4.83
   3   4 -14   51.58    5.44
  -3  -4 -13  185.08    8.84
   3  -4 -13  193.67    9.66
   3  -4 -13  212.51    8.64
   3   4 -13  200.85    9.20
  -3   4 -13  207.95   10.06
   3  -4 -12   39.55    4.66
   3  -4 -12   36.44    3.81
  -3   4 -12   29.35    2.96
  -3   4 -12   34.81    4.75
   3   4 -12   36.56    4.41
   3  -4 -11  563.13   14.73
  -3  -4 -11  559.00   14.16
   3  -4 -11  601.88   12.93
  -3   4 -11  556.91   10.51
   3   4 -11  559.11   14.13
  -3   4 -11  551.94   15.15
   3  -4 -10  127.82    6.94
  -3  -4 -10  132.96    6.96
   3  -4 -10  127.65    5.88
   3   4 -10  134.05    7.94
  -3   4 -10  131.66    4.98
  -3   4 -10  128.83    7.19
   3   4 -10  119.85    6.69
   3  -4  -9  406.92   11.54
  -3  -4  -9  418.56   11.60
   3  -4  -9  396.48    9.64
   3   4  -9  389.06   12.49
  -3   4  -9  411.87    8.18
   3   4  -9  401.33   11.44
  -3   4  -9  416.71   12.19
  -3  -4  -8   81.03    5.18
   3  -4  -8   79.12    5.23
   3  -4  -8   74.12    4.21
   3   4  -8   79.42    5.81
  -3   4  -8   81.30    3.60
  -3   4  -8   74.73    5.38
   3   4  -8   80.93    5.27
  -3   4  -7   84.05    5.20
   3   4  -7   85.56    5.25
   3  -4  -7   86.69    4.34
   3   4  -7   91.62    5.93
   3  -4  -7   91.11    5.30
  -3  -4  -7   75.59    4.86
  -3   4  -7   95.07    3.65
  -3   4  -7   86.29    3.88
   3  -4  -6  176.74    5.31
   3   4  -6  170.60    7.03
  -3   4  -6  167.92    7.19
   3   4  -6  164.76    7.27
   3  -4  -6  174.38    5.78
  -3  -4  -6  161.07    6.66
   3  -4  -6  181.65    7.07
  -3   4  -6  170.91    4.71
  -3   4  -6  173.79    5.15
   3  -4  -5   63.13    3.23
   3   4  -5   61.63    4.49
  -3   4  -5   67.57    4.51
   3  -4  -5   62.04    3.54
   3   4  -5   57.77    4.27
   3  -4  -5   67.55    4.31
  -3  -4  -5   66.51    4.29
  -3   4  -5   70.24    3.06
  -3   4  -5   63.16    3.25
   3  -4  -4  173.67    5.53
   3   4  -4  172.05    6.65
   3  -4  -4  183.23    5.22
  -3   4  -4  158.67    6.33
   3   4  -4  172.69    6.85
   3  -4  -4  168.28    6.18
  -3  -4  -4  171.76    6.56
  -3   4  -4  176.10    4.70
   3   4  -4  166.47    2.18
  -3   4  -4  184.58    5.14
   3  -4  -3  310.80    7.58
  -3  -4  -3  317.10    4.59
  -3  -4  -3  306.12    4.01
   3   4  -3  299.04    8.10
   3  -4  -3  297.89    6.66
  -3   4  -3  300.69    8.39
   3   4  -3  317.66    8.93
  -3  -4  -3  298.54    8.41
   3  -4  -3  321.33    8.16
   3   4  -3  292.23    4.93
  -3   4  -3  306.10    6.33
   3   4  -3  307.62    4.41
  -3   4  -3  304.36    6.46
   3  -4  -2  881.43   13.03
  -3  -4  -2  871.36    9.83
   3   4  -2  841.45   12.64
  -3  -4  -2  866.09    8.28
   3  -4  -2  920.11   11.82
  -3   4  -2  851.86   13.28
   3   4  -2  889.51   14.95
   3  -4  -2  849.63   12.57
  -3  -4  -2  905.31   14.21
  -3   4  -2  847.07   11.01
   3   4  -2  893.99   10.34
   3   4  -2  868.72    9.00
  -3   4  -2  868.23   10.99
  -3  -4  -1  161.88    4.27
   3   4  -1  149.69    6.42
  -3   4  -1  149.13    5.44
   3  -4  -1  176.38    5.56
   3  -4  -1  164.23    5.40
  -3  -4  -1  169.00    6.21
  -3   4  -1  160.31    5.06
  -3   4  -1  145.89    4.99
   3   4  -1  168.81    5.04
   3   4  -1  172.25    4.58
   3  -4  -1  172.96    6.26
  -3  -4  -1  173.02    5.08
  -3  -4   0 1398.76   15.73
  -3   4   0 1448.43   19.05
   3  -4   0 1466.16   18.34
  -3  -4   0 1436.42   13.66
   3   4   0 1447.78   18.88
  -3   4   0 1408.33   15.36
   3  -4   0 1418.05   15.96
   3  -4   0 1462.22   14.91
  -3   4   0 1388.92   15.34
   3   4   0 1417.18   15.61
   3  -4   0 1440.84   16.78
  -3   4   0 1411.84   15.84
   3   4   0 1454.37   14.36
  -3  -4   0 1475.50   17.99
  -3   4   1  173.96    6.43
   3  -4   1  179.09    6.88
  -3  -4   1  163.79    5.27
   3   4   1  181.17    6.87
   3  -4   1  161.38    5.91
  -3   4   1  161.85    5.09
   3  -4   1  167.80    5.01
  -3   4   1  175.13    5.86
  -3   4   1  189.76    6.34
   3   4   1  173.61    6.13
   3  -4   1  178.39    5.88
   3   4   1  165.19    5.50
  -3  -4   1  181.21    6.39
  -3  -4   2  826.08   12.37
   3   4   2  852.10   14.72
  -3   4   2  880.35   10.91
   3  -4   2  858.91   10.66
   3  -4   2  866.09   12.12
  -3   4   2  895.98   14.23
   3  -4   2  845.07   15.37
  -3   4   2  887.08   14.22
  -3  -4   2  863.92   13.93
   3   4   3  284.15    8.89
  -3   4   3  304.96    6.14
   3  -4   3  308.88    6.29
  -3   4   3  282.93    8.44
   3  -4   3  285.48    6.81
   3  -4   3  287.42    9.54
  -3   4   3  308.60    8.38
  -3  -4   3  271.15    8.14
   3   4   4  162.78    7.03
  -3   4   4  174.14    4.44
   3  -4   4  161.48    4.57
  -3   4   4  164.83    6.75
   3  -4   4  162.47    5.04
   3  -4   4  166.76    7.62
  -3  -4   4  158.97    6.52
   3   4   5   63.65    4.82
  -3   4   5   62.04    4.54
   3   4   5   47.14    4.32
   3  -4   5   61.33    3.12
  -3   4   5   60.99    2.61
  -3   4   5   55.27    3.82
   3  -4   5   59.97    5.13
   3  -4   5   54.66    2.79
  -3  -4   5   67.29    4.54
   3   4   6  189.11    7.98
  -3   4   6  173.63    7.55
   3   4   6  176.18    8.06
   3  -4   6  167.69    5.04
  -3   4   6  170.93    4.08
   3  -4   6  188.42    8.87
   3  -4   6  177.36    5.03
  -3  -4   6  180.22    7.39
  -3   4   7   85.27    2.94
   3   4   7   85.90    5.97
   3  -4   7   75.85    3.47
   3   4   7   74.02    5.62
  -3   4   7   67.66    5.10
   3  -4   7   78.25    6.26
   3  -4   7   79.94    3.57
  -3  -4   7   86.71    5.46
  -3   4   8   78.05    2.82
   3   4   8   79.66    6.09
  -3   4   8   78.44    2.45
   3  -4   8   72.62    3.53
  -3   4   8   79.03    5.85
   3   4   8   72.72    5.91
   3  -4   8   66.05    6.02
   3  -4   8   82.83    3.87
  -3  -4   8   74.07    5.38
  -3   4   9  446.08    6.46
   3   4   9  420.97   13.37
  -3   4   9  395.61    5.43
  -3   4   9  428.94   13.11
   3   4   9  462.20   14.54
   3  -4   9  386.49    7.98
   3  -4   9  363.22    7.18
   3   4   9  399.05    5.02
   3   4   9  382.80    5.46
   3  -4   9  443.89   15.11
  -3  -4   9  401.84   12.21
   3  -4   9  434.99    8.92
   3   4  10  131.81    8.05
  -3   4  10  135.48    3.69
   3  -4  10  119.98    8.62
   3   4  10  137.45    3.89
  -3  -4  10  136.87    7.57
   3  -4  10  122.17    5.19
  -3   4  10  139.34    8.05
   3   4  10  131.15    8.45
   3   4  11  590.08   16.64
   3  -4  11  562.72   18.40
  -3  -4  11  564.34   15.68
   3  -4  11  561.05   11.41
   3   4  11  587.87   17.59
  -3   4  11  606.20   16.74
   3   4  12   42.51    5.32
   3  -4  12   32.68    5.86
  -3  -4  12   35.09    4.99
   3  -4  12   35.95    3.56
   3   4  12   42.42    5.94
  -3   4  12   47.99    5.52
   3   4  13  211.31   10.95
  -3  -4  13  212.54   10.72
  -3  -4  13  202.09   12.45
   3  -4  13  205.07   12.43
   3   4  13  225.97   12.17
  -3   4  13  184.03   10.09
  -3  -4  14   52.97    6.18
  -3  -4  14   47.83    7.23
   3  -4  14   53.95    7.17
  -3   4  14   58.64    6.79
   3   4  14   58.81    7.00
  -3  -4  15  458.47   16.44
  -3  -4  15  472.59   19.93
   3  -4  15  453.83   19.28
  -3   4  15  422.65   16.03
   3   4  15  435.80   17.33
  -3   4  16    8.58    4.46
  -3  -4  16   10.97    5.74
   3  -4  16   13.36    5.23
   3   4  16    6.54    4.65
  -3   4  16   15.53    4.90
  -3   4  17   71.40    8.33
  -3  -4  17   74.29    9.58
   3  -4  17   68.51    9.32
   3   4  17   53.48    7.49
  -3   4  18    9.28    5.17
   3   4  18   17.05    6.25
  -3  -4  18   12.62    6.67
   3  -4  18   17.79    7.20
  -3   5 -17    4.53    4.78
   3  -5 -16  273.93   13.03
  -3  -5 -16  279.02   12.39
  -3   5 -16  274.79   13.39
  -3  -5 -15   74.02    6.54
   3  -5 -15   77.16    7.05
  -3   5 -15   86.77    7.76
   3   5 -15   73.07    6.70
   3  -5 -14   58.15    6.11
  -3  -5 -14   43.45    5.18
  -3   5 -14   49.37    5.96
   3   5 -14   47.41    5.70
   3  -5 -13   66.49    6.15
  -3  -5 -13   62.05    5.68
   3   5 -13   64.42    5.96
  -3   5 -13   62.81    6.29
  -3  -5 -12  231.04   10.07
   3  -5 -12  229.25   10.25
   3  -5 -12  241.95    8.60
   3   5 -12  241.01   10.31
  -3   5 -12  212.74   10.36
   3  -5 -11   62.31    5.45
  -3  -5 -11   67.04    5.56
   3  -5 -11   62.64    4.41
  -3   5 -11   61.40    5.79
   3   5 -11   59.46    5.43
   3  -5 -10  448.58   13.17
  -3  -5 -10  452.96   13.31
   3  -5 -10  465.42   10.77
  -3   5 -10  424.57    8.37
   3   5 -10  453.89   13.40
  -3   5 -10  436.95   13.72
   3  -5  -9  357.93   11.43
  -3  -5  -9  354.25   11.45
   3  -5  -9  360.95    9.24
  -3   5  -9  333.44    7.15
   3   5  -9  337.72   11.52
   3  -5  -8  801.01   13.11
   3   5  -8  775.09   16.73
  -3   5  -8  778.30   16.80
   3  -5  -8  775.78   12.55
   3  -5  -8  777.97   16.17
  -3  -5  -8  799.40   16.42
  -3   5  -8  796.51   10.70
   3  -5  -7  157.91    5.77
   3   5  -7  155.24    7.58
  -3   5  -7  171.00    7.94
   3  -5  -7  166.75    6.21
   3  -5  -7  169.56    7.50
  -3  -5  -7  165.73    7.59
  -3   5  -7  172.84    4.96
  -3   5  -7  158.43    5.82
   3  -5  -6  508.27   10.12
   3   5  -6  473.80   12.70
  -3   5  -6  488.29   12.65
   3  -5  -6  500.58   10.17
  -3  -5  -6  499.28   12.42
   3  -5  -6  504.73   12.27
  -3   5  -6  505.19    8.21
  -3   5  -6  480.38    9.80
   3  -5  -5   91.06    4.41
   3  -5  -5  100.21    4.79
  -3   5  -5   93.52    5.58
   3   5  -5   97.95    6.02
  -3  -5  -5   99.57    5.80
   3  -5  -5   97.88    5.42
  -3   5  -5   90.50    3.64
  -3   5  -5   95.41    4.45
   3  -5  -4  194.65    6.41
  -3  -5  -4  200.96    3.67
  -3  -5  -4  196.20    3.50
   3  -5  -4  221.75    6.76
   3   5  -4  195.40    7.88
  -3   5  -4  183.99    7.50
  -3  -5  -4  212.60    7.89
   3  -5  -4  211.53    7.41
   3   5  -4  193.10    3.88
  -3   5  -4  198.95    5.44
   3   5  -4  195.30    3.59
  -3   5  -4  182.57    6.01
  -3  -5  -3 1276.50   12.12
   3  -5  -3 1358.23   16.98
  -3  -5  -3 1311.96   10.75
   3  -5  -3 1361.17   16.57
  -3   5  -3 1402.29   19.27
   3   5  -3 1369.01   20.33
  -3  -5  -3 1354.78   19.29
   3  -5  -3 1332.85   17.85
   3   5  -3 1283.41   12.38
  -3   5  -3 1276.30   14.14
   3   5  -3 1330.43   11.52
  -3   5  -3 1311.00   15.48
   3  -5  -2  287.15    8.32
  -3  -5  -2  281.29    6.71
  -3  -5  -2  286.09    5.77
   3  -5  -2  291.80    7.94
  -3   5  -2  285.44    8.53
   3   5  -2  283.02    9.34
   3  -5  -2  294.02    8.24
  -3  -5  -2  277.48    8.89
   3   5  -2  302.25    6.84
  -3   5  -2  278.44    7.02
   3   5  -2  292.75    6.15
  -3   5  -2  297.09    7.57
  -3  -5  -1    5.02    1.68
   3  -5  -1    6.15    2.04
  -3   5  -1    2.87    1.72
   3   5  -1    2.76    2.24
  -3   5  -1    4.38    1.67
   3  -5  -1    5.88    1.66
  -3  -5  -1    5.62    2.00
  -3   5  -1    1.65    1.43
   3   5  -1    4.07    1.48
   3   5  -1    3.00    1.33
  -3  -5  -1    4.50    1.33
   3  -5   0  216.25    7.91
  -3  -5   0  219.76    7.17
  -3  -5   0  230.20    6.28
   3   5   0  233.23    8.50
  -3   5   0  217.41    7.00
   3  -5   0  232.52    6.86
   3   5   0  220.83    7.04
  -3   5   0  232.96    7.24
   3   5   0  221.03    6.51
   3   5   1    2.37    1.69
  -3   5   1    5.04    1.88
   3  -5   1    3.44    1.46
  -3  -5   1    5.00    2.07
  -3  -5   1    4.38    1.99
   3  -5   1    4.42    2.11
  -3   5   1    2.54    1.52
   3   5   1    6.16    2.53
   3   5   2  299.92    9.53
  -3   5   2  316.50    7.62
   3  -5   2  327.51    7.65
   3   5   2  320.81    9.40
  -3   5   2  278.97    8.78
   3  -5   2  328.64   10.36
  -3  -5   2  294.96    9.41
  -3  -5   2  309.47    9.15
   3   5   3 1338.49   20.03
  -3   5   3 1306.36   14.84
   3  -5   3 1306.48   14.86
   3   5   3 1350.06   20.07
  -3   5   3 1379.47   19.88
   3  -5   3 1349.71   16.59
   3  -5   3 1298.27   21.26
  -3  -5   3 1252.57   20.24
  -3  -5   3 1243.62   18.32
   3   5   4  191.20    7.89
  -3   5   4  185.27    5.46
   3  -5   4  179.57    5.58
  -3   5   4  202.15    8.10
   3   5   4  182.35    7.98
   3  -5   4  187.67    6.08
  -3  -5   4  188.67    8.48
   3  -5   4  191.23    8.71
  -3  -5   4  180.19    7.26
   3   5   5   85.33    5.63
  -3   5   5   96.60    3.91
   3  -5   5   96.01    4.18
   3  -5   5  107.22    4.51
   3   5   5   88.22    6.08
  -3   5   5   99.88    6.10
   3  -5   5  109.05    7.13
  -3  -5   5  101.81    6.75
  -3  -5   5   92.78    5.55
   3   5   6  509.74   13.19
   3  -5   6  461.51    8.95
  -3   5   6  513.49   13.64
  -3   5   6  495.47    8.28
  -3  -5   6  495.20   15.04
   3  -5   6  502.33   15.31
  -3  -5   6  505.43   12.58
   3  -5   6  501.14    9.24
   3   5   7  153.97    7.83
  -3   5   7  157.20    8.05
   3   5   7  165.95    8.71
   3  -5   7  152.30    5.28
  -3   5   7  172.83    4.85
  -3  -5   7  175.51    9.41
   3  -5   7  148.41    5.21
  -3  -5   7  164.27    7.60
   3   5   8  819.27   17.76
   3   5   8  774.67   18.97
  -3   5   8  766.91   17.82
  -3   5   8  806.92    9.89
  -3  -5   8  811.38   20.62
   3  -5   8  801.28   20.63
  -3  -5   8  742.16   16.25
   3  -5   8  736.67   11.86
   3   5   9  360.34   12.30
  -3   5   9  359.85   12.86
   3   5   9  335.07   13.25
  -3   5   9  347.97    6.47
   3  -5   9  334.44   14.05
  -3  -5   9  330.18   13.78
   3  -5   9  329.53    8.25
  -3  -5   9  341.20   11.57
   3   5  10  469.40   14.31
  -3  -5  10  445.77   16.67
   3  -5  10  435.18   16.42
   3  -5  10  408.71    9.57
  -3  -5  10  414.31   13.19
  -3   5  10  469.52   15.02
   3   5  10  479.10   16.29
   3   5  11   54.08    5.47
  -3  -5  11   60.05    7.07
   3  -5  11   53.80    6.59
   3  -5  11   56.56    4.03
  -3  -5  11   60.26    5.70
  -3   5  11   63.88    6.31
   3   5  11   70.87    7.02
   3   5  12  244.59   11.24
   3  -5  12  200.14   12.33
  -3  -5  12  235.54   13.18
  -3  -5  12  225.51   10.70
  -3   5  12  235.89   11.59
   3   5  12  220.14   12.07
   3   5  13   69.98    6.62
  -3   5  13   85.09    7.56
   3   5  13   49.73    6.57
  -3  -5  13   76.85    8.53
   3  -5  13   68.10    8.22
  -3  -5  13   64.07    6.43
  -3   5  14   46.65    6.29
   3   5  14   57.69    7.21
   3  -5  14   35.09    6.27
  -3  -5  14   50.09    7.37
  -3  -5  14   50.56    6.18
  -3   5  15   80.12    8.18
   3   5  15   92.33    8.86
  -3  -5  15   71.60    8.82
  -3  -5  15   76.36    7.52
  -3   5  16  305.32   15.03
   3   5  16  250.13   14.32
  -3  -5  16  293.43   17.00
   3  -5  16  264.02   16.71
   3   5  17    7.63    5.79
  -3   5  17    8.13    5.18
   3  -5  17    0.48    5.35
  -3  -5  17    2.20    5.54
  -3   5  17    9.17    4.87
   3  -5  18  106.42   11.74
   3   5  18   83.63    9.93
   3  -6 -17   40.79    6.56
  -3  -6 -17   20.44    5.03
  -3   6 -17   37.10    7.18
   3  -6 -16   63.19    7.18
  -3  -6 -16   56.36    6.73
  -3   6 -16   52.90    7.05
   3  -6 -15  104.80    8.38
  -3  -6 -15   83.51    7.36
  -3   6 -15   80.28    7.83
   3   6 -15   76.77    7.33
  -3  -6 -14   27.35    4.72
   3  -6 -14   15.25    4.30
  -3   6 -14   16.44    4.87
   3   6 -14   19.42    4.79
  -3  -6 -13   49.46    5.71
   3  -6 -13   36.24    5.13
   3   6 -13   43.18    5.58
  -3   6 -13   49.29    6.14
  -3  -6 -12   46.12    5.17
   3  -6 -12   47.90    5.26
   3   6 -12   48.95    5.73
  -3   6 -12   47.63    5.80
   3  -6 -11  202.60    9.73
  -3  -6 -11  223.71   10.19
   3   6 -11  201.24   10.09
  -3   6 -11  207.25   10.31
   3  -6 -11  220.51    7.79
   3  -6 -10  204.53    9.58
  -3  -6 -10  203.58    9.62
  -3   6 -10  195.22    9.75
   3   6 -10  174.43    9.15
   3  -6 -10  202.14    7.31
   3  -6  -9   19.10    3.60
  -3  -6  -9   27.64    3.97
  -3   6  -9   16.57    3.71
   3   6  -9   21.86    4.02
  -3   6  -9   18.85    2.04
   3  -6  -9   23.01    2.80
   3  -6  -8  218.23    9.22
  -3  -6  -8  201.22    9.01
   3   6  -8  216.06    9.71
  -3   6  -8  213.83    9.57
  -3   6  -8  201.03    5.49
   3  -6  -8  197.34    6.79
   3  -6  -7  381.35   10.38
   3  -6  -7  421.62   12.31
  -3  -6  -7  394.85   12.16
   3   6  -7  377.95   12.44
  -3   6  -7  399.21   12.53
  -3   6  -7  376.26    7.42
   3  -6  -7  382.71    9.25
   3  -6  -6  227.84    8.09
   3   6  -6  205.99    9.06
  -3   6  -6  231.20    9.46
   3  -6  -6  235.76    9.12
  -3  -6  -6  239.73    9.35
  -3   6  -6  245.53    6.14
   3  -6  -6  233.24    7.24
  -3  -6  -5  247.40    4.16
   3  -6  -5  255.49    8.56
   3   6  -5  245.97    9.85
  -3   6  -5  273.73    9.86
  -3  -6  -5  264.27    9.76
   3  -6  -5  277.69    9.44
  -3   6  -5  257.69    6.49
   3   6  -5  269.74    4.17
   3   6  -5  254.94    3.97
   3  -6  -5  280.47    8.06
  -3  -6  -5  250.69    4.11
  -3  -6  -4   81.09    3.18
   3  -6  -4   75.94    4.51
  -3   6  -4   66.88    4.92
   3   6  -4   70.72    5.47
  -3  -6  -4   71.95    5.33
   3  -6  -4   62.08    4.55
  -3   6  -4   69.33    3.61
   3   6  -4   71.43    2.98
   3   6  -4   79.86    3.01
  -3  -6  -4   73.23    2.77
  -3  -6  -3   21.82    2.23
   3  -6  -3   24.83    2.98
  -3   6  -3   21.34    3.34
   3   6  -3   21.82    3.54
  -3  -6  -3   25.16    3.41
   3  -6  -3   22.82    3.06
  -3   6  -3   23.08    2.41
   3   6  -3   21.38    2.15
   3   6  -3   18.75    1.95
  -3  -6  -3   23.70    1.98
  -3  -6  -2  122.45    5.16
   3  -6  -2  129.42    6.19
   3   6  -2  123.47    6.93
  -3   6  -2  117.64    6.00
   3  -6  -2  143.04    6.37
  -3  -6  -2  116.30    6.44
  -3   6  -2  125.25    5.24
   3   6  -2  133.08    5.23
   3   6  -2  124.87    4.76
  -3  -6  -2  127.54    4.53
  -3   6  -1   61.04    4.46
   3   6  -1   62.89    5.13
   3  -6  -1   61.82    4.20
  -3  -6  -1   71.80    4.95
   3   6  -1   64.31    4.04
  -3   6  -1   68.18    4.24
   3  -6  -1   49.72    4.16
  -3  -6  -1   68.39    4.33
  -3  -6  -1   60.83    3.50
  -3   6   0   32.53    3.32
   3   6   0   27.21    3.02
   3  -6   0   25.69    2.90
  -3  -6   0   25.16    3.37
   3  -6   0   26.68    3.52
  -3  -6   0   36.31    3.56
  -3   6   0   25.10    2.96
   3   6   0   31.36    3.78
   3   6   1   72.91    5.35
  -3   6   1   67.45    4.33
   3  -6   1   62.57    4.01
  -3   6   1   63.88    4.59
   3   6   1   63.83    4.60
   3  -6   1   57.50    4.83
  -3  -6   1   63.75    4.82
  -3  -6   1   56.40    4.51
   3   6   2  138.23    7.08
  -3   6   2  144.33    5.91
   3  -6   2  140.91    5.70
  -3   6   2  141.30    6.93
   3   6   2  139.08    6.91
   3  -6   2  141.54    7.58
  -3  -6   2  148.33    7.28
  -3  -6   2  128.65    6.47
   3   6   3   22.84    3.40
  -3   6   3   25.96    2.76
   3  -6   3   23.00    2.61
   3   6   3   32.78    3.93
  -3   6   3   20.85    3.32
   3  -6   3   28.57    3.81
  -3  -6   3   17.32    3.06
  -3  -6   3   27.53    3.42
   3   6   4   85.48    5.76
  -3   6   4   78.98    4.27
   3  -6   4   87.40    4.46
  -3   6   4   88.67    5.92
   3   6   4   77.65    5.85
   3  -6   4   89.54    6.66
  -3  -6   4   73.82    5.97
  -3  -6   4   72.77    5.03
   3   6   5  270.01    9.88
  -3   6   5  260.92    7.18
   3  -6   5  270.27    7.59
   3   6   5  290.81   11.17
  -3   6   5  246.24    9.84
  -3  -6   5  241.58   10.69
   3  -6   5  286.90   11.84
  -3  -6   5  250.69    9.26
   3   6   6  242.29    9.60
  -3   6   6  243.49    6.76
   3  -6   6  227.38    7.04
  -3   6   6  240.80   10.15
   3   6   6  239.20   10.59
   3  -6   6  244.52   11.47
  -3  -6   6  230.54   10.89
  -3  -6   6  222.56    8.99
   3   6   7  395.54   12.47
  -3   6   7  399.81   13.27
   3  -6   7  351.82    8.54
   3   6   7  393.03   13.86
  -3   6   7  411.94    8.49
   3  -6   7  412.99   15.23
  -3  -6   7  362.32   14.04
  -3  -6   7  346.40   11.33
   3  -6   7  381.39    9.07
   3   6   8  198.43    9.20
  -3   6   8  215.99   10.28
   3   6   8  202.78   10.59
  -3   6   8  206.41    5.93
   3  -6   8  219.84   11.73
  -3  -6   8  195.46   11.02
  -3  -6   8  191.99    8.84
   3  -6   8  194.36    6.73
   3   6   9   21.34    4.26
  -3   6   9   27.97    4.57
   3   6   9   27.71    4.99
  -3   6   9   24.74    2.37
   3  -6   9   26.47    5.14
  -3  -6   9   16.17    4.44
  -3  -6   9   24.54    3.85
   3  -6   9   18.06    2.54
   3   6  10  183.87    9.13
  -3  -6  10  160.11   10.83
   3  -6  10  219.55   12.72
   3  -6  10  193.72    7.04
  -3  -6  10  159.12    8.51
   3   6  10  186.97   10.80
  -3   6  10  182.33   10.23
   3   6  11  196.08    9.76
  -3  -6  11  184.13   11.89
   3  -6  11  222.18   13.10
  -3   6  11  194.62   10.75
   3   6  11  204.84   11.65
   3   6  12   44.78    5.58
  -3   6  12   30.80    5.55
   3   6  12   42.03    6.23
  -3  -6  12   39.31    6.92
   3  -6  12   57.33    7.74
  -3  -6  12   36.19    4.68
  -3   6  13   43.20    5.99
   3   6  13   43.39    6.49
   3  -6  13   56.64    8.04
  -3  -6  13   42.03    7.24
  -3  -6  13   30.78    5.08
   3   6  14   18.63    5.20
  -3   6  14   19.33    5.32
   3  -6  14   22.21    6.62
  -3  -6  14   22.35    6.07
  -3  -6  14   31.46    5.22
   3  -6  15   77.73    9.50
  -3  -6  15   89.41   10.37
  -3   6  15   83.63    8.81
   3   6  15  104.72   10.04
   3  -6  16   77.09    9.95
  -3  -6  16   66.06    9.79
  -3   6  16   62.54    7.83
   3   6  16   52.32    8.12
   3  -6  17   42.38    8.83
   3   6  17   32.14    7.40
  -3   6  17   37.24    7.35
  -3   7 -16  198.95   12.60
   3   7 -16  215.75   12.40
   3  -7 -16  221.48   12.80
  -3  -7 -16  193.29   11.62
  -3   7 -15   16.99    5.50
   3   7 -15   18.28    5.36
  -3  -7 -15   17.67    4.60
   3  -7 -15   16.52    4.69
  -3   7 -14   13.51    4.79
   3   7 -14   18.80    5.15
  -3  -7 -14   19.48    4.88
   3  -7 -14   11.45    4.17
   3   7 -13   20.42    4.96
  -3   7 -13   28.33    5.41
   3  -7 -13   23.31    4.58
  -3  -7 -13   20.96    4.32
  -3   7 -12    0.28    3.40
   3   7 -12    0.37    3.40
   3  -7 -12    7.64    3.31
  -3  -7 -12    0.55    2.87
  -3   7 -11   77.51    7.13
   3   7 -11   85.92    7.25
   3  -7 -11   75.27    6.66
  -3  -7 -11   74.19    6.58
  -3   7 -10  845.89   20.55
   3   7 -10  929.44   21.70
   3  -7 -10  877.01   14.96
   3  -7 -10  864.47   20.16
  -3  -7 -10  899.97   20.79
  -3   7  -9   69.39    6.32
   3   7  -9   64.35    6.36
   3  -7  -9   63.38    4.30
   3  -7  -9   62.14    5.68
  -3  -7  -9   68.49    6.04
  -3   7  -8   35.15    4.79
   3   7  -8   31.45    4.68
  -3   7  -8   31.24    2.57
   3  -7  -8   40.17    3.45
   3  -7  -8   45.06    4.90
  -3  -7  -8   31.04    4.41
  -3   7  -7  165.22    8.85
   3   7  -7  166.84    9.15
  -3   7  -7  161.09    5.21
   3  -7  -7  167.24    6.58
  -3  -7  -7  163.96    8.54
   3  -7  -7  159.68    8.28
   3   7  -6 2045.70   29.83
  -3   7  -6 2041.95   29.08
  -3  -7  -6 2007.52   28.30
   3  -7  -6 2171.33   28.47
   3   7  -6 1639.20    8.21
  -3   7  -6 1997.44   18.46
  -3  -7  -6 1807.17   10.59
   3  -7  -6 1951.34   21.97
  -3  -7  -6 1847.00   10.47
  -3  -7  -5 1070.99   10.67
   3  -7  -5 1014.24   16.20
  -3   7  -5  985.17   19.59
   3   7  -5 1005.58   20.75
   3  -7  -5 1036.08   19.31
  -3  -7  -5 1037.19   20.42
   3   7  -5  997.05    9.96
  -3   7  -5  999.63   13.66
   3   7  -5  992.41   10.03
   3  -7  -4  639.20   13.34
  -3  -7  -4  634.70   10.06
   3   7  -4  602.01   16.09
  -3   7  -4  642.37   15.62
  -3  -7  -4  619.21   15.63
   3  -7  -4  626.72   14.73
   3   7  -4  651.96    9.95
  -3   7  -4  620.23   11.24
   3   7  -4  596.71    9.29
  -3  -7  -4  560.39    8.99
  -3  -7  -3   64.28    3.87
   3  -7  -3   60.26    4.45
  -3   7  -3   65.57    5.27
   3   7  -3   54.27    5.13
   3  -7  -3   67.88    5.01
  -3  -7  -3   72.39    5.57
  -3   7  -3   69.75    4.26
   3   7  -3   64.03    3.85
   3   7  -3   63.50    3.68
  -3  -7  -3   57.54    3.33
  -3   7  -2  172.20    6.70
   3   7  -2  192.84    6.82
   3  -7  -2  186.98    7.90
  -3  -7  -2  210.77    9.00
   3  -7  -2  189.16    8.10
  -3  -7  -2  182.81    6.87
  -3   7  -2  179.22    8.09
   3   7  -2  189.41    8.83
  -3   7  -1  455.52   11.21
   3   7  -1  446.30   10.95
  -3  -7  -1  457.54   12.89
   3  -7  -1  450.97   11.65
  -3  -7  -1  472.43   11.74
   3  -7  -1  430.07   12.43
  -3   7  -1  432.44   11.83
   3   7  -1  451.47   13.43
  -3   7   0 1447.24   20.91
   3   7   0 1461.07   20.63
   3  -7   0 1503.66   20.92
  -3  -7   0 1398.97   22.38
  -3  -7   0 1460.52   21.93
   3  -7   0 1486.95   23.59
  -3   7   0 1451.73   21.00
   3   7   0 1493.45   24.01
  -3   7   1  466.86   12.40
   3   7   1  435.20   11.93
   3  -7   1  467.70   11.49
  -3  -7   1  458.47   12.74
  -3  -7   1  462.88   13.09
   3  -7   1  443.08   13.46
  -3   7   1  417.69   11.24
   3   7   1  436.59   13.06
   3   7   2  204.26    9.06
  -3   7   2  184.34    7.28
   3  -7   2  190.75    7.30
  -3   7   2  186.18    8.43
   3   7   2  206.51    8.79
   3  -7   2  182.00    9.16
  -3  -7   2  185.72    8.89
  -3  -7   2  176.37    8.05
   3   7   3   62.17    5.45
  -3   7   3   57.94    4.29
   3  -7   3   57.36    4.24
   3   7   3   53.88    5.17
  -3   7   3   54.39    5.06
  -3  -7   3   67.53    5.87
   3  -7   3   66.77    6.18
  -3  -7   3   64.67    5.31
   3   7   4  587.28   15.19
  -3   7   4  595.44   12.37
   3  -7   4  614.06   12.64
   3   7   4  629.57   16.39
  -3   7   4  612.45   15.96
   3  -7   4  617.36   17.46
  -3  -7   4  574.48   16.52
  -3  -7   4  601.40   14.83
   3   7   5 1024.30   20.09
  -3   7   5 1067.30   16.10
   3  -7   5  910.71   15.30
  -3   7   5 1010.30   21.04
   3   7   5 1020.57   21.41
   3  -7   5  931.59   22.37
  -3  -7   5  987.53   22.45
  -3  -7   5 1010.49   19.46
   3   7   6 2054.37   28.42
  -3   7   6 2096.05   21.92
   3  -7   6 1766.37   21.28
  -3   7   6 2046.45   30.62
   3   7   6 2089.07   31.67
   3  -7   6 2027.23   33.79
  -3  -7   6 1927.48   32.22
  -3  -7   6 1881.43   26.79
   3   7   7  176.56    8.85
  -3   7   7  184.57    6.57
   3  -7   7  152.80    6.42
  -3   7   7  175.77    9.65
   3   7   7  160.75    9.42
   3  -7   7  164.80   10.37
  -3  -7   7  166.62   10.30
  -3  -7   7  157.91    8.30
   3   7   8   31.25    4.54
  -3   7   8   36.87    3.15
  -3   7   8   44.08    5.60
   3   7   8   41.88    5.69
   3  -7   8   33.50    3.43
   3  -7   8   34.50    5.98
  -3  -7   8   38.63    5.67
  -3  -7   8   33.49    4.28
   3   7   9   61.31    5.92
   3  -7   9   52.18    6.92
  -3  -7   9   53.51    6.84
  -3  -7   9   65.03    5.93
   3  -7   9   47.44    4.03
   3   7   9   59.58    6.64
  -3   7   9   75.71    6.99
   3   7  10  899.07   20.12
   3  -7  10  846.32   25.05
  -3  -7  10  807.98   24.08
  -3  -7  10  850.18   19.86
   3  -7  10  789.87   14.71
  -3   7  10  942.51   23.31
   3   7  10  873.24   23.67
   3   7  11   65.23    6.37
  -3  -7  11   84.21    6.84
   3  -7  11   71.95    8.44
  -3  -7  11   87.23    9.01
  -3   7  11   76.01    7.78
   3   7  11   87.45    8.36
  -3  -7  12    1.87    3.37
   3  -7  12    3.71    4.34
  -3  -7  12    1.37    4.13
  -3   7  12    2.61    3.83
   3   7  12    0.53    3.83
  -3  -7  13   24.26    4.98
  -3   7  13   33.21    6.43
   3   7  13   30.40    5.91
   3  -7  13   16.53    5.75
  -3  -7  13   35.24    7.16
   3   7  14   13.81    5.46
  -3   7  14   14.02    5.29
   3  -7  14   18.22    6.38
  -3  -7  14   24.33    7.09
   3   7  15   27.36    6.80
  -3   7  15   26.08    6.36
   3  -7  15   26.45    8.02
  -3  -7  15   20.04    7.28
   3   7  16  220.05   14.75
   3  -7  16  222.02   16.40
   3   8 -16   16.19    6.22
   3   8 -15   36.08    6.90
  -3   8 -15   38.01    6.94
   3  -8 -15   38.79    6.70
  -3  -8 -15   33.62    6.02
  -3   8 -14    9.89    5.21
   3   8 -14   -0.36    4.20
  -3  -8 -14    0.64    3.63
   3  -8 -14    2.90    4.19
  -3   8 -13   22.15    5.52
   3   8 -13   32.76    5.94
  -3  -8 -13   20.25    5.10
   3  -8 -13   30.98    5.38
  -3   8 -12   55.51    6.90
   3   8 -12   54.25    6.91
  -3  -8 -12   49.92    6.07
   3  -8 -12   57.76    6.47
  -3   8 -11  123.22    9.10
   3   8 -11  125.74    9.32
  -3  -8 -11  115.02    8.59
   3  -8 -11  118.65    8.49
   3   8 -10  187.20   10.83
  -3   8 -10  197.09   10.88
   3  -8 -10  196.29   10.35
  -3  -8 -10  184.22   10.16
  -3   8  -9  158.57    9.66
   3   8  -9  160.91    9.91
   3  -8  -9  156.51    6.60
   3  -8  -9  158.52    9.14
  -3  -8  -9  139.06    8.74
   3   8  -8  242.10   11.74
  -3   8  -8  222.67   10.97
   3  -8  -8  232.87    7.91
  -3  -8  -8  235.06   11.07
   3  -8  -8  250.10   11.11
   3   8  -7  163.92    9.74
  -3   8  -7  144.39    8.78
  -3   8  -7  156.46    5.45
   3  -8  -7  149.79    6.51
  -3  -8  -7  172.64    9.19
   3  -8  -7  151.75    8.52
   3   8  -6  179.00    9.80
  -3   8  -6  202.64    9.90
   3  -8  -6  214.53    9.68
  -3  -8  -6  203.53   10.03
  -3   8  -6  171.03    6.00
   3  -8  -6  202.59    7.63
  -3   8  -5  714.10   12.31
   3   8  -5  684.52    9.63
  -3  -8  -5  714.60   18.17
   3  -8  -5  731.68   17.24
  -3  -8  -5  688.46   10.06
   3  -8  -5  693.23   14.34
  -3   8  -5  685.87   17.46
   3   8  -5  697.95   18.53
  -3   8  -4  128.69    5.79
   3   8  -4  117.04    4.92
  -3  -8  -4  145.65    8.32
   3  -8  -4  125.64    7.26
  -3  -8  -4  137.31    5.44
   3  -8  -4  113.39    6.28
  -3   8  -4  127.83    7.66
   3   8  -4  132.95    8.43
   3   8  -3   13.90    2.42
  -3   8  -3   14.75    2.61
  -3  -8  -3   15.75    3.42
   3  -8  -3   11.54    2.83
   3  -8  -3   17.96    3.20
  -3  -8  -3   20.58    2.85
  -3   8  -3   14.94    3.28
   3   8  -3   23.33    4.32
   3   8  -2   29.06    3.37
  -3   8  -2   22.30    3.16
   3  -8  -2   29.43    3.81
  -3  -8  -2   25.13    3.97
   3  -8  -2   26.95    3.99
  -3  -8  -2   26.90    3.33
  -3   8  -2   35.54    4.50
   3   8  -2   23.91    4.37
   3   8  -1  675.81   14.41
  -3   8  -1  691.71   14.75
   3  -8  -1  686.74   15.49
  -3  -8  -1  701.83   17.06
  -3  -8  -1  732.76   15.65
   3  -8  -1  718.10   16.85
  -3   8  -1  669.66   15.86
   3   8  -1  682.02   17.43
  -3   8   0   69.67    5.27
   3   8   0   64.70    5.15
  -3  -8   0   63.67    5.53
   3  -8   0   58.20    4.83
  -3  -8   0   74.55    5.67
   3  -8   0   52.16    5.29
   3   8   0   60.68    5.91
  -3   8   0   62.29    5.19
   3   8   1  668.76   15.76
  -3   8   1  669.18   15.80
   3  -8   1  688.53   15.13
  -3  -8   1  679.02   16.60
   3  -8   1  634.34   17.17
  -3  -8   1  672.83   16.92
  -3   8   1  680.87   15.46
   3   8   1  711.69   17.83
  -3   8   2   22.70    3.74
   3   8   2   24.86    3.86
  -3  -8   2   28.30    3.83
   3  -8   2   25.63    3.49
  -3  -8   2   27.03    4.38
   3  -8   2   22.92    4.23
  -3   8   2   28.53    3.69
   3   8   2   25.17    4.09
   3   8   3   16.74    3.60
  -3   8   3    9.98    2.94
   3  -8   3   12.13    2.77
  -3  -8   3   11.46    3.14
  -3  -8   3   14.36    3.89
   3  -8   3   12.45    3.57
  -3   8   3   15.49    3.10
   3   8   3   15.15    3.62
   3   8   4  121.19    7.74
  -3   8   4  130.47    6.51
   3  -8   4  118.92    6.32
  -3   8   4  142.55    8.65
   3   8   4  122.64    7.99
   3  -8   4  110.36    8.27
  -3  -8   4  141.34    8.99
  -3  -8   4  120.40    7.32
   3   8   5  746.08   18.07
  -3   8   5  753.45   14.82
   3  -8   5  755.87   15.26
  -3   8   5  749.44   19.04
   3   8   5  690.93   18.71
  -3  -8   5  657.23   19.46
   3  -8   5  743.07   20.79
  -3  -8   5  655.47   16.62
   3   8   6  200.59    9.68
  -3   8   6  201.31    7.74
   3  -8   6  187.90    7.79
  -3   8   6  203.63   10.53
   3   8   6  215.62   10.91
   3  -8   6  182.69   11.21
  -3  -8   6  204.87   11.56
  -3  -8   6  178.11    9.07
   3   8   7  156.98    8.87
  -3   8   7  154.02    6.64
   3  -8   7  142.99    6.86
  -3   8   7  159.90    9.70
   3   8   7  154.38    9.70
  -3  -8   7  151.27   10.43
   3  -8   7  149.98   10.58
  -3  -8   7  166.00    8.78
   3   8   8  236.03   10.70
  -3   8   8  244.54    8.13
  -3   8   8  248.96   12.17
   3   8   8  235.06   12.29
   3  -8   8  205.86    8.05
  -3  -8   8  244.45   13.45
   3  -8   8  223.79   13.03
  -3  -8   8  202.70    9.92
   3   8   9  151.58    8.85
   3   8   9  153.31   10.47
  -3   8   9  144.16    9.74
   3  -8   9  125.93    6.61
   3  -8   9  156.23   11.41
  -3  -8   9  178.53   12.00
  -3  -8   9  133.97    8.40
   3   8  10  184.70    9.73
  -3  -8  10  190.98   13.04
   3  -8  10  225.21   13.93
  -3  -8  10  162.41    9.43
  -3   8  10  186.89   11.58
   3   8  10  223.17   12.66
   3   8  11  133.36    8.68
   3  -8  11  132.60   11.63
  -3  -8  11  119.56   10.95
  -3  -8  11  118.87    8.39
   3   8  11  129.20   10.24
  -3   8  11  144.26   10.53
   3  -8  12   45.25    7.64
  -3  -8  12   51.95    8.23
  -3  -8  12   36.49    5.45
  -3   8  12   49.24    7.00
   3   8  12   52.65    7.81
   3  -8  13   36.33    7.37
  -3  -8  13   22.29    6.44
  -3  -8  13   26.51    5.18
   3   8  13   32.19    6.84
  -3   8  13   37.25    7.13
   3   8  14    3.34    5.36
  -3   8  14   -0.12    4.74
   3  -8  14    6.92    5.99
  -3  -8  14   -4.50    5.26
   3   8  15   36.12    7.89
  -3   8  15   35.58    7.60
   3  -8  15   51.26    9.30
   3   9 -15   32.45    7.20
  -3  -9 -14    8.81    4.72
  -3   9 -14   10.95    5.35
   3   9 -14    9.41    5.59
  -3  -9 -13   31.27    5.86
   3  -9 -13   23.24    5.08
  -3   9 -13   29.41    6.39
   3   9 -13   40.56    6.84
   3  -9 -12   16.20    4.50
  -3  -9 -12   28.51    5.39
   3   9 -12   35.84    7.05
  -3   9 -12   18.98    5.57
  -3  -9 -11    9.76    4.08
   3  -9 -11   22.41    4.78
  -3   9 -11   15.23    5.07
   3   9 -11    7.02    4.69
   3  -9 -10  172.32   10.16
  -3  -9 -10  158.82   10.21
   3   9 -10  159.44   10.88
  -3   9 -10  176.23   11.08
   3  -9  -9   18.21    3.91
  -3  -9  -9   26.57    4.62
  -3   9  -9   22.46    5.18
   3   9  -9   26.22    5.18
   3  -9  -8   28.39    4.74
  -3  -9  -8   32.67    5.05
  -3   9  -8   31.51    5.28
  -3  -9  -7  119.58    8.33
   3  -9  -7  119.75    8.02
   3   9  -7  116.01    8.81
  -3   9  -7  133.79    9.05
   3  -9  -7  123.00    6.30
  -3   9  -6  238.23    7.51
   3  -9  -6  247.86   11.06
  -3  -9  -6  264.79   11.98
   3  -9  -6  244.53    8.86
   3   9  -6  240.33   12.11
  -3   9  -6  218.08   10.98
  -3   9  -5  264.57    8.18
  -3  -9  -5  257.72   11.67
   3  -9  -5  254.18   11.10
   3  -9  -5  247.22    9.26
  -3   9  -5  252.89   11.53
   3   9  -5  274.40   12.56
  -3   9  -4  164.81    6.99
   3   9  -4  176.35    6.47
  -3  -9  -4  168.08    9.44
   3  -9  -4  168.00    8.92
   3  -9  -4  172.88    8.24
  -3  -9  -4  153.44    6.34
   3   9  -4  157.41    9.65
  -3   9  -4  174.65    9.54
   3   9  -3   23.47    3.21
  -3   9  -3   17.96    3.19
  -3  -9  -3   21.53    4.06
   3  -9  -3   18.35    3.49
  -3  -9  -3   20.22    3.28
   3  -9  -3   16.31    3.36
   3   9  -3   17.67    4.28
  -3   9  -3   20.58    4.05
   3   9  -2   29.48    3.86
  -3   9  -2   19.76    3.44
   3  -9  -2   22.24    3.66
  -3  -9  -2   26.06    4.49
   3  -9  -2   19.80    3.77
  -3  -9  -2   25.68    3.60
   3   9  -2   17.40    4.24
  -3   9  -2   20.52    3.81
   3   9  -1   10.35    3.00
  -3   9  -1   12.48    2.97
   3  -9  -1   16.10    3.45
  -3  -9  -1   18.76    3.81
   3  -9  -1   20.83    4.21
  -3  -9  -1   19.39    3.41
   3   9  -1    5.43    3.66
  -3   9  -1   14.49    3.51
   3   9   0  227.20    9.58
  -3   9   0  211.46    9.31
   3  -9   0  211.70    9.35
  -3  -9   0  216.78   10.21
  -3  -9   0  202.83    9.57
   3  -9   0  233.95   10.73
  -3   9   0  214.56    9.64
   3   9   0  212.38   10.58
  -3   9   1   11.79    3.36
   3   9   1   12.65    3.49
  -3  -9   1   15.29    3.82
   3  -9   1    9.73    3.06
   3  -9   1   15.36    3.93
  -3  -9   1   13.40    3.70
  -3   9   1   16.15    3.53
   3   9   1   11.75    3.75
  -3   9   2   21.25    3.89
   3   9   2   27.05    4.38
   3  -9   2   26.34    3.79
  -3  -9   2   22.20    3.93
   3  -9   2   15.65    3.97
  -3  -9   2   20.35    4.07
   3   9   2   17.86    4.33
  -3   9   2   20.72    3.78
   3   9   3   15.02    3.69
  -3   9   3   11.98    3.52
   3  -9   3   14.91    3.13
  -3  -9   3   18.19    3.81
  -3  -9   3   20.33    4.81
   3  -9   3   11.03    4.04
  -3   9   3   17.48    3.55
   3   9   3   19.44    4.49
  -3   9   4  155.85    9.39
   3   9   4  171.87    9.77
  -3  -9   4  157.07    8.82
   3  -9   4  163.01    7.87
   3  -9   4  168.71   10.55
  -3  -9   4  156.19   10.19
  -3   9   4  181.90    8.29
   3   9   4  157.81    9.14
   3   9   5  269.08   11.75
  -3   9   5  272.03    9.86
   3  -9   5  262.96    9.85
  -3   9   5  275.02   12.56
   3   9   5  243.68   11.92
   3  -9   5  293.02   14.10
  -3  -9   5  289.95   13.87
  -3  -9   5  235.31   10.81
   3   9   6  230.78   10.95
  -3   9   6  257.12    9.39
   3  -9   6  235.06    9.38
  -3   9   6  243.05   12.06
   3   9   6  261.65   12.60
   3  -9   6  277.15   14.03
  -3  -9   6  212.81   12.51
  -3  -9   6  219.68   10.52
   3   9   7  117.46    8.13
  -3   9   7  131.60    6.70
  -3   9   7  134.89    9.54
   3   9   7  124.41    9.28
   3  -9   7  112.97    6.59
   3  -9   7  120.38   10.07
  -3  -9   7  123.97   10.19
  -3  -9   7   99.56    7.32
   3   9   8   34.99    5.32
   3  -9   8   27.32    3.85
   3   9   8   39.34    6.08
  -3   9   8   46.12    6.36
   3  -9   8   39.36    6.51
  -3  -9   8   52.84    7.22
  -3  -9   8   33.43    4.86
   3   9   9   25.32    5.77
  -3   9   9   23.92    5.28
  -3  -9   9   23.10    4.57
   3  -9   9   18.69    5.68
  -3  -9   9   38.27    6.96
   3   9   9   21.04    4.60
   3   9  10  151.25    9.44
   3   9  10  142.80   11.16
  -3   9  10  164.84   11.33
  -3  -9  10  147.91    9.33
   3  -9  10  138.91   11.89
  -3  -9  10  169.91   12.93
  -3   9  11    8.83    5.09
   3   9  11   10.06    5.06
  -3  -9  11    8.83    4.12
   3  -9  11   20.19    6.04
   3   9  12   23.08    6.31
  -3   9  12   35.69    6.93
  -3  -9  12   22.59    5.14
   3  -9  12   27.03    7.28
  -3  -9  12   19.95    7.13
  -3  -9  13   25.99    7.57
   3  -9  13   32.00    7.49
   3   9  13   37.29    7.51
  -3   9  13   38.24    7.34
  -3   9  14   14.97    5.97
   3  10 -13   28.70    7.24
  -3 -10 -13   50.42    7.17
  -3  10 -12  331.43   16.56
   3  10 -12  325.99   16.44
   3 -10 -12  345.42   15.72
  -3 -10 -12  348.52   15.82
  -3  10 -11   17.27    5.75
   3  10 -11    2.06    4.51
   3 -10 -11    6.73    4.00
  -3 -10 -11    2.71    3.96
   3  10 -10   68.01    8.08
  -3  10 -10   80.65    8.55
  -3 -10 -10   74.51    7.91
   3 -10 -10   73.89    7.54
   3  10  -9  417.08   17.29
  -3  10  -9  426.00   17.04
  -3 -10  -9  430.44   16.92
   3 -10  -9  454.75   16.75
   3  10  -8   52.82    7.27
  -3  10  -8   45.38    6.39
   3 -10  -8   48.36    6.11
  -3 -10  -8   43.07    6.22
  -3  10  -7   73.45    7.48
   3  10  -7   57.99    7.27
  -3 -10  -7   72.85    7.29
   3 -10  -7   64.48    6.65
  -3 -10  -6   21.98    4.72
   3 -10  -6   17.53    4.10
   3 -10  -6   20.23    3.67
   3  10  -6   24.12    5.45
  -3  10  -6   20.69    4.85
  -3  10  -5  721.48   14.21
   3 -10  -5  765.34   20.01
   3 -10  -5  749.98   16.81
  -3  10  -5  740.63   20.43
  -3  10  -4    9.40    2.72
  -3 -10  -4    9.59    3.71
   3 -10  -4   12.29    3.60
   3 -10  -4   16.07    3.41
   3  10  -4   14.13    4.39
  -3  10  -4   10.90    4.29
  -3  10  -3   76.03    5.56
   3  10  -3   77.72    5.26
   3 -10  -3   69.15    6.22
  -3 -10  -3   77.41    7.11
   3 -10  -3   75.93    6.20
  -3 -10  -3   78.73    5.63
  -3  10  -3   78.76    7.20
   3  10  -3   86.61    7.75
  -3  10  -2   44.09    4.69
   3  10  -2   37.88    4.44
   3 -10  -2   52.29    5.65
  -3 -10  -2   40.65    5.42
   3 -10  -2   39.66    5.18
  -3 -10  -2   53.94    5.12
  -3  10  -2   39.43    5.27
   3  10  -2   34.14    5.24
   3  10  -1  327.49   11.51
  -3  10  -1  326.78   11.70
   3 -10  -1  333.63   12.51
  -3 -10  -1  321.92   13.42
   3 -10  -1  339.91   13.41
  -3 -10  -1  321.34   12.23
  -3  10  -1  321.14   12.66
   3  10  -1  301.97   13.37
   3  10   0  208.03    9.80
  -3  10   0  236.54   10.33
   3 -10   0  205.73    9.78
  -3 -10   0  257.98   11.80
  -3 -10   0  233.76   10.96
   3 -10   0  222.87   11.29
   3  10   0  243.12   11.82
  -3  10   0  230.69   10.71
  -3  10   1  317.93   12.35
   3  10   1  327.43   12.65
   3 -10   1  328.30   12.06
  -3 -10   1  330.25   13.33
  -3 -10   1  331.32   13.46
   3 -10   1  347.72   14.35
  -3  10   1  326.66   12.29
   3  10   1  302.40   13.08
   3  10   2   34.69    4.96
  -3  10   2   38.98    5.14
   3 -10   2   33.40    4.33
  -3 -10   2   39.58    5.17
  -3 -10   2   50.88    6.11
   3 -10   2   33.08    5.50
  -3  10   2   49.29    5.30
   3  10   2   48.62    5.94
   3  10   3   80.34    7.15
  -3  10   3   76.00    6.90
   3 -10   3   80.15    6.27
  -3 -10   3   69.01    6.49
  -3 -10   3   74.67    7.41
   3 -10   3   84.14    8.03
  -3  10   3   59.56    5.84
   3  10   3   76.53    6.99
  -3  10   4    9.74    3.92
   3 -10   4    6.06    2.87
  -3 -10   4    5.10    3.00
  -3 -10   4    8.41    4.63
   3 -10   4   13.69    4.92
  -3  10   4    7.68    3.33
   3  10   4    0.62    3.71
  -3  10   5  820.45   22.34
   3  10   5  756.50   21.51
   3 -10   5  753.09   17.74
   3 -10   5  734.18   23.24
  -3 -10   5  771.58   23.68
  -3  10   5  767.70   17.48
   3  10   5  773.46   20.50
   3  10   6   20.59    5.05
  -3  10   6   29.22    5.44
   3 -10   6   10.10    3.25
  -3 -10   6   13.28    4.02
   3 -10   6   24.57    6.43
  -3 -10   6   16.27    4.97
  -3  10   6   25.15    4.08
   3  10   6    8.42    3.78
   3  10   7   64.26    6.69
   3 -10   7   60.50    5.46
   3  10   7   61.93    7.70
  -3  10   7   70.95    7.69
   3 -10   7   66.43    8.60
  -3 -10   7   64.61    8.27
  -3 -10   7   65.87    6.68
   3  10   8   56.00    7.80
  -3  10   8   57.24    7.50
   3  10   8   40.69    5.65
   3 -10   8   64.93    8.35
  -3 -10   8   49.84    8.10
  -3 -10   8   46.01    5.87
   3  10   9  425.72   15.55
   3 -10   9  444.32   20.28
  -3 -10   9  383.46   19.23
  -3  10   9  416.61   18.01
   3  10   9  425.05   18.49
  -3 -10  10   47.29    6.13
   3 -10  10   40.47    7.59
  -3 -10  10   75.79    9.67
   3  10  10   57.61    8.31
  -3  10  10   85.88    9.32
   3  10  11    7.57    5.64
  -3  10  11    1.74    4.80
  -3 -10  11    6.64    5.98
   3 -10  11   -0.93    5.35
  -3 -10  11    6.76    4.22
   3  10  12  359.28   18.56
   3 -10  12  317.72   19.04
  -3 -10  12  336.65   19.96
   3  11 -11  243.69   14.91
  -3  11 -11  222.23   13.87
  -3 -11 -11  242.14   13.82
   3 -11 -11  207.54   12.96
   3  11 -10  164.29   12.48
  -3  11 -10  167.94   12.12
   3 -11 -10  156.24   10.89
  -3 -11 -10  146.65   11.01
   3  11  -9   28.17    6.38
  -3  11  -9   35.02    6.44
  -3 -11  -9   29.73    6.11
   3 -11  -9   33.29    5.71
   3  11  -8   54.48    7.74
  -3  11  -8   55.12    7.21
   3 -11  -8   52.49    6.74
  -3 -11  -8   53.82    6.89
  -3  11  -7   18.70    5.57
   3  11  -7   17.07    5.34
   3 -11  -7    7.37    3.89
  -3 -11  -7   18.08    4.90
   3  11  -6   11.14    4.87
  -3  11  -6   16.18    5.09
   3 -11  -6   16.05    4.54
  -3 -11  -6   22.09    5.24
   3 -11  -5    8.46    3.79
  -3 -11  -5    9.96    4.11
   3 -11  -5   11.58    3.46
   3  11  -5    7.65    4.83
  -3  11  -5   13.04    4.60
  -3  11  -4  166.24    7.95
   3 -11  -4  160.42    9.97
  -3 -11  -4  157.36   10.37
   3 -11  -4  162.41    8.91
   3  11  -4  154.90   10.75
  -3  11  -4  154.26   10.13
  -3  11  -3   94.56    6.52
  -3 -11  -3   77.70    7.51
   3 -11  -3   89.74    7.60
   3 -11  -3   93.21    7.40
  -3  11  -3   81.35    7.65
   3  11  -3   87.49    8.44
  -3  11  -2    4.87    2.92
   3  11  -2    6.89    3.22
  -3 -11  -2    2.48    3.10
   3 -11  -2   10.43    3.92
   3 -11  -2    7.93    3.92
  -3 -11  -2    6.79    3.26
   3  11  -2    3.27    3.93
  -3  11  -2    3.45    3.35
  -3  11  -1    7.97    3.71
   3  11  -1   11.07    3.78
  -3 -11  -1   -3.11    3.42
   3 -11  -1    3.01    3.02
   3 -11  -1    6.89    4.01
  -3 -11  -1   15.08    3.94
   3  11  -1   10.35    4.43
  -3  11  -1    9.00    3.98
   3  11   0  586.28   16.90
  -3  11   0  600.27   17.31
   3 -11   0  587.54   17.12
  -3 -11   0  569.27   18.42
   3 -11   0  606.63   19.31
  -3 -11   0  586.23   18.16
   3  11   0  564.74   18.96
  -3  11   0  591.35   17.77
  -3  11   1    5.71    3.39
   3  11   1   -2.47    3.60
  -3 -11   1    1.81    3.19
   3 -11   1    9.10    3.72
   3 -11   1   10.29    4.59
  -3 -11   1    1.28    3.58
   3  11   1   10.04    4.65
  -3  11   1    8.20    3.88
  -3  11   2    2.04    3.24
   3  11   2    4.36    3.58
  -3 -11   2    1.37    3.12
   3 -11   2    0.85    2.98
   3 -11   2    9.01    5.01
  -3 -11   2    5.88    3.73
  -3  11   2    4.77    3.48
   3  11   2   -0.86    3.79
   3  11   3   84.60    7.77
  -3  11   3   78.59    7.55
   3 -11   3   73.82    6.53
  -3 -11   3   86.22    7.69
  -3 -11   3   86.39    8.51
   3 -11   3   93.34    8.87
  -3  11   3   92.38    7.35
   3  11   3   85.32    7.91
   3  11   4  180.19   11.16
  -3  11   4  161.61   10.43
   3 -11   4  164.54    9.24
  -3 -11   4  165.53   10.29
  -3 -11   4  151.69   11.31
   3 -11   4  172.27   11.91
   3  11   4  150.61   10.01
  -3  11   4  160.30    9.17
   3  11   5   17.28    5.08
  -3  11   5   11.79    4.38
   3 -11   5    9.05    3.47
  -3 -11   5   11.23    4.13
  -3 -11   5   16.54    5.60
   3 -11   5   16.12    5.74
  -3  11   5   11.58    3.76
   3  11   5    9.45    4.59
  -3  11   6   18.97    5.04
   3  11   6   11.40    4.51
   3 -11   6   19.20    4.03
  -3 -11   6   14.93    4.39
  -3 -11   6   16.03    5.42
   3 -11   6   24.07    6.55
   3  11   6    9.62    4.34
   3  11   7    9.92    4.61
  -3  11   7   15.55    5.22
  -3 -11   7    3.95    3.74
  -3 -11   7    2.76    4.76
   3 -11   7   13.40    5.48
   3  11   7    6.07    4.05
   3  11   8   53.84    7.88
  -3  11   8   49.46    7.28
  -3 -11   8   39.55    6.11
   3 -11   8   60.59    9.07
  -3 -11   8   51.49    7.97
   3  11   8   37.43    6.33
  -3 -11   9   24.13    7.30
   3 -11   9   27.17    7.02
  -3 -11   9   26.36    5.49
   3  11   9   31.10    7.11
  -3  11   9   34.49    7.06
   3  11  10  179.26   13.46
  -3  11  10  144.74   12.62
  -3 -11  10  165.58   14.27
   3 -11  10  166.93   14.21
   3 -11  11  205.35   16.02
  -3 -11  11  226.22   16.89
   3  11  11  186.93   14.11
  -3  11  11  239.30   15.55
  -3 -12  -9   62.82    7.97
   3 -12  -9   53.49    7.45
   3  12  -9   50.35    8.86
  -3  12  -9   56.11    8.06
   3 -12  -8    8.17    4.57
  -3 -12  -8    5.86    4.67
  -3  12  -8   11.01    5.37
   3  12  -8    1.76    5.48
   3 -12  -7   63.23    7.67
  -3 -12  -7   82.46    8.88
  -3  12  -7   76.22    8.90
   3  12  -7   78.01    9.09
   3 -12  -6   15.88    4.61
  -3 -12  -6    1.83    4.02
  -3  12  -6    8.86    5.17
   3  12  -6    9.74    5.24
  -3 -12  -5   -3.28    4.15
   3 -12  -5   11.85    4.45
   3  12  -5    5.82    4.85
  -3  12  -5    7.31    4.70
  -3 -12  -4   12.22    4.19
   3 -12  -4   25.22    5.17
   3  12  -4   28.78    6.49
  -3  12  -4   18.27    5.01
  -3  12  -3   50.36    5.46
  -3 -12  -3   47.60    6.80
   3 -12  -3   50.44    6.45
   3 -12  -3   42.44    5.87
   3  12  -3   41.49    6.76
  -3  12  -3   55.79    7.06
  -3  12  -2   52.99    5.82
  -3 -12  -2   60.84    7.36
   3 -12  -2   62.51    6.99
   3 -12  -2   57.51    6.55
  -3  12  -2   40.83    6.25
   3  12  -2   57.42    7.65
  -3  12  -1    5.58    3.71
   3  12  -1   14.32    4.27
   3 -12  -1    9.72    3.78
  -3 -12  -1   12.63    4.83
   3 -12  -1   10.75    4.31
   3  12  -1   18.43    5.72
  -3  12  -1   10.05    4.43
  -3  12   0    0.74    3.42
   3  12   0   -2.11    3.88
   3 -12   0   -0.90    3.55
  -3 -12   0    1.23    3.60
  -3 -12   0    7.50    4.39
   3 -12   0    2.40    3.55
  -3  12   0    0.17    3.68
   3  12   0    2.86    4.17
   3  12   1   12.39    4.51
  -3  12   1   11.77    4.40
   3 -12   1   15.68    4.27
  -3 -12   1   15.17    4.81
   3 -12   1   12.75    4.75
  -3 -12   1   13.37    4.91
   3  12   1    8.35    4.46
  -3  12   1   11.26    4.44
   3  12   2   59.43    7.18
  -3  12   2   40.37    6.04
   3 -12   2   41.67    5.58
  -3 -12   2   52.95    6.83
  -3 -12   2   43.90    6.82
   3 -12   2   53.57    7.34
   3  12   2   50.53    7.32
  -3  12   2   53.14    6.29
  -3  12   3   30.68    5.72
   3  12   3   31.67    5.91
   3 -12   3   35.62    5.32
  -3 -12   3   50.12    6.73
   3 -12   3   54.71    7.67
  -3 -12   3   53.62    7.37
  -3  12   3   46.43    6.05
   3  12   3   49.48    7.01
  -3  12   4   15.67    4.77
   3  12   4   26.17    5.40
   3 -12   4   28.47    5.01
  -3 -12   4   21.78    5.20
  -3 -12   4   29.11    6.17
   3 -12   4   23.17    5.75
  -3  12   4   25.01    4.94
   3  12   4   16.98    5.05
  -3  12   5    7.53    4.79
   3  12   5    7.18    4.59
   3 -12   5   -0.81    3.33
  -3 -12   5   10.71    4.37
  -3 -12   5    3.64    4.80
   3 -12   5    6.62    4.87
   3  12   5    4.88    4.69
   3  12   6   13.09    5.84
  -3  12   6    4.36    4.55
  -3 -12   6    2.06    3.92
  -3 -12   6    0.77    5.12
   3 -12   6    7.87    5.49
   3  12   6    8.09    4.61
  -3  12   7   84.46    9.27
   3  12   7   60.98    8.35
  -3 -12   7   55.80    7.34
  -3 -12   7   92.00   10.36
   3 -12   7   78.72   10.34
   3  12   7   84.34    8.62
   3  12   8   15.22    5.82
  -3  12   8    5.71    5.27
  -3 -12   8    1.13    3.97
  -3 -12   8   -1.60    5.55
   3 -12   8    5.65    5.58
   3  12   9   40.73    7.84
  -3  12   9   64.73    9.10
  -3 -12   9   53.71    7.39
  -3 -12   9   83.01   11.02
   3 -12   9   69.96   10.13
   3 -13  -6    4.44    4.64
  -3 -13  -6    2.65    4.30
  -3  13  -6   -2.00    5.01
   3  13  -6    4.44    5.77
  -3 -13  -5   72.57    8.42
   3 -13  -5   80.38    8.59
  -3  13  -5   71.87    8.68
   3  13  -5   59.79    8.71
  -3 -13  -4   64.23    8.03
   3 -13  -4   40.10    6.34
   3  13  -4   67.33    9.01
  -3  13  -4   52.38    7.51
  -3 -13  -3   90.90    9.24
   3 -13  -3   92.63    8.65
   3  13  -3   97.29   10.04
  -3  13  -3   99.92    9.66
  -3 -13  -2   88.08    8.99
   3 -13  -2   85.60    8.14
   3  13  -2   97.53    9.86
  -3  13  -2  111.82    9.71
  -3  13  -1    9.23    4.11
  -3 -13  -1   15.86    5.49
   3 -13  -1   12.02    4.89
   3 -13  -1   24.77    5.71
   3  13  -1   19.06    5.92
  -3  13  -1   16.36    5.33
  -3  13   0    9.69    4.37
   3 -13   0    6.34    4.16
  -3 -13   0   10.92    5.08
   3 -13   0    5.21    4.26
   3  13   0   15.55    6.11
  -3  13   0   16.74    5.38
  -3  13   1   12.62    4.64
   3  13   1   17.37    5.12
  -3 -13   1   15.19    5.48
   3 -13   1   15.63    4.47
   3 -13   1   13.73    5.40
   3  13   1    2.34    4.98
  -3  13   1   13.77    5.00
   3  13   2   87.88    8.96
  -3  13   2   90.75    8.72
   3 -13   2   79.22    7.93
  -3 -13   2   87.48    8.98
  -3 -13   2  106.82   10.19
   3 -13   2   88.79    9.41
  -3  13   2   87.01    8.39
   3  13   2   97.79    9.85
   3  13   3  110.29    9.85
  -3  13   3  117.41    9.88
   3 -13   3   85.18    8.08
  -3 -13   3   83.08    8.84
  -3 -13   3   94.61    9.82
   3 -13   3  111.25   10.63
   3  13   3  101.01    9.62
  -3  13   3  107.79    9.25
   3  13   4   54.30    7.79
  -3  13   4   50.62    7.66
   3 -13   4   51.07    6.66
  -3 -13   4   55.80    7.53
  -3 -13   4   61.98    9.23
   3 -13   4   60.20    8.92
   3  13   4   46.65    7.30
   3  13   5   67.28    8.56
  -3  13   5   80.68    9.00
  -3 -13   5   58.53    7.42
   3 -13   5   87.33   10.36
  -3 -13   5   89.91   10.30
   3  13   5   60.95    8.12
   3  13   6   -4.36    5.45
  -3  13   6   -1.62    4.76
  -3 -13   6    0.58    4.21
  -3 -13   6   -4.46    5.94
   3 -13   6    2.29    5.48
   3  13   6    2.38    4.95
  -3  13   7   30.06    7.28
   3  13   7   16.56    6.54
  -3 -13   7    9.37    4.90
  -3 -13   7    6.90    6.13
   3 -13   7   31.67    8.12
  -3 -13   8  116.22   10.22
   3 -14  -3   21.87    5.93
  -3  14  -3   12.66    6.02
   3 -14  -2   88.69    9.09
  -3  14  -2   95.85   10.05
  -3 -14  -1   18.98    5.96
   3 -14  -1   13.94    5.30
   3  14  -1   27.03    7.40
  -3  14  -1   22.97    6.40
  -3 -14   0   24.02    6.41
   3 -14   0   15.76    5.28
  -3  14   0   21.38    6.46
   3  14   0   27.56    7.19
  -3  14   1   17.82    5.79
  -3 -14   1   11.94    5.50
   3 -14   1   10.28    4.70
   3 -14   1   14.90    6.11
   3  14   1   13.78    6.47
  -3  14   1   24.65    6.61
  -3  14   2   91.25    9.42
   3 -14   2   76.73    8.20
  -3 -14   2   79.21    9.29
   3 -14   2   74.47    9.42
   3  14   2   81.30    9.81
  -3  14   2   87.35    9.09
  -3  14   3    4.35    5.19
   3  14   3   16.69    6.65
  -3 -14   3    8.26    5.24
   3 -14   3   10.45    6.45
   3  14   3   16.13    6.56
  -3  14   4   24.13    6.68
   3  14   4   26.17    7.43
  -3 -14   4    5.93    5.30
   3 -14   4   15.46    6.63
  -3 -14   4   21.08    7.13
   3  14   4   11.65    6.51
   3  14   5   38.10    7.85
  -3 -14   5   29.37    8.12
   3  14   5   43.57    8.06
  -3 -14   5   25.06    6.39
   4   0 -17   40.86    6.13
   4   0 -16  445.75   16.10
   4   0 -15   81.07    7.32
   4   0 -14  356.58   13.36
   4   0 -13  364.45   12.81
   4   0 -12  429.97   13.31
  -4   0 -12  381.26   12.04
   4   0 -11  218.48    5.99
  -4   0 -11  202.33    8.44
  -4   0 -10 1726.53   22.71
   4   0 -10 1714.21   23.56
   4   0  -9  668.00    9.17
  -4   0  -9  653.21   13.33
   4   0  -9  658.10   13.97
  -4   0  -9  643.38    9.86
   4   0  -8  305.69    5.87
  -4   0  -8  306.59    6.40
   4   0  -8  297.21    9.01
   4   0  -7  131.47    3.66
  -4   0  -7  132.77    3.87
  -4   0  -7  137.91    5.58
   4   0  -7  125.99    5.59
   4   0  -6 1884.43   12.68
  -4   0  -6 1871.13   13.07
  -4   0  -6 1930.72   18.96
   4   0  -6 1891.85   19.76
  -4   0  -5 1567.48   15.98
   4   0  -5 1588.73   10.76
  -4   0  -5 1526.47   10.71
   4   0  -5 1670.96   15.19
  -4   0  -5 1598.68   16.09
   4   0  -5 1632.32   17.20
  -4   0  -4 1138.52   12.62
   4   0  -4 1139.52    8.69
   4   0  -4 1147.83   11.64
   4   0  -4 1152.50   13.68
  -4   0  -4 1124.85   12.38
  -4   0  -4 1106.88    8.18
   4   0  -3 2078.09   12.20
  -4   0  -3 2122.49   10.48
   4   0  -3 2101.21   14.57
  -4   0  -3 2061.99   15.94
  -4   0  -3 2173.77   16.04
   4   0  -3 2123.14   16.97
  -4   0  -2 5726.40   24.75
   4   0  -2 5642.84   25.68
   4   0  -2 5748.99   22.25
   4   0  -2 5642.27   21.91
  -4   0  -2 5794.18   23.92
   4   0  -2 5615.63   27.43
  -4   0  -1  944.86    9.72
   4   0  -1  942.44    9.93
  -4   0  -1  972.59   13.89
   4   0  -1  983.18    8.84
  -4   0  -1  965.57    9.11
   4   0  -1  981.29   10.35
  -4   0  -1  955.82    8.14
  -4   0   0  855.13    9.45
   4   0   0  832.08    9.05
  -4   0   0  840.12   11.99
   4   0   0  779.38   11.51
  -4   0   0  829.94    8.08
   4   0   0  842.62    8.34
   4   0   0  818.94    8.65
  -4   0   0  776.76    8.54
   4   0   1  937.89    9.42
  -4   0   1  964.78   11.39
   4   0   1  971.99   13.61
  -4   0   1  951.89    8.55
   4   0   1  977.96    9.28
  -4   0   1  972.65   10.54
   4   0   1  956.72    8.23
   4   0   2 5664.56   23.78
  -4   0   2 5746.53   24.37
   4   0   2 5769.57   25.40
  -4   0   2 5470.52   20.93
   4   0   2 5777.72   23.83
  -4   0   2 5601.10   27.34
   4   0   2 5996.50   18.23
   4   0   3 2038.40   15.46
  -4   0   3 2113.80   17.15
  -4   0   3 2120.54   13.64
   4   0   3 2053.69   23.18
   4   0   3 2239.71   17.01
  -4   0   3 2136.76   15.75
  -4   0   3 2055.53   13.69
   4   0   3 2004.24   15.16
  -4   0   3 1957.45   17.88
   4   0   3 2160.18   10.81
   4   0   4 1052.41   11.88
  -4   0   4 1087.78   13.34
  -4   0   4 1121.38    9.69
   4   0   4 1039.95   17.71
   4   0   4 1070.71   12.83
  -4   0   4 1074.72   10.64
  -4   0   4 1109.46   14.62
   4   0   4 1076.06   11.79
  -4   0   4 1062.27   12.36
   4   0   4 1119.02    8.58
   4   0   5 1586.44   15.94
  -4   0   5 1566.04   11.86
   4   0   5 1610.38   11.70
  -4   0   5 1555.00   13.86
   4   0   5 1555.22   15.00
  -4   0   5 1574.50   18.63
   4   0   6 1960.69   16.50
   4   0   6 1985.80   14.61
  -4   0   6 1921.08   13.97
   4   0   6 1890.73   27.00
  -4   0   6 1949.04   16.51
   4   0   6 1924.14   19.25
  -4   0   6 1951.43   22.15
   4   0   7  121.06    4.49
  -4   0   7  121.77    3.91
   4   0   7  126.34    7.80
   4   0   7  123.00    4.14
  -4   0   7  123.32    4.69
  -4   0   7  133.20    6.35
   4   0   7  119.12    5.37
   4   0   8  292.68    8.87
   4   0   8  281.48   11.58
  -4   0   8  289.05    6.40
   4   0   8  302.91    7.04
  -4   0   8  271.31    7.27
  -4   0   8  304.27    7.44
  -4   0   8  302.29    9.94
   4   0   9  683.01   18.72
  -4   0   9  662.64   10.51
   4   0   9  655.33   11.30
  -4   0   9  670.14   11.77
   4   0   9  687.44   14.15
  -4   0   9  638.47   15.13
   4   0  10 1758.27   31.14
  -4   0  10 1808.71   20.13
   4   0  10 1785.09   24.09
  -4   0  10 1746.05   25.87
   4   0  11  182.83   11.05
   4   0  11  224.72    9.33
  -4   0  11  194.20    9.30
   4   0  11  226.55    7.81
  -4   0  11  220.74    7.60
   4   0  12  386.39   16.14
   4   0  12  418.50   13.11
  -4   0  12  421.73   14.14
   4   0  12  415.67   10.99
  -4   0  12  422.86   10.90
   4   0  13  337.13   15.95
   4   0  13  357.68   12.84
  -4   0  13  342.82   13.44
   4   0  13  363.37   11.11
  -4   0  13  340.48   10.22
   4   0  14  363.87   16.94
   4   0  14  381.83   13.70
  -4   0  14  376.99   14.68
   4   0  14  394.19   12.12
   4   0  14  362.30   13.01
   4   0  15   81.68    9.75
  -4   0  15   64.90    6.99
   4   0  15   66.35    6.29
  -4   0  16  469.09   17.71
   4   0  16  441.26   19.85
  -4   0  17   36.98    6.95
  -4   0  18  237.72   13.89
   4   1 -16   27.78    5.51
   4  -1 -16   26.27    4.85
   4   1 -15  292.64   12.99
   4  -1 -15  299.42   12.56
   4  -1 -14   34.32    4.76
   4   1 -14   45.57    5.43
   4   1 -13  343.46    9.17
  -4   1 -13  334.74   11.27
   4  -1 -13  359.28   12.43
   4   1 -13  341.91   12.88
   4   1 -12   68.42    4.21
  -4  -1 -12   75.40    6.03
  -4   1 -12   66.84    5.11
   4  -1 -12   64.13    5.35
   4   1 -12   65.12    5.90
  -4  -1 -12   72.76    4.47
   4   1 -11  413.12    9.22
  -4  -1 -11  410.90   12.47
  -4   1 -11  398.78   10.99
   4   1 -11  403.09   12.55
   4  -1 -11  403.93   11.86
  -4  -1 -11  426.44    9.99
   4   1 -10  225.68    6.52
  -4   1 -10  186.31    7.68
  -4  -1 -10  199.52    8.33
  -4   1 -10  194.68    7.41
   4  -1 -10  203.84    8.06
   4   1 -10  220.79    8.96
  -4  -1 -10  199.91    6.54
   4   1  -9   56.45    3.34
  -4   1  -9   53.84    4.15
  -4  -1  -9   60.86    4.59
  -4   1  -9   57.59    3.99
   4  -1  -9   50.76    4.04
  -4  -1  -9   52.89    3.34
  -4   1  -8   90.14    5.06
   4   1  -8   99.18    4.06
  -4   1  -8  111.74    5.04
  -4  -1  -8  105.82    5.49
   4   1  -8   88.56    5.23
   4  -1  -8  107.33    5.21
  -4  -1  -8  108.80    4.44
  -4   1  -7   46.97    3.61
   4   1  -7   55.27    3.07
  -4  -1  -7   49.99    2.94
  -4   1  -7   56.46    3.42
  -4  -1  -7   47.77    3.61
   4   1  -7   58.53    4.15
   4  -1  -7   48.82    3.55
   4   1  -6 2171.69   16.82
  -4   1  -6 2156.03   20.97
   4  -1  -6 2162.13   20.48
  -4  -1  -6 2229.52   17.16
   4  -1  -6 2334.42   22.07
   4   1  -6 2389.39   16.66
  -4   1  -6 2249.01   19.13
  -4  -1  -6 2259.06   21.96
   4  -1  -6 2258.88   21.45
   4   1  -6 2306.10   22.84
  -4   1  -5  950.14   14.37
  -4   1  -5  940.59   13.05
   4   1  -5  980.89   10.97
   4  -1  -5  954.43   12.78
  -4  -1  -5  997.67   10.92
   4   1  -5  953.44    9.66
   4  -1  -5  993.94   13.55
  -4   1  -5  963.46   11.73
  -4  -1  -5  984.02   13.59
   4  -1  -5  995.38   13.32
   4   1  -5  996.32   13.94
  -4   1  -4 3062.54   23.93
  -4  -1  -4 3069.04   16.50
   4   1  -4 3049.20   22.75
   4  -1  -4 3059.05   21.76
  -4  -1  -4 3069.25   30.69
  -4   1  -4 2934.63   21.63
   4   1  -4 3056.03   18.91
  -4  -1  -4 3057.10   17.93
   4  -1  -4 3139.83   22.17
   4   1  -4 3111.70   15.66
  -4  -1  -4 3174.81   22.42
  -4   1  -4 3069.45   19.47
   4   1  -4 2978.93   24.11
  -4  -1  -3 1302.71    9.92
  -4   1  -3 1307.31   14.91
   4  -1  -3 1412.53   13.92
   4   1  -3 1359.19   13.88
  -4  -1  -3 1359.50   19.45
   4   1  -3 1324.57   12.55
  -4   1  -3 1329.89   13.70
  -4  -1  -3 1301.34   11.24
   4  -1  -3 1336.20   12.89
   4   1  -3 1344.08    9.51
   4  -1  -3 1382.93   13.78
  -4   1  -3 1342.51   12.20
  -4  -1  -3 1330.46   13.45
   4   1  -3 1358.34   15.28
  -4   1  -2 2014.72   17.50
  -4  -1  -2 1868.06   11.57
   4   1  -2 1996.09   15.59
   4  -1  -2 1986.27   16.11
   4  -1  -2 2034.68   12.52
  -4  -1  -2 1997.85   22.02
   4   1  -2 1892.68   15.40
   4  -1  -2 2029.44    9.00
  -4   1  -2 1911.81   14.82
   4  -1  -2 2019.63   14.23
   4   1  -2 1943.76   11.04
   4  -1  -2 1999.79   15.33
  -4   1  -2 1953.85   13.85
  -4  -1  -2 1997.19   15.10
   4   1  -2 1980.72   17.45
  -4  -1  -2 1943.01   13.50
   4  -1  -1 9869.52   34.47
   4   1  -1 9340.33   30.52
   4  -1  -1 9608.12   33.67
   4   1  -1 9430.76   35.97
  -4  -1  -1 9357.95   44.16
   4  -1  -1 9999.00   24.11
   4  -1  -1 9794.51   31.98
   4   1  -1 9612.39   25.14
   4   1  -1 9905.08   36.53
   4  -1   0  186.59    4.97
  -4   1   0  186.25    5.23
   4   1   0  164.88    3.78
  -4  -1   0  164.57    3.82
  -4  -1   0  179.01    5.91
   4   1   0  166.84    5.48
  -4   1   0  177.31    3.81
   4  -1   0  197.60    4.03
  -4   1   0  192.72    3.48
  -4   1   0  188.31    4.24
   4  -1   0  177.08    4.32
   4   1   0  191.39    3.89
  -4  -1   0  175.53    3.79
   4   1   0  191.16    4.89
  -4  -1   0  173.13    4.60
  -4   1   1 9293.35   34.77
  -4  -1   1 9229.74   37.58
   4   1   1 9129.80   41.98
   4  -1   1 9912.93   31.11
  -4   1   1 9962.54   28.60
   4   1   1 9718.91   29.82
   4   1   1 9261.77   30.89
   4  -1   2 1948.83   16.78
   4   1   2 1909.53   10.80
  -4   1   2 2119.04   16.99
  -4  -1   2 1939.27   15.37
  -4  -1   2 1985.51   16.61
   4   1   2 1928.28   21.35
   4  -1   2 1981.86   15.29
  -4   1   2 2058.46   14.66
  -4   1   2 2025.47   14.92
  -4  -1   2 1980.00   10.69
   4  -1   2 1971.04   14.16
   4   1   2 2036.91   14.80
   4   1   2 1988.09   13.86
  -4  -1   2 1904.24   17.14
   4  -1   3 1278.51   14.51
   4   1   3 1287.92    9.25
  -4  -1   3 1297.31   13.63
  -4   1   3 1425.40   14.42
   4   1   3 1254.04   18.39
  -4  -1   3 1312.08   13.22
   4  -1   3 1293.14   13.58
  -4   1   3 1335.95   13.19
  -4   1   3 1334.67   13.00
  -4  -1   3 1290.65    8.70
   4  -1   3 1332.74   11.97
   4   1   3 1348.90   13.28
  -4  -1   3 1269.92   15.04
   4   1   3 1324.86   11.50
   4  -1   4 2967.18   23.22
   4   1   4 2972.07   15.68
  -4  -1   4 2932.53   22.48
  -4   1   4 3219.32   22.82
  -4  -1   4 3130.05   20.30
   4   1   4 3009.83   30.04
   4  -1   4 2797.64   21.62
  -4   1   4 3068.63   21.81
   4   1   4 3130.70   18.48
  -4   1   4 3095.72   21.03
  -4  -1   4 3074.68   13.94
   4  -1   4 3090.76   19.28
   4   1   4 2983.23   21.17
  -4  -1   4 3023.57   24.80
   4  -1   5  946.84   14.22
   4   1   5  989.12   10.18
  -4   1   5  955.86   13.24
   4   1   5  973.64    8.94
   4   1   5  937.21   17.84
  -4  -1   5  920.35   11.56
   4   1   5  910.00   12.62
   4  -1   5  956.78    6.89
   4   1   5  982.52   11.28
  -4  -1   5  974.29    8.54
  -4   1   5  970.10   12.71
   4  -1   5  956.30   11.38
   4  -1   5  936.25    7.22
  -4  -1   5  942.11   14.91
   4   1   6 2198.22   17.30
   4  -1   6 2286.75   23.81
   4   1   6 2182.02   28.63
  -4   1   6 2313.24   10.16
  -4  -1   6 2167.46   18.29
   4  -1   6 2243.10   12.86
   4   1   6 2263.67   18.32
   4   1   6 2313.98   15.20
   4  -1   6 2139.27   19.25
  -4   1   6 2311.97   20.92
  -4  -1   6 2239.60   14.32
   4  -1   6 2182.24   18.06
  -4  -1   6 2208.02   23.94
   4  -1   6 2211.63   13.66
   4  -1   7   53.14    4.19
   4   1   7   59.49    3.38
   4   1   7   60.36    2.87
  -4  -1   7   53.28    3.34
   4   1   7   63.11    5.76
  -4   1   7   60.40    2.12
   4  -1   7   54.45    2.52
   4   1   7   61.90    3.49
  -4  -1   7   54.40    2.60
  -4   1   7   63.63    3.94
  -4  -1   7   63.49    2.85
  -4  -1   7   61.17    4.55
   4  -1   7   58.46    2.76
   4  -1   8  103.88    5.97
   4   1   8  102.62    4.70
   4   1   8  105.78    4.06
   4   1   8  100.11    7.29
  -4   1   8  106.86    3.19
  -4   1   8  109.47    4.00
  -4  -1   8  100.20    4.57
   4  -1   8  107.42    3.89
  -4  -1   8  110.73    3.94
  -4   1   8  104.16    5.14
  -4  -1   8  113.35    3.91
   4  -1   8  111.75    4.09
  -4  -1   8  112.49    6.23
  -4   1   8   96.13    5.82
   4   1   9   62.49    4.19
   4  -1   9   61.87    4.98
   4   1   9   58.66    3.35
  -4   1   9   62.20    3.60
   4   1   9   62.26    6.15
  -4   1   9   61.70    2.79
  -4  -1   9   52.51    3.81
   4  -1   9   56.05    3.30
  -4   1   9   56.03    4.00
  -4  -1   9   58.15    3.16
  -4  -1   9   58.40    3.12
  -4  -1   9   52.59    4.73
  -4   1   9   60.21    5.04
   4  -1   9   62.81    3.51
   4   1  10  241.49    8.18
   4  -1  10  173.10    8.41
  -4   1  10  208.85    6.68
   4   1  10  218.71   11.11
  -4   1  10  192.95    5.22
  -4  -1  10  181.13    5.70
  -4   1  10  205.53    7.69
  -4  -1  10  201.42    9.08
  -4   1  10  205.92    9.13
   4  -1  10  206.00    6.64
  -4  -1  10  196.73    5.74
   4  -1  10  188.69    6.19
  -4  -1  11  397.88    8.91
  -4   1  11  384.90   10.82
   4   1  11  403.93   15.66
  -4   1  11  429.36   10.11
   4   1  11  429.60   11.59
   4  -1  11  409.27   13.30
  -4  -1  11  420.72   13.64
  -4   1  11  408.07   13.37
   4  -1  11  416.56   10.07
  -4   1  12   72.15    5.15
  -4  -1  12   67.34    4.06
   4  -1  12   74.48    7.94
   4   1  12   67.44    7.39
  -4   1  12   60.64    4.77
   4  -1  12   79.20    6.61
   4   1  12   78.26    5.75
   4  -1  12   66.18    4.56
  -4  -1  12   69.26    6.26
  -4   1  12   59.83    5.83
   4   1  13  312.17   12.13
  -4   1  13  368.98   11.47
   4   1  13  325.40   15.07
   4  -1  13  314.06   15.71
   4  -1  13  315.41   12.88
   4   1  13  360.12   11.97
   4  -1  13  346.60   10.47
  -4   1  13  334.06   13.35
  -4  -1  13  358.20   13.73
   4   1  14   38.97    5.37
  -4   1  14   44.57    4.72
   4  -1  14   40.03    4.96
   4  -1  14   40.63    7.10
   4   1  14   43.00    6.98
   4  -1  14   40.75    5.61
  -4  -1  14   35.12    5.40
   4   1  14   41.31    4.80
  -4   1  14   40.21    5.61
   4   1  15  292.96   12.91
   4  -1  15  275.61   11.25
   4   1  15  322.57   16.06
   4  -1  15  328.64   17.24
   4  -1  15  328.50   14.39
  -4  -1  15  241.36   12.69
  -4   1  15  286.93   13.63
   4   1  16   25.92    5.07
  -4  -1  16   32.53    6.00
  -4   1  16   30.24    5.75
   4  -1  16   34.50    8.19
  -4   1  17   16.90    5.36
  -4  -1  17   13.28    5.18
  -4  -1  18    1.71    4.72
  -4   1  18    8.57    5.65
  -4  -1  18    9.35    5.45
   4  -2 -16   86.34    7.39
   4   2 -15   59.31    6.49
   4  -2 -15   58.91    5.91
   4   2 -14   90.69    5.69
   4   2 -14  101.09    7.94
   4  -2 -14  108.86    7.35
  -4  -2 -14  113.26    6.42
  -4   2 -13   84.91    6.39
   4   2 -13   73.57    5.16
  -4   2 -13   71.71    5.32
   4   2 -13   84.51    7.08
   4  -2 -13   78.83    6.00
  -4  -2 -13   92.65    5.77
   4   2 -12  616.51   12.84
  -4   2 -12  616.05   15.31
  -4   2 -12  592.16   13.36
   4  -2 -12  630.16   15.12
   4   2 -12  617.68   17.06
  -4  -2 -12  633.77   13.50
   4   2 -11   60.05    4.21
  -4   2 -11   43.23    4.49
  -4   2 -11   50.52    4.15
  -4  -2 -11   54.66    5.23
   4   2 -11   57.49    5.35
   4  -2 -11   57.83    4.87
  -4  -2 -11   54.61    4.14
  -4   2 -10   48.27    4.37
   4   2 -10   44.17    3.55
  -4  -2 -10   51.35    5.09
  -4   2 -10   45.05    3.67
   4   2 -10   51.36    4.82
   4  -2 -10   53.62    4.36
   4  -2 -10   44.94    4.10
  -4  -2 -10   50.78    3.82
   4   2  -9  105.87    5.06
  -4   2  -9  102.95    5.85
  -4  -2  -9  112.24    6.29
  -4   2  -9   96.95    4.70
   4  -2  -9  121.45    5.81
   4   2  -9  108.65    6.39
   4  -2  -9  101.86    5.60
  -4  -2  -9  104.47    5.02
  -4   2  -8   80.09    4.95
   4   2  -8   75.44    4.16
  -4  -2  -8   83.53    5.34
  -4   2  -8   79.05    4.10
   4   2  -8   85.99    5.43
   4  -2  -8   76.98    4.42
   4  -2  -8   76.43    4.74
  -4  -2  -8   86.16    4.44
  -4   2  -7  543.34   11.83
   4   2  -7  559.42   10.48
  -4   2  -7  562.25    9.75
  -4  -2  -7  601.33   12.82
   4   2  -7  564.86   12.52
   4  -2  -7  595.07   11.40
  -4  -2  -7  579.97   10.63
   4  -2  -7  602.79   11.92
   4   2  -6  883.10   12.65
  -4  -2  -6  889.33   12.62
   4  -2  -6  849.36   13.52
  -4   2  -6  896.40   11.58
  -4  -2  -6  855.76   14.50
   4   2  -6  886.52   14.83
   4  -2  -6  916.56   13.29
  -4   2  -5  520.30   10.48
   4   2  -5  497.65    9.34
  -4  -2  -5  522.12    9.31
   4  -2  -5  517.89    9.93
   4   2  -5  489.05    5.05
  -4   2  -5  525.96    8.34
  -4  -2  -5  525.04   10.78
   4   2  -5  550.36   10.99
   4  -2  -5  535.69    9.76
   4  -2  -4   60.00    3.35
   4   2  -4   51.97    3.53
  -4  -2  -4   59.51    4.99
  -4   2  -4   61.37    3.59
   4   2  -4   55.72    3.24
   4  -2  -4   55.51    3.22
  -4  -2  -4   58.33    3.18
   4   2  -4   65.25    1.84
   4  -2  -4   55.00    3.74
  -4  -2  -4   60.61    3.60
  -4   2  -4   58.69    2.84
  -4   2  -4   72.17    4.43
  -4   2  -3 1511.70   18.38
   4   2  -3 1480.76   15.75
   4  -2  -3 1522.03   15.25
  -4  -2  -3 1430.73   20.63
   4   2  -3 1444.61   15.52
  -4   2  -3 1429.16   15.08
  -4  -2  -3 1483.86   14.47
   4  -2  -3 1504.16   14.63
   4  -2  -3 1467.04   16.22
   4   2  -3 1458.20    8.35
  -4  -2  -3 1506.16   15.66
  -4   2  -3 1477.41   12.85
   4   2  -3 1465.63   17.43
  -4  -2  -2  698.77    5.73
  -4   2  -2  695.01   11.73
   4  -2  -2  722.64   10.29
   4   2  -2  703.36    9.83
  -4  -2  -2  680.61   13.50
   4   2  -2  686.98   10.85
   4  -2  -2  688.80    6.46
  -4   2  -2  672.81    9.62
  -4   2  -2  687.02    5.52
   4  -2  -2  706.02    9.14
   4  -2  -2  747.09   11.09
  -4   2  -2  707.29    8.78
   4   2  -2  693.22    6.22
  -4  -2  -2  724.70   10.12
   4   2  -2  699.57   11.31
  -4  -2  -2  707.83    9.86
   4  -2  -1 7814.67   34.20
  -4   2  -1 7456.43   36.96
   4   2  -1 7512.74   28.79
   4   2  -1 7003.10   34.75
  -4  -2  -1 7271.81   40.91
  -4   2  -1 7435.16   29.13
   4  -2  -1 7643.19   24.84
  -4   2  -1 7237.83   21.96
   4  -2  -1 7773.27   27.55
   4  -2  -1 7810.68   33.03
   4   2  -1 7683.29   23.27
  -4  -2  -1 7461.13   29.43
  -4  -2  -1 7625.15   32.45
   4   2  -1 7709.88   35.77
   4  -2   0  192.65    5.65
  -4   2   0  185.40    5.97
  -4  -2   0  204.26    4.31
   4   2   0  189.39    4.14
   4   2   0  198.49    6.29
  -4  -2   0  200.29    6.78
  -4   2   0  198.37    4.46
   4  -2   0  201.49    4.62
   4  -2   0  192.83    3.97
  -4   2   0  201.29    4.27
   4  -2   0  218.45    5.32
  -4   2   0  210.79    5.06
   4   2   0  206.82    4.42
  -4  -2   0  195.22    4.40
  -4  -2   0  214.75    5.74
   4   2   0  213.93    5.81
  -4   2   1 7260.33   35.17
   4  -2   1 7370.94   35.25
  -4  -2   1 7143.58   28.05
   4   2   1 7184.02   21.45
  -4  -2   1 7492.60   38.01
   4   2   1 7329.11   39.21
  -4   2   1 7408.80   23.29
   4  -2   1 7358.95   29.90
  -4   2   1 7607.75   28.54
   4  -2   1 7310.00   20.42
   4  -2   1 7331.04   29.88
  -4  -2   1 7376.85   23.66
   4   2   1 7514.58   28.49
  -4  -2   1 7397.57   34.42
   4   2   1 7433.08   32.60
   4  -2   2  709.70   11.62
  -4   2   2  742.69   11.02
   4   2   2  694.72    5.46
  -4  -2   2  699.00    9.79
  -4  -2   2  696.60   11.46
   4   2   2  678.07   12.63
  -4   2   2  691.80    5.98
   4  -2   2  700.00   10.03
  -4   2   2  726.36    9.74
   4  -2   2  687.52    5.07
   4  -2   2  696.74    9.09
  -4   2   2  729.90   10.32
   4   2   2  707.71    9.65
  -4  -2   2  713.47    6.48
   4   2   2  719.02   10.15
  -4  -2   2  697.66   11.28
   4  -2   3 1485.47   17.64
  -4   2   3 1591.59   16.39
  -4  -2   3 1422.29   15.22
  -4  -2   3 1466.47   16.40
   4   2   3 1441.42   19.62
   4  -2   3 1448.65   15.66
  -4   2   3 1491.30   15.65
   4  -2   3 1468.54   13.13
   4   2   3 1504.71   14.77
  -4  -2   3 1516.37   17.62
   4   2   3 1468.90   15.06
  -4  -2   3 1474.62    8.09
  -4   2   3 1598.67   15.81
  -4   2   4   66.23    3.75
   4  -2   4   64.41    4.15
  -4  -2   4   55.01    3.60
   4   2   4   46.92    4.32
   4   2   4   53.43    3.18
   4  -2   4   50.40    2.72
  -4   2   4   48.73    3.37
  -4  -2   4   57.41    1.50
  -4  -2   4   48.97    3.60
   4  -2   5  484.99   11.67
   4   2   5  529.54    4.87
  -4  -2   5  497.65    9.98
   4   2   5  487.55   12.92
   4   2   5  521.96    9.63
   4  -2   5  469.48    4.02
   4   2   5  531.30    4.37
  -4   2   5  508.39   10.07
  -4   2   5  556.02   10.96
   4  -2   5  506.25    8.25
  -4  -2   5  503.36    4.11
  -4  -2   5  509.23   11.39
   4  -2   5  521.82    4.59
   4   2   6  912.34    8.28
   4  -2   6  937.18   16.64
  -4  -2   6  815.65   13.23
   4   2   6  870.72   18.33
   4   2   6  888.86   13.16
   4  -2   6  851.37    7.05
   4   2   6  881.00    7.15
  -4   2   6  921.47   14.64
  -4  -2   6  900.63    6.03
  -4  -2   6  903.03    6.82
   4  -2   6  885.60   11.34
   4  -2   6  899.29    7.90
  -4  -2   6  903.38   15.71
   4   2   7  571.04    7.97
   4  -2   7  580.90   13.97
   4   2   7  586.72   15.42
   4  -2   7  573.84    6.90
   4   2   7  575.24    6.83
  -4  -2   7  571.71    5.65
  -4   2   7  590.92   12.18
  -4  -2   7  593.12    6.02
   4  -2   7  590.03    7.67
  -4  -2   7  597.39   13.39
   4  -2   8   74.02    5.53
   4   2   8   94.51    3.92
   4   2   8   79.63    6.56
   4  -2   8   90.30    3.25
   4   2   8  103.53    3.35
  -4  -2   8   87.59    2.54
  -4   2   8   90.52    5.21
  -4  -2   8   90.23    2.66
  -4  -2   8   88.10    5.65
   4  -2   8   84.89    3.44
   4  -2   9  104.90    6.72
   4   2   9  111.40    4.66
  -4   2   9  102.65    2.39
   4   2   9  100.05    7.37
  -4   2   9  101.90    2.77
   4  -2   9  105.55    3.95
   4   2   9  112.59    3.90
  -4   2   9  112.16    6.00
  -4  -2   9  106.94    3.15
  -4  -2   9  111.67    3.20
   4  -2   9  106.99    4.25
  -4  -2   9  100.45    6.39
   4   2  10   44.73    3.50
   4  -2  10   52.41    5.09
  -4   2  10   54.61    2.22
   4   2  10   54.12    6.14
  -4   2  10   48.64    2.52
   4  -2  10   59.13    3.33
  -4   2  10   40.20    4.09
  -4  -2  10   55.87    2.56
   4  -2  10   52.91    3.41
  -4  -2  10   41.03    4.51
  -4  -2  10   44.49    2.32
   4   2  10   49.29    2.96
  -4   2  11   61.03    3.07
   4   2  11   60.42    6.82
   4  -2  11   47.08    5.62
   4   2  11   69.34    4.47
  -4  -2  11   55.87    5.51
   4  -2  11   53.73    3.83
  -4   2  11   57.07    5.01
  -4  -2  11   49.32    2.70
   4   2  12  656.89   20.31
   4  -2  12  640.07   18.37
   4   2  12  655.99   13.71
   4  -2  12  660.79   12.85
  -4   2  12  638.30   17.60
  -4  -2  12  598.76   16.83
  -4   2  12  640.54   15.61
   4   2  12  641.07   17.42
   4   2  13   79.78    8.41
   4  -2  13   88.95    7.83
  -4   2  13   90.40    7.30
  -4  -2  13   79.11    6.97
  -4   2  13   71.16    5.96
   4   2  13   98.51    7.52
   4  -2  14   99.19   10.10
   4   2  14  102.46    9.37
   4  -2  14   91.51    8.09
  -4   2  14   88.39    7.57
  -4  -2  14   90.37    7.70
  -4   2  14   87.06    6.66
   4   2  14   90.95    7.59
   4  -2  15   52.21    8.63
   4   2  15   68.85    8.51
   4  -2  15   59.19    7.20
  -4  -2  15   68.62    7.17
  -4   2  15   72.64    7.44
   4   2  15   67.72    7.22
  -4   2  15   78.19    6.69
   4  -2  16   91.53   11.06
   4  -2  16   82.22    8.63
  -4   2  16   95.05    8.76
  -4  -2  16   90.71    8.50
   4   2  16   87.85    8.23
   4  -2  17    0.71    6.79
   4   2  17    3.95    4.49
  -4  -2  17    6.27    4.87
  -4   2  17    0.57    4.46
  -4  -2  17    2.61    4.60
  -4   2  18   37.61    7.15
  -4  -2  18   30.05    7.16
  -4  -3 -15   63.80    5.62
   4  -3 -15   71.06    6.39
  -4   3 -15   67.65    6.51
  -4  -3 -14  102.77    6.52
   4   3 -14   80.68    7.37
   4  -3 -14   83.11    6.28
   4   3 -14   87.57    6.16
  -4   3 -14   95.02    7.23
  -4  -3 -13   27.40    3.80
   4   3 -13   29.16    4.65
   4  -3 -13   38.41    4.36
  -4   3 -13   34.42    3.89
  -4   3 -13   33.77    4.78
   4   3 -13   29.93    3.90
   4  -3 -12  376.11   12.21
  -4  -3 -12  358.06   10.96
   4  -3 -12  384.63   11.68
   4   3 -12  358.80   13.41
  -4   3 -12  356.41    9.92
   4   3 -12  398.55   11.40
  -4   3 -12  341.23   11.92
   4  -3 -11  235.69    9.34
  -4  -3 -11  226.02    8.53
   4   3 -11  235.37   10.49
   4  -3 -11  246.68    8.91
  -4   3 -11  243.39    7.90
  -4   3 -11  223.17    9.35
   4   3 -11  225.45    8.37
  -4  -3 -10   65.22    4.69
   4  -3 -10   69.35    5.11
   4   3 -10   74.20    5.85
   4  -3 -10   67.51    4.71
  -4   3 -10   67.98    4.19
  -4   3 -10   71.28    5.46
   4   3 -10   62.76    4.54
   4  -3  -9  427.92   11.48
  -4  -3  -9  438.22   10.90
   4  -3  -9  433.05   10.59
   4   3  -9  435.52   13.01
  -4   3  -9  446.02    9.41
  -4  -3  -9  446.32   13.07
   4   3  -9  446.10   11.04
  -4   3  -9  443.33   12.17
  -4  -3  -8  112.46    5.46
   4  -3  -8  122.27    6.00
   4   3  -8  107.62    6.34
   4  -3  -8  118.75    5.45
  -4  -3  -8  112.41    6.53
  -4   3  -8  110.53    4.56
   4   3  -8  110.48    5.58
  -4   3  -8  112.26    6.21
   4  -3  -7   21.10    2.73
  -4  -3  -7   19.76    2.61
   4  -3  -7   19.93    2.36
   4   3  -7   15.95    2.74
  -4  -3  -7   22.42    3.09
  -4   3  -7   18.68    2.05
   4   3  -7   20.61    2.77
  -4   3  -7   23.36    3.11
  -4  -3  -6  240.17    7.36
   4  -3  -6  253.02    7.79
   4  -3  -6  258.97    7.30
   4   3  -6  260.35    8.71
  -4   3  -6  240.63    6.00
  -4  -3  -6  235.46    8.21
  -4   3  -6  249.96    8.05
   4   3  -6  245.24    7.68
   4   3  -5 1242.17   16.77
   4   3  -5 1207.03   17.20
   4  -3  -5 1278.09   15.38
  -4  -3  -5 1294.55   16.45
   4  -3  -5 1245.25   16.16
  -4  -3  -5 1259.35   17.78
  -4   3  -5 1259.36   12.98
  -4   3  -5 1294.46    9.35
   4  -3  -4  873.40    7.60
  -4   3  -4  839.76   13.64
   4   3  -4  840.25   13.55
   4   3  -4  885.99   13.86
   4  -3  -4  851.84   12.30
   4  -3  -4  870.19   12.81
  -4  -3  -4  901.26   13.38
  -4   3  -4  853.36   10.40
  -4  -3  -4  864.94   14.12
  -4   3  -4  872.73    7.88
   4  -3  -3 1706.39   17.15
   4   3  -3 1613.53   17.39
   4  -3  -3 1757.45   11.96
  -4   3  -3 1722.02   18.17
   4   3  -3 1657.43   18.93
   4  -3  -3 1697.76   16.75
  -4  -3  -3 1705.60   18.03
   4   3  -3 1681.42    8.87
  -4  -3  -3 1680.69   18.29
  -4   3  -3 1652.53   14.47
  -4   3  -3 1743.59   11.29
  -4   3  -2   30.29    3.29
   4  -3  -2   38.17    2.92
   4   3  -2   31.79    2.54
  -4  -3  -2   31.52    1.45
   4   3  -2   30.43    3.04
  -4  -3  -2   27.07    3.63
   4  -3  -2   33.88    2.05
  -4   3  -2   32.31    2.67
   4  -3  -2   35.75    2.49
  -4  -3  -2   33.41    2.80
  -4   3  -2   32.32    2.28
   4  -3  -2   35.82    3.11
   4   3  -2   36.89    1.72
  -4  -3  -2   32.21    2.76
  -4   3  -2   35.64    1.90
   4   3  -2   30.31    3.04
  -4   3  -1 1861.00   20.90
   4  -3  -1 1863.09   18.56
  -4  -3  -1 1772.18   11.96
   4   3  -1 1818.80   15.80
   4   3  -1 1789.84   19.62
  -4  -3  -1 1866.90   22.47
  -4   3  -1 1820.50   16.42
   4  -3  -1 1896.18   14.97
   4  -3  -1 1851.65   15.43
  -4   3  -1 1876.74   14.12
   4  -3  -1 1955.96   19.20
  -4   3  -1 1838.56   15.87
  -4  -3  -1 1868.81   16.56
   4   3  -1 1860.45   12.93
  -4  -3  -1 1862.80   18.47
   4  -3   0    3.64    1.83
  -4   3   0    2.95    1.91
   4   3   0    6.74    1.26
  -4  -3   0    7.48    1.21
  -4  -3   0    7.10    2.51
   4   3   0    6.81    2.19
   4  -3   0    7.87    1.70
  -4   3   0    7.29    1.48
  -4   3   0    7.15    1.45
   4  -3   0    2.96    1.08
   4  -3   0   10.09    1.93
  -4   3   0    8.36    1.54
  -4  -3   0    6.64    1.47
   4   3   0    8.02    1.38
  -4  -3   0    9.11    1.99
   4   3   0   10.19    1.94
   4  -3   1 1839.09   20.05
  -4   3   1 1877.04   20.12
   4   3   1 1813.05   12.24
  -4  -3   1 1745.97   15.09
  -4  -3   1 1787.57   20.79
   4   3   1 1840.94   20.78
   4  -3   1 1845.88   17.20
  -4   3   1 1818.26   14.07
  -4   3   1 1856.44   16.29
   4  -3   1 1806.91   13.09
  -4   3   1 1941.04   17.93
   4  -3   1 1860.52   16.79
   4   3   1 1836.13   16.02
  -4  -3   1 1752.85   13.40
   4   3   1 1856.15   18.62
  -4  -3   1 1786.95   18.74
   4  -3   2   31.61    3.24
  -4   3   2   35.58    3.10
  -4  -3   2   24.79    2.31
   4   3   2   33.65    1.48
   4   3   2   27.46    3.24
  -4  -3   2   31.08    3.29
   4  -3   2   25.54    2.58
  -4   3   2   32.72    1.92
   4  -3   2   30.09    1.71
  -4   3   2   30.19    2.54
   4  -3   2   34.41    2.51
  -4   3   2   26.46    2.64
   4   3   2   29.90    2.56
  -4  -3   2   30.68    1.73
   4   3   2   35.43    2.89
  -4  -3   2   26.52    2.72
   4  -3   3 1699.96   20.92
  -4   3   3 1743.81   19.00
   4   3   3 1632.15   21.37
  -4  -3   3 1593.83   19.36
  -4   3   3 1783.30   10.88
   4  -3   3 1691.31   10.54
   4  -3   3 1663.76   15.28
  -4   3   3 1685.28   18.74
  -4  -3   3 1647.33    9.61
  -4  -3   3 1657.38   19.59
   4   3   3 1670.03   17.98
   4   3   4  854.69   16.38
  -4   3   4  877.51    6.36
   4  -3   4  866.53   11.01
  -4   3   4  881.04   14.45
  -4  -3   4  846.60   14.61
   4  -3   4  846.81   15.58
  -4   3   4  885.99   13.69
   4  -3   4  837.02    7.12
   4   3   5 1260.10   20.63
  -4   3   5 1337.30   18.38
   4  -3   5 1263.88   13.46
   4  -3   5 1287.40   20.20
  -4  -3   5 1310.50   18.80
   4  -3   5 1262.86    8.96
   4  -3   6  216.75    3.57
   4   3   6  228.50    9.33
   4  -3   6  235.40    6.08
  -4   3   6  254.66    8.44
   4  -3   6  270.77    9.86
  -4  -3   6  248.52    8.71
   4  -3   6  252.17    4.47
   4  -3   7   17.57    1.34
   4   3   7   13.95    3.21
  -4   3   7   18.90    3.01
   4  -3   7   19.64    1.61
  -4  -3   7   21.17    3.13
   4   3   8  105.71    2.45
   4  -3   8  102.85    3.30
   4   3   8  106.22    7.27
  -4   3   8  109.13    6.12
   4   3   8  103.34    2.76
   4  -3   8  124.08    7.65
   4  -3   8  117.46    3.84
  -4  -3   8   97.78    6.11
   4   3   9  424.20    5.96
   4  -3   9  405.11    7.13
   4   3   9  437.73   14.74
  -4   3   9  423.16   12.27
   4   3   9  446.11    7.00
   4  -3   9  424.73   14.15
  -4  -3   9  417.64   12.74
   4  -3   9  444.49    8.13
   4   3  10   67.31    2.88
   4   3  10   74.70    6.93
  -4   3  10   61.26    5.26
   4  -3  10   63.75    3.36
   4  -3  10   66.29    6.29
   4   3  10   77.80    3.56
  -4  -3  10   67.68    5.59
   4  -3  10   68.27    3.60
   4   3  11  202.70   10.86
   4  -3  11  239.82   11.65
   4   3  11  239.61    6.74
  -4  -3  11  237.27   10.46
   4  -3  11  232.83    6.93
  -4   3  11  233.98    9.82
   4   3  11  226.41   10.69
   4   3  12  404.42   15.52
   4  -3  12  394.42   15.31
   4  -3  12  390.34    9.50
  -4  -3  12  364.41   13.42
   4   3  12  413.91   14.72
  -4   3  12  352.77   12.58
   4   3  13   30.39    6.13
   4  -3  13   32.83    5.78
  -4  -3  13   25.38    4.55
  -4   3  13   37.00    4.95
   4   3  13   31.16    5.00
   4   3  14   93.98    8.81
   4  -3  14   93.10    8.70
  -4   3  14   87.18    7.87
  -4  -3  14   77.72    7.43
  -4   3  14   92.24    7.40
   4   3  14   85.90    7.71
  -4  -3  15   62.78    7.91
   4  -3  15   80.81    8.57
  -4   3  15   71.97    7.49
  -4  -3  15   63.93    7.01
  -4   3  15   56.16    6.20
   4   3  15   54.10    6.89
   4  -3  16   68.72    9.93
  -4  -3  16   85.31    9.38
   4  -3  16   89.03    9.37
  -4   3  16   94.72    8.81
  -4  -3  16   82.78    8.31
  -4   3  16  100.23    8.37
   4   3  16   77.08    8.27
   4  -3  17   80.78   11.05
   4   3  17   75.02    8.48
  -4   3  17   74.11    8.60
   4  -3  17   85.09    9.59
  -4  -3  17   75.90    9.43
  -4   3  18   46.30    7.57
  -4  -3  18   40.12    8.15
  -4  -4 -16  106.28    7.64
  -4   4 -16   95.86    8.16
  -4  -4 -15   82.58    6.61
  -4   4 -15  103.68    8.14
  -4  -4 -14    7.44    3.06
   4  -4 -14    1.91    2.74
   4  -4 -14   13.61    3.00
   4   4 -14   10.28    3.77
  -4   4 -14    3.50    3.28
   4  -4 -13  193.27    9.58
  -4  -4 -13  209.75    9.30
   4  -4 -13  196.59    8.70
  -4   4 -13  191.51    9.83
   4   4 -13  197.75    9.02
  -4  -4 -12  153.29    7.91
   4  -4 -12  169.72    8.75
   4   4 -12  152.12    9.29
   4  -4 -12  154.94    7.46
  -4   4 -12  133.94    6.04
  -4   4 -12  139.68    8.13
   4   4 -12  165.02    8.02
  -4  -4 -11  276.85   10.08
   4  -4 -11  292.41   10.78
   4  -4 -11  282.44    9.34
   4   4 -11  264.40   11.47
  -4   4 -11  265.31    7.77
   4   4 -11  272.55    9.92
  -4   4 -11  259.28   10.55
   4  -4 -10  416.58   12.27
  -4  -4 -10  399.10   11.55
   4  -4 -10  404.06   10.61
   4   4 -10  437.39   13.93
  -4   4 -10  415.76    9.26
   4   4 -10  427.74   12.03
  -4   4 -10  399.91   12.57
   4  -4  -9   98.80    6.03
  -4  -4  -9   95.54    5.64
   4  -4  -9   93.69    5.12
   4   4  -9   99.82    6.79
  -4   4  -9   99.18    4.46
   4   4  -9   89.47    5.80
  -4   4  -9   99.07    6.39
  -4  -4  -8   35.27    3.81
   4  -4  -8   38.21    3.83
   4   4  -8   33.36    4.17
   4  -4  -8   31.63    3.01
  -4   4  -8   33.76    2.68
   4   4  -8   39.40    3.91
  -4   4  -8   40.70    4.21
   4   4  -7   48.46    4.18
  -4   4  -7   53.29    4.58
  -4   4  -7   40.58    2.47
  -4  -4  -7   48.03    3.95
   4  -4  -7   53.85    4.15
  -4   4  -7   45.43    2.82
  -4  -4  -7   55.83    4.81
   4   4  -7   45.70    4.36
   4  -4  -7   52.39    3.63
   4  -4  -6   70.20    4.02
   4   4  -6   70.24    4.93
  -4   4  -6   77.52    5.01
   4   4  -6   65.05    4.66
   4  -4  -6   70.47    2.94
  -4  -4  -6   76.13    4.66
   4  -4  -6   82.32    4.76
  -4   4  -6   74.80    3.46
  -4  -4  -6   84.34    5.49
  -4   4  -6   84.83    3.34
   4   4  -5   37.99    3.65
   4  -4  -5   45.57    3.22
   4  -4  -5   47.64    2.62
  -4   4  -5   49.01    3.99
   4   4  -5   43.31    3.96
  -4  -4  -5   40.66    3.64
   4  -4  -5   39.94    3.35
  -4   4  -5   43.04    2.60
  -4  -4  -5   47.21    4.13
  -4   4  -5   53.63    2.69
   4  -4  -4  938.83   13.73
   4   4  -4  840.03   14.43
   4  -4  -4  963.44   10.87
   4   4  -4  933.66   15.91
  -4   4  -4  964.46   15.39
  -4  -4  -4  966.50   15.40
   4  -4  -4  955.46   14.52
   4   4  -4  880.25    6.74
  -4  -4  -4  971.56   16.20
   4   4  -4  928.60    5.76
  -4   4  -4  923.88   11.49
  -4   4  -4  936.12   10.63
  -4  -4  -3   70.02    2.15
   4  -4  -3   64.13    3.85
  -4  -4  -3   62.72    1.74
   4   4  -3   62.16    4.01
   4  -4  -3   64.70    3.16
  -4   4  -3   54.73    3.92
   4   4  -3   60.17    4.45
  -4  -4  -3   69.68    4.36
   4  -4  -3   67.95    3.92
  -4   4  -3   60.76    3.14
   4   4  -3   55.64    2.47
  -4  -4  -3   60.25    4.13
   4   4  -3   63.09    2.12
  -4   4  -3   57.87    2.83
  -4  -4  -2 1315.64   12.00
   4  -4  -2 1318.57   16.62
   4   4  -2 1308.23   15.93
  -4  -4  -2 1299.94   10.05
   4   4  -2 1298.79   18.44
   4  -4  -2 1316.40   13.95
  -4   4  -2 1293.78   16.36
   4  -4  -2 1269.79   15.20
  -4  -4  -2 1345.22   17.63
  -4   4  -2 1248.87   13.95
  -4  -4  -2 1257.35   16.28
   4   4  -2 1264.43   10.82
  -4   4  -2 1331.28   13.30
   4  -4  -1 1016.18   15.35
  -4  -4  -1  992.30   11.96
   4   4  -1 1026.49   13.05
  -4  -4  -1  984.10   10.19
   4   4  -1 1025.78   16.43
  -4   4  -1 1000.38   13.68
   4  -4  -1  987.46   12.73
  -4   4  -1 1061.40   12.66
   4  -4  -1 1013.13   12.96
  -4   4  -1 1028.91   13.23
  -4  -4  -1  984.89   13.47
   4   4  -1 1005.06   10.93
  -4  -4  -1 1041.40   15.60
   4  -4   0 1011.86   15.79
  -4  -4   0 1017.21   11.57
   4   4   0 1038.13   11.91
   4   4   0 1022.63   16.80
  -4   4   0 1047.09   13.21
   4  -4   0 1021.48   13.80
   4  -4   0 1032.46   12.46
  -4   4   0 1050.31   13.34
  -4   4   0 1037.52   14.00
   4   4   0 1025.19   12.26
  -4  -4   0 1037.61   12.83
  -4  -4   0 1034.48   15.59
   4  -4   1 1069.16   16.79
  -4  -4   1 1038.41   12.91
   4   4   1 1059.57   16.96
  -4   4   1 1036.21   12.41
   4  -4   1 1015.07   11.62
  -4   4   1 1037.58   14.11
  -4   4   1 1059.34   14.78
   4   4   1 1017.74   13.23
  -4  -4   1 1024.06   11.74
  -4  -4   1 1028.93   15.63
   4   4   2 1323.44   19.35
  -4   4   2 1277.00   12.88
   4  -4   2 1345.54   12.81
  -4   4   2 1374.74   17.66
   4  -4   2 1311.97   15.45
   4  -4   2 1379.75   19.92
  -4  -4   2 1343.75   18.15
   4   4   3   55.19    4.57
  -4   4   3   57.83    2.77
   4  -4   3   55.83    2.64
  -4   4   3   59.72    4.22
   4  -4   3   51.28    3.20
   4  -4   3   54.02    4.57
  -4  -4   3   60.53    4.35
   4   4   4  944.78   17.40
  -4   4   4  957.73    9.40
   4  -4   4  924.40    9.79
   4  -4   4  910.88   12.33
   4  -4   4  928.42   17.72
  -4  -4   4  912.62   15.68
   4   4   5   58.22    4.98
  -4   4   5   48.33    2.12
   4  -4   5   50.23    2.43
  -4   4   5   49.00    4.13
   4  -4   5   47.79    3.05
   4  -4   5   46.02    4.51
  -4  -4   5   44.57    3.99
   4   4   6   85.89    5.97
   4  -4   6   85.15    3.92
  -4   4   6   77.26    5.31
  -4   4   6   87.77    2.41
   4  -4   6   95.62    6.51
   4  -4   6   78.49    3.04
  -4  -4   6   79.71    5.31
   4   4   7   37.17    4.48
  -4   4   7   40.82    1.41
  -4   4   7   42.03    1.30
  -4   4   7   43.82    4.37
   4  -4   7   48.39    2.55
  -4  -4   7   49.54    4.44
   4   4   8   38.31    4.77
  -4   4   8   34.36    3.93
   4  -4   8   37.36    2.11
   4  -4   8   38.99    4.94
  -4  -4   8   46.01    4.54
   4  -4   8   35.39    2.45
   4   4   9   93.88    7.15
   4   4   9  117.58    7.72
  -4   4   9   90.44    6.35
   4  -4   9   84.28    3.32
   4  -4   9  124.28    8.30
   4  -4   9   97.60    4.04
  -4  -4   9   88.47    6.28
   4   4  10  408.07   14.23
   4  -4  10  404.57   15.10
  -4  -4  10  398.69   13.21
   4  -4  10  382.17    8.17
   4   4  10  420.20   14.59
  -4   4  10  416.51   13.48
   4   4  11  291.75   12.70
   4  -4  11  298.21   13.72
  -4  -4  11  279.95   11.59
   4  -4  11  274.86    7.42
  -4   4  11  280.13   11.53
   4   4  11  289.11   12.72
   4   4  12  147.58    9.62
   4  -4  12  149.70   10.25
  -4  -4  12  141.52    8.83
  -4   4  12  160.73    9.17
   4   4  12  149.04    9.72
   4   4  13  213.74   11.45
   4  -4  13  228.25   12.84
  -4  -4  13  218.12   11.30
  -4   4  13  217.53   11.00
   4   4  13  186.18   11.17
   4   4  14    5.95    4.74
  -4  -4  14    8.86    3.90
   4  -4  14   10.09    5.04
  -4  -4  14    7.59    4.63
  -4   4  14   18.13    4.78
   4   4  14   14.41    4.90
  -4  -4  15   88.39    8.20
  -4  -4  15   82.39    9.07
   4  -4  15  105.00   10.08
  -4   4  15  110.76    8.89
   4   4  15   89.15    8.77
  -4  -4  16   81.29    8.24
  -4   4  16   77.21    8.41
   4  -4  16   95.27    9.91
  -4  -4  16   88.92    9.69
   4   4  16   83.07    8.86
  -4   4  16   95.84    8.64
  -4   4  17   35.83    6.92
   4  -4  17   36.69    7.76
  -4  -4  17   24.37    6.15
   4   4  17   32.66    6.85
  -4   4  18  141.26   11.71
   4   4  18  140.85   11.67
  -4  -4  18  153.09   13.36
  -4   5 -17   66.22    7.81
  -4  -5 -16   27.84    4.97
  -4   5 -16   27.91    5.74
  -4  -5 -15   56.95    6.12
   4  -5 -15   49.33    5.95
   4   5 -15   53.22    6.20
  -4   5 -15   50.17    6.51
  -4  -5 -14  156.77    8.93
   4  -5 -14  151.57    9.27
   4   5 -14  147.35    8.67
  -4   5 -14  126.52    8.94
  -4  -5 -13  218.82   10.21
   4  -5 -13  201.82   10.19
   4  -5 -13  217.14    8.96
  -4   5 -13  204.97   10.60
   4   5 -13  205.63    9.93
   4  -5 -12   17.52    3.54
  -4  -5 -12    7.99    3.11
   4  -5 -12   12.10    2.61
   4   5 -12    7.30    3.25
  -4   5 -12    7.74    3.43
  -4  -5 -11  264.12   10.38
   4  -5 -11  241.28   10.23
   4  -5 -11  261.67    8.99
  -4   5 -11  232.48    7.01
   4   5 -11  231.16    9.98
  -4   5 -11  240.53   10.66
  -4  -5 -10  568.11   14.73
   4  -5 -10  587.75   15.17
   4  -5 -10  607.62   13.04
  -4   5 -10  559.72   10.30
  -4   5 -10  576.14   15.80
   4   5 -10  539.00   14.66
   4  -5  -9  149.45    7.58
  -4  -5  -9  145.04    7.53
   4  -5  -9  153.97    6.48
   4   5  -9  139.47    8.23
  -4   5  -9  150.89    5.29
  -4   5  -9  160.21    8.14
   4   5  -9  151.70    7.91
   4   5  -8   16.89    3.16
  -4   5  -8   15.73    3.25
  -4   5  -8    9.39    1.97
   4  -5  -8   19.40    3.10
  -4  -5  -8   14.66    2.86
  -4   5  -8   15.42    2.09
   4  -5  -8   11.67    2.37
   4   5  -8   12.46    3.01
   4  -5  -7  522.41   10.98
   4   5  -7  543.61   14.36
  -4   5  -7  591.32   14.48
   4   5  -7  574.63   14.27
   4  -5  -7  557.68    9.64
   4  -5  -7  568.31   13.38
  -4  -5  -7  559.79   13.80
  -4   5  -7  568.50    9.52
  -4   5  -7  566.70    9.81
   4   5  -6  165.09    7.70
   4  -5  -6  173.73    6.39
  -4   5  -6  174.20    7.75
   4   5  -6  174.97    7.88
   4  -5  -6  172.80    5.59
   4  -5  -6  170.31    7.27
  -4  -5  -6  167.79    7.52
  -4   5  -6  167.07    5.21
  -4   5  -6  172.47    5.55
   4   5  -5  954.18   17.11
   4  -5  -5  955.18   14.56
   4  -5  -5  957.25   12.95
  -4   5  -5  953.37   17.20
   4   5  -5  995.99   18.11
   4  -5  -5  999.49   16.68
  -4  -5  -5  983.04   17.30
  -4   5  -5  961.81   12.28
  -4   5  -5  961.87   12.83
   4  -5  -4  122.46    5.40
  -4  -5  -4  101.86    2.06
   4   5  -4   96.13    5.44
   4  -5  -4  115.32    4.80
  -4   5  -4  118.96    6.07
   4   5  -4  111.82    6.17
  -4  -5  -4  109.22    5.92
   4  -5  -4  117.51    5.65
   4   5  -4  115.50    3.18
  -4   5  -4  104.90    4.30
   4   5  -4  115.33    2.73
  -4   5  -4  116.74    4.63
  -4  -5  -3 2759.56   17.04
   4  -5  -3 2701.33   25.25
   4   5  -3 2699.15   26.03
  -4  -5  -3 2669.02   14.33
   4  -5  -3 2738.81   22.81
  -4   5  -3 2698.97   26.54
   4   5  -3 2817.01   29.67
   4  -5  -3 2710.54   25.23
  -4  -5  -3 2818.05   28.27
  -4   5  -3 2700.90   21.47
   4   5  -3 2599.60   18.19
   4   5  -3 2679.66   15.90
  -4   5  -3 2710.60   21.56
  -4  -5  -2    9.24    1.40
  -4   5  -2   11.12    1.95
  -4   5  -2    7.56    2.07
   4  -5  -2    8.45    2.01
   4   5  -2   12.49    2.87
  -4  -5  -2    5.60    2.13
   4  -5  -2   10.77    2.07
  -4   5  -2    7.18    1.86
   4   5  -2   12.72    1.89
   4   5  -2   10.44    1.57
   4  -5  -2   12.71    2.32
  -4  -5  -2    8.71    1.70
  -4  -5  -1   84.02    3.53
   4   5  -1   82.79    5.57
  -4   5  -1   79.44    4.48
   4  -5  -1   85.63    4.40
  -4   5  -1   74.97    4.02
  -4  -5  -1   99.98    5.50
   4   5  -1   78.05    4.08
  -4   5  -1   89.47    4.40
   4   5  -1   84.08    3.75
   4  -5  -1   86.66    5.20
  -4  -5  -1  103.93    4.56
  -4  -5   0 1048.08   13.26
   4   5   0 1214.72   19.39
  -4   5   0 1124.74   15.32
   4  -5   0 1128.78   14.68
   4   5   0 1146.72   15.78
  -4   5   0 1142.58   16.10
  -4  -5   0 1128.79   15.96
   4  -5   0 1148.46   18.20
  -4  -5   0 1131.43   17.78
   4   5   1   82.01    5.52
  -4   5   1   83.19    4.20
   4  -5   1   81.34    3.90
   4   5   1   78.29    4.71
  -4   5   1   77.63    4.60
  -4  -5   1   84.55    5.03
   4  -5   1   68.45    4.99
  -4  -5   1   90.16    5.21
   4   5   2   10.35    2.71
  -4   5   2   10.24    1.80
   4  -5   2   12.73    1.92
  -4   5   2    7.50    2.23
   4   5   2   13.11    2.57
   4  -5   2   11.06    2.58
  -4  -5   2    3.01    1.90
   4   5   3 2746.28   29.85
  -4   5   3 2768.67   20.91
   4  -5   3 2732.65   20.62
   4   5   3 2715.41   28.91
  -4   5   3 2755.77   28.53
   4  -5   3 2620.62   31.07
  -4  -5   3 2644.08   27.80
   4   5   4  111.18    6.46
  -4   5   4  120.60    4.20
   4  -5   4  112.25    4.23
   4   5   4  111.77    6.42
  -4   5   4  106.28    6.34
   4  -5   4  107.08    6.76
  -4  -5   4  103.55    5.89
   4   5   5  969.50   18.66
  -4   5   5 1010.53   11.22
   4  -5   5  987.90   12.10
   4   5   5  997.75   19.27
  -4   5   5  970.70   18.26
   4  -5   5  976.53   20.34
  -4  -5   5  974.01   17.63
   4   5   6  178.20    8.40
  -4   5   6  172.87    4.48
   4  -5   6  166.28    5.05
   4   5   6  171.13    8.59
  -4   5   6  167.35    7.96
   4  -5   6  173.45    9.18
  -4  -5   6  170.81    7.77
   4   5   7  577.88   15.30
  -4   5   7  543.40   14.55
   4   5   7  567.62   15.83
  -4   5   7  571.30    7.25
   4  -5   7  558.38   16.73
   4  -5   7  531.90    8.94
  -4  -5   7  519.01   13.75
   4   5   8   14.56    3.79
   4   5   8   10.68    3.21
  -4   5   8   17.19    3.60
  -4   5   8   11.35    1.20
  -4   5   8   13.96    1.35
   4  -5   8   15.85    3.83
  -4  -5   8   11.85    2.92
   4  -5   8   12.70    2.02
   4   5   9  167.88    9.26
  -4   5   9  166.65    8.84
   4   5   9  173.89    9.61
   4  -5   9  163.23   10.01
  -4  -5   9  138.62    7.90
   4  -5   9  155.74    5.31
   4   5  10  600.67   17.13
   4  -5  10  615.46   19.54
   4  -5  10  555.50   10.10
  -4  -5  10  530.09   15.52
   4   5  10  567.75   17.62
  -4   5  10  549.02   16.24
   4   5  11  241.05   11.33
  -4  -5  11  259.71   13.34
   4  -5  11  223.92   12.52
  -4  -5  11  239.67   10.90
  -4   5  11  239.26   11.32
   4   5  11  234.80   11.98
   4   5  12    7.26    4.04
   4  -5  12   16.93    4.97
  -4  -5  12   10.34    4.84
  -4  -5  12    8.96    3.21
   4   5  12   17.93    5.01
  -4   5  12   11.00    3.75
   4   5  13  233.78   11.90
  -4  -5  13  196.42   10.82
  -4  -5  13  204.50   12.95
   4  -5  13  223.10   13.45
  -4   5  13  231.04   11.89
   4   5  13  239.01   13.21
  -4  -5  14  140.60    9.62
   4  -5  14  152.14   11.75
  -4  -5  14  163.68   12.43
  -4   5  14  173.62   10.69
   4   5  14  165.20   11.35
  -4  -5  15   60.87    7.21
   4  -5  15   42.68    7.46
  -4  -5  15   62.74    8.88
  -4   5  15   62.03    7.50
   4   5  15   48.91    7.27
   4  -5  16   43.80    8.14
  -4  -5  16   29.49    7.48
   4   5  16   36.32    6.99
  -4   5  16   32.90    6.35
  -4   5  17   73.78    8.83
  -4   5  17   86.73    9.11
   4   5  17   75.13    9.48
   4  -5  17   71.05    9.59
  -4  -5  17   67.14    9.65
  -4   6 -17  167.34   11.66
   4  -6 -16    4.27    3.84
  -4  -6 -16    7.76    3.83
  -4   6 -16    5.20    4.80
  -4  -6 -15   26.22    4.77
   4  -6 -15   23.28    5.06
  -4   6 -15   28.84    6.18
   4   6 -15   32.57    5.88
   4  -6 -14   38.84    5.33
  -4  -6 -14   45.09    5.94
   4   6 -14   36.79    5.41
  -4   6 -14   43.56    6.05
  -4  -6 -13  104.97    7.51
   4  -6 -13  113.68    8.06
  -4   6 -13  103.25    8.14
   4   6 -13  104.78    7.88
  -4  -6 -12   25.44    4.33
   4  -6 -12   30.07    4.46
  -4   6 -12   19.32    4.43
   4   6 -12   35.95    5.04
   4  -6 -11   14.69    3.57
  -4  -6 -11   24.13    4.23
   4  -6 -11   21.62    3.29
  -4   6 -11   18.97    4.26
   4   6 -11   25.39    4.47
   4  -6 -10  217.91    9.86
   4  -6 -10  233.91    8.27
  -4   6 -10  208.49    6.24
  -4   6 -10  216.17   10.30
   4   6 -10  218.39   10.20
  -4  -6  -9  217.61    9.64
   4  -6  -9  215.32    9.55
   4  -6  -9  229.54    7.96
  -4   6  -9  206.52    6.19
  -4   6  -9  219.03   10.05
   4   6  -9  229.07   10.22
   4  -6  -8  674.65   16.04
  -4  -6  -8  681.26   16.47
   4  -6  -8  683.25   13.25
  -4   6  -8  673.99   10.79
  -4   6  -8  687.02   16.84
   4   6  -8  654.10   16.63
   4  -6  -7  440.83   10.50
   4   6  -7  453.65   13.72
  -4   6  -7  416.64   12.92
   4  -6  -7  435.97   10.17
   4  -6  -7  450.90   12.81
  -4  -6  -7  472.32   13.36
  -4   6  -7  466.24    8.96
  -4   6  -7  433.10   10.10
   4  -6  -6  248.77    8.00
   4  -6  -6  250.57    7.91
  -4   6  -6  239.29    9.59
   4   6  -6  211.97    9.59
   4  -6  -6  271.21    9.74
  -4  -6  -6  247.93    9.67
  -4   6  -6  252.08    6.66
  -4   6  -6  234.29    7.44
   4  -6  -5  182.72    6.98
  -4   6  -5  156.77    7.64
   4   6  -5  197.01    8.96
  -4  -6  -5  189.41    8.43
   4  -6  -5  179.78    7.69
   4   6  -5  173.20    3.26
   4   6  -5  190.50    3.12
  -4   6  -5  189.63    5.98
   4  -6  -5  166.98    6.68
  -4  -6  -4   45.24    2.01
   4  -6  -4   45.26    4.02
  -4   6  -4   35.21    3.93
   4   6  -4   44.45    4.73
   4  -6  -4   48.70    4.12
  -4  -6  -4   56.00    4.72
  -4   6  -4   42.45    3.07
   4   6  -4   43.64    2.53
   4   6  -4   44.05    2.22
  -4  -6  -4   50.56    2.35
   4  -6  -4   49.54    3.84
  -4  -6  -3  212.73    5.80
   4  -6  -3  194.89    7.43
  -4   6  -3  200.36    8.04
   4   6  -3  206.24    9.08
  -4  -6  -3  209.95    8.56
   4  -6  -3  214.42    7.84
  -4   6  -3  195.91    6.41
   4   6  -3  205.91    5.96
   4   6  -3  200.76    5.20
  -4  -6  -3  200.67    4.83
  -4  -6  -2  598.12   11.00
   4  -6  -2  558.31   12.77
  -4   6  -2  540.59   12.58
   4   6  -2  545.98   14.33
   4  -6  -2  564.55   12.25
  -4  -6  -2  550.06   13.82
  -4   6  -2  503.47   10.78
   4   6  -2  537.24   10.37
   4   6  -2  555.40    9.51
  -4  -6  -2  549.85    8.98
  -4   6  -1  603.30   12.84
   4   6  -1  625.21   15.11
   4  -6  -1  599.36   12.20
  -4  -6  -1  620.94   14.29
  -4   6  -1  584.40   11.93
   4   6  -1  600.82   11.87
   4  -6  -1  590.45   13.64
  -4  -6  -1  600.91   12.00
  -4  -6  -1  562.58    9.99
  -4   6   0  365.05    9.72
   4  -6   0  340.55    8.93
  -4  -6   0  356.12   10.74
   4   6   0  383.15   10.18
  -4   6   0  359.16    9.88
  -4  -6   0  329.59    9.68
   4  -6   0  366.84   11.23
   4   6   0  354.47   11.40
   4   6   1  611.21   14.86
  -4   6   1  607.12   12.02
   4  -6   1  594.81   11.56
   4   6   1  586.79   13.19
  -4   6   1  558.93   12.77
   4  -6   1  583.67   14.69
  -4  -6   1  610.02   13.74
  -4  -6   1  594.22   13.94
   4   6   2  549.76   14.14
  -4   6   2  510.47   10.65
   4  -6   2  569.47   11.05
   4   6   2  517.89   13.14
  -4   6   2  586.45   13.47
  -4  -6   2  535.75   13.67
   4  -6   2  504.51   14.17
  -4  -6   2  543.91   13.31
   4   6   3  214.62    9.05
  -4   6   3  194.11    6.44
   4  -6   3  208.58    6.62
   4   6   3  195.05    8.44
  -4   6   3  209.06    8.55
  -4  -6   3  208.46    9.15
   4  -6   3  226.08    9.89
  -4  -6   3  200.88    8.29
   4   6   4   42.77    4.46
  -4   6   4   42.25    3.05
   4  -6   4   50.20    3.39
  -4   6   4   37.62    4.00
   4   6   4   44.65    4.56
   4  -6   4   48.34    5.14
  -4  -6   4   41.04    4.66
  -4  -6   4   40.59    4.21
   4   6   5  172.78    8.56
  -4   6   5  194.87    5.88
   4  -6   5  162.98    5.75
  -4   6   5  177.32    8.42
   4   6   5  156.90    8.43
   4  -6   5  162.20    9.22
  -4  -6   5  183.69    9.33
  -4  -6   5  180.03    8.20
   4   6   6  245.32   10.14
  -4   6   6  252.98    6.43
   4  -6   6  251.68    6.99
  -4   6   6  264.47   10.68
   4   6   6  275.29   11.27
   4  -6   6  268.27   11.90
  -4  -6   6  238.88   11.10
  -4  -6   6  228.37    9.45
   4   6   7  468.84   14.16
  -4   6   7  465.08    8.13
   4  -6   7  426.79    9.03
   4   6   7  446.60   14.90
  -4   6   7  482.58   14.63
  -4  -6   7  494.68   16.29
   4  -6   7  430.25   15.62
  -4  -6   7  427.69   13.06
   4   6   8  689.94   17.42
  -4   6   8  688.48    9.14
  -4   6   8  650.13   17.46
   4   6   8  699.02   19.17
   4  -6   8  660.34   11.30
  -4  -6   8  685.25   20.03
   4  -6   8  688.54   20.39
   4   6   9  218.21   10.32
   4  -6   9  205.25   11.83
  -4  -6   9  238.98   12.67
  -4  -6   9  205.11    9.68
   4  -6   9  183.96    6.25
  -4   6   9  244.43   11.27
   4   6   9  200.02   10.90
   4   6  10  220.94   10.71
  -4  -6  10  195.04   11.91
   4  -6  10  230.72   12.77
  -4  -6  10  187.77    9.58
   4  -6  10  202.23    6.67
   4   6  10  213.73   11.72
  -4   6  10  201.85   10.59
   4   6  11   22.35    4.70
   4  -6  11   18.41    5.06
  -4  -6  11   11.92    4.49
  -4  -6  11   12.82    3.85
  -4   6  11   21.37    4.48
   4   6  11   22.09    5.35
   4   6  12   44.80    5.92
  -4   6  12   29.07    5.10
   4   6  12   26.11    5.39
   4  -6  12   30.84    6.11
  -4  -6  12   35.52    6.49
  -4  -6  12   20.84    4.42
  -4   6  13  104.69    8.83
   4   6  13  119.80   10.00
   4  -6  13  121.59   10.81
  -4  -6  13  104.86   10.12
  -4  -6  13   91.53    7.71
  -4   6  14   41.80    6.60
   4   6  14   34.73    6.51
   4  -6  14   42.54    7.46
  -4  -6  14   28.88    6.74
  -4  -6  14   27.14    5.22
   4   6  15   25.10    6.41
  -4   6  15   22.82    5.62
   4  -6  15   27.88    6.60
  -4  -6  15   31.11    6.88
  -4  -6  15   16.63    4.86
   4  -6  16   -1.48    5.45
  -4  -6  16    3.48    5.57
   4   6  16    8.30    5.65
  -4   6  16    9.32    5.44
   4  -6  17  168.63   14.28
  -4   6  17  177.38   12.62
   4   6  17  167.06   13.42
  -4   7 -16  182.54   12.21
  -4  -7 -16  183.52   11.16
  -4   7 -15   23.20    5.97
   4   7 -15   21.94    5.53
   4  -7 -15   24.26    5.30
  -4  -7 -15   27.73    5.23
  -4   7 -14   42.44    6.67
   4   7 -14   46.71    6.49
  -4  -7 -14   47.89    6.13
   4  -7 -14   36.74    5.85
   4   7 -13   28.36    5.30
  -4   7 -13   33.09    5.62
   4  -7 -13   41.09    5.62
  -4  -7 -13   33.11    5.19
  -4   7 -12  114.83    8.56
   4   7 -12  135.04    9.21
  -4  -7 -12  123.17    8.49
   4  -7 -12  125.26    8.51
   4   7 -11   17.53    4.35
  -4   7 -11   17.87    4.32
  -4  -7 -11   16.11    4.06
   4  -7 -11   16.50    3.90
   4   7 -10   16.18    4.36
  -4   7 -10   15.72    4.54
   4  -7 -10   25.19    3.22
  -4  -7 -10   16.43    3.66
   4  -7 -10   24.24    4.19
  -4   7  -9  635.99   17.67
   4   7  -9  654.01   18.01
   4  -7  -9  678.27   13.68
   4  -7  -9  625.54   16.59
  -4  -7  -9  671.20   17.57
  -4   7  -8   -0.88    2.74
   4   7  -8   -1.10    3.09
  -4   7  -8    4.95    1.81
   4  -7  -8    0.59    1.95
  -4  -7  -8    5.72    2.80
   4  -7  -8    6.40    3.08
   4   7  -7  292.01   12.02
  -4   7  -7  289.94   11.40
  -4   7  -7  277.09    7.28
   4  -7  -7  269.57    8.71
   4  -7  -7  273.52   10.48
  -4  -7  -7  309.49   11.68
   4   7  -6  224.79   10.31
  -4   7  -6  224.49   10.00
  -4  -7  -6  222.76    9.93
   4  -7  -6  200.87    8.91
  -4   7  -6  216.29    6.53
   4  -7  -6  228.44    8.03
   4  -7  -5   20.11    2.91
  -4  -7  -5   19.00    1.38
   4   7  -5   18.56    3.90
  -4   7  -5   19.09    3.58
  -4  -7  -5   20.19    3.76
   4  -7  -5   17.34    3.09
  -4   7  -5   15.93    2.26
   4   7  -5   19.17    1.67
   4   7  -5   15.92    1.50
  -4  -7  -5   16.60    1.31
  -4  -7  -4   77.00    3.48
   4  -7  -4   61.64    4.63
  -4   7  -4   68.60    5.44
   4   7  -4   66.70    5.86
   4  -7  -4   62.10    5.02
  -4  -7  -4   74.29    5.86
   4   7  -4   68.72    3.55
  -4   7  -4   64.86    4.02
   4   7  -4   63.42    3.11
  -4  -7  -4   64.77    2.97
  -4  -7  -3  231.80    6.94
   4  -7  -3  238.90    8.80
  -4   7  -3  233.89    9.36
   4   7  -3  199.58    9.57
   4  -7  -3  224.88    8.75
  -4  -7  -3  231.77    9.57
   4   7  -3  239.81    6.98
  -4   7  -3  217.24    7.40
   4   7  -3  222.32    6.28
  -4  -7  -3  226.68    5.99
   4   7  -2   56.96    5.27
  -4   7  -2   44.36    4.30
   4  -7  -2   67.25    4.85
  -4  -7  -2   37.23    4.29
  -4   7  -2   57.48    4.17
   4   7  -2   54.23    3.93
  -4  -7  -2   51.90    3.94
   4  -7  -2   60.36    4.87
  -4  -7  -2   45.51    3.23
  -4   7  -1   29.94    3.44
   4   7  -1   29.80    3.28
   4  -7  -1   30.29    3.41
  -4  -7  -1   38.93    4.29
   4  -7  -1   28.89    3.79
  -4  -7  -1   30.55    3.43
   4   7  -1   38.88    4.59
  -4   7  -1   31.06    3.63
   4   7   0   62.52    4.71
  -4   7   0   52.99    4.32
   4  -7   0   67.81    4.73
  -4  -7   0   56.73    4.95
   4  -7   0   57.61    5.18
  -4   7   0   60.80    4.64
   4   7   0   66.87    5.75
   4   7   1   43.68    4.88
  -4   7   1   32.48    3.48
   4  -7   1   34.13    3.43
  -4   7   1   29.80    3.68
   4   7   1   31.87    3.80
   4  -7   1   35.46    4.40
  -4  -7   1   26.43    3.47
  -4  -7   1   29.38    3.67
   4   7   2   52.45    5.26
  -4   7   2   49.96    4.01
   4  -7   2   55.89    4.16
   4   7   2   55.51    5.05
  -4   7   2   49.35    4.62
  -4  -7   2   46.64    4.86
   4  -7   2   69.02    5.99
  -4  -7   2   57.28    5.10
   4   7   3  218.42    9.61
  -4   7   3  192.08    7.16
   4  -7   3  236.97    7.79
  -4   7   3  244.74    9.92
   4   7   3  240.78   10.14
   4  -7   3  217.73   10.41
  -4  -7   3  246.06   10.46
  -4  -7   3  211.06    9.05
   4   7   4   72.70    6.03
  -4   7   4   76.84    4.55
   4  -7   4   75.50    4.49
  -4   7   4   76.78    6.01
   4   7   4   74.01    6.22
   4  -7   4   75.14    6.58
  -4  -7   4   80.74    6.52
  -4  -7   4   61.55    5.24
   4   7   5   11.67    3.51
  -4   7   5   21.68    2.72
   4  -7   5   19.66    2.68
  -4   7   5   11.05    2.99
   4   7   5   18.12    4.00
   4  -7   5   19.23    4.25
  -4  -7   5   25.89    4.70
  -4  -7   5   15.53    3.22
   4   7   6  221.62   10.02
  -4   7   6  221.45    6.98
   4  -7   6  222.03    7.30
   4   7   6  229.33   11.05
   4  -7   6  217.58   11.43
  -4  -7   6  197.90   10.72
  -4  -7   6  202.74    9.32
   4   7   7  298.02   11.68
  -4   7   7  296.95    7.66
   4  -7   7  275.35    8.19
  -4   7   7  295.79   12.25
   4   7   7  313.61   13.35
   4  -7   7  290.98   13.67
  -4  -7   7  269.16   12.80
  -4  -7   7  264.02   10.81
   4   7   8    5.42    3.31
  -4   7   8    1.49    1.72
  -4   7   8    3.73    3.06
   4   7   8    0.12    3.46
   4  -7   8    4.09    2.24
   4  -7   8    8.71    4.25
  -4  -7   8    4.59    4.06
  -4  -7   8   -0.47    2.63
   4   7   9  687.35   18.29
  -4   7   9  678.87   19.41
   4   7   9  629.91   19.83
   4  -7   9  625.46   12.21
   4  -7   9  658.81   21.59
  -4  -7   9  657.99   21.40
  -4  -7   9  602.17   16.79
   4   7  10   20.91    4.51
   4  -7  10   23.36    5.47
  -4  -7  10   23.50    5.51
  -4  -7  10   16.41    3.98
  -4   7  10   21.20    4.91
   4   7  10   24.47    5.16
   4   7  11   17.37    4.45
   4  -7  11   14.16    4.84
  -4  -7  11   14.97    5.04
  -4  -7  11   19.95    4.28
  -4   7  11   15.63    4.47
   4   7  11   20.00    5.45
   4   7  12  133.75    9.09
  -4   7  12  149.14   10.62
   4   7  12  114.97    9.80
   4  -7  12  112.45   10.63
  -4  -7  12  126.21   10.86
  -4  -7  12  123.23    8.67
   4   7  13   34.82    6.39
  -4   7  13   33.90    5.84
   4  -7  13   35.85    7.17
  -4  -7  13   28.57    6.68
  -4  -7  13   32.11    5.41
  -4   7  14   47.08    7.19
   4   7  14   57.74    8.11
   4  -7  14   29.18    7.32
  -4  -7  14   33.00    7.13
  -4  -7  14   43.78    6.26
   4  -7  15   21.63    6.25
  -4  -7  15   32.10    7.63
   4   7  15   28.55    6.92
  -4   7  15   32.55    6.88
   4  -7  16  191.63   15.37
  -4   7  16  183.53   13.30
  -4   8 -15    9.51    5.54
   4   8 -15    5.53    4.75
  -4  -8 -15    8.29    4.29
   4   8 -14    7.57    4.50
  -4   8 -14   17.01    5.80
  -4  -8 -14   11.42    4.62
   4  -8 -14    8.58    4.30
   4   8 -13   12.99    4.75
  -4   8 -13    6.20    4.14
  -4  -8 -13   24.25    5.18
   4  -8 -13   23.49    4.89
  -4   8 -12  138.90    9.93
   4   8 -12  172.13   10.87
   4  -8 -12  164.23   10.11
  -4  -8 -12  149.13    9.71
  -4   8 -11   63.64    7.01
   4   8 -11   84.64    7.81
  -4  -8 -11   78.73    7.38
   4  -8 -11   68.06    6.65
  -4   8 -10   87.76    7.72
   4   8 -10  100.44    8.36
  -4  -8 -10  105.98    7.90
   4   8  -9   33.11    5.27
  -4   8  -9   44.12    5.73
   4  -8  -9   40.77    3.98
   4  -8  -9   31.92    4.68
  -4  -8  -9   42.14    5.34
   4   8  -8  303.62   13.19
  -4   8  -8  284.22   12.31
  -4   8  -8  280.18    7.44
   4  -8  -8  280.98    9.17
   4  -8  -8  296.01   11.88
  -4  -8  -8  296.91   12.42
   4   8  -7  100.07    7.95
  -4   8  -7  109.93    7.68
  -4   8  -7   93.78    4.62
   4  -8  -7  105.63    5.80
  -4  -8  -7  106.98    7.58
   4  -8  -7   98.75    6.92
   4   8  -6  166.78    9.63
  -4   8  -6  152.87    8.70
  -4  -8  -6  142.26    8.45
   4  -8  -6  143.62    8.00
  -4   8  -6  143.45    5.85
   4  -8  -6  149.79    7.06
  -4  -8  -5    2.28    1.20
  -4   8  -5   -1.01    2.73
   4   8  -5   -1.53    3.05
   4  -8  -5    0.13    2.19
  -4  -8  -5    0.87    2.54
   4   8  -5    3.01    1.34
  -4   8  -5    2.71    1.92
   4  -8  -5    1.68    1.99
  -4   8  -4   32.14    3.33
   4   8  -4   35.80    3.06
   4  -8  -4   34.35    4.11
  -4  -8  -4   34.23    4.50
  -4  -8  -4   40.30    3.10
   4  -8  -4   40.18    4.24
  -4   8  -4   41.21    4.89
   4   8  -4   32.11    4.75
   4   8  -3  170.76    6.52
  -4   8  -3  161.94    6.91
   4  -8  -3  150.16    7.61
  -4  -8  -3  149.91    8.49
  -4  -8  -3  174.75    6.74
   4  -8  -3  184.01    8.31
  -4   8  -3  178.50    8.77
   4   8  -3  175.47    9.42
   4   8  -2  209.80    7.77
  -4   8  -2  226.83    8.43
   4  -8  -2  235.49    9.36
  -4  -8  -2  229.51   10.12
  -4  -8  -2  226.58    8.29
   4  -8  -2  236.82    9.71
  -4   8  -2  234.34    9.67
   4   8  -2  233.78   10.73
  -4   8  -1  645.58   14.42
   4   8  -1  672.57   14.60
  -4  -8  -1  675.65   17.16
   4  -8  -1  667.55   15.14
   4  -8  -1  652.31   16.44
  -4  -8  -1  691.46   15.10
  -4   8  -1  668.84   15.70
   4   8  -1  705.38   18.08
   4   8   0  431.22   12.31
  -4   8   0  431.29   12.33
   4  -8   0  418.35   11.78
  -4  -8   0  398.55   13.20
   4  -8   0  405.95   13.48
  -4  -8   0  446.04   13.11
  -4   8   0  408.12   12.03
   4   8   0  437.17   14.46
  -4   8   1  654.77   15.74
   4   8   1  684.14   16.01
   4  -8   1  699.57   14.89
  -4  -8   1  661.28   16.71
  -4  -8   1  676.26   17.02
   4  -8   1  657.71   17.61
  -4   8   1  656.71   14.73
   4   8   1  638.71   17.02
  -4   8   2  247.69    9.04
   4  -8   2  253.86    9.07
  -4  -8   2  243.34   10.37
  -4   8   2  248.40   10.14
   4   8   2  249.46   10.37
   4  -8   2  238.03   11.17
  -4  -8   2  243.03   10.73
   4   8   2  228.52   10.47
   4   8   3  170.49    9.11
  -4   8   3  180.64    7.65
   4  -8   3  174.62    7.41
   4   8   3  160.27    8.78
  -4   8   3  169.43    8.88
   4  -8   3  171.15    9.87
  -4  -8   3  175.49    9.63
  -4  -8   3  167.02    8.71
   4   8   4   34.55    4.80
  -4   8   4   31.83    3.75
   4  -8   4   28.95    3.40
  -4   8   4   35.82    4.68
   4   8   4   34.67    5.02
   4  -8   4   41.95    5.69
  -4  -8   4   32.10    4.94
  -4  -8   4   22.94    3.85
  -4   8   5   -2.73    3.11
   4   8   5    1.27    2.96
   4  -8   5    0.20    2.08
  -4  -8   5   -1.79    2.65
   4  -8   5    2.87    3.48
  -4  -8   5   -0.40    3.28
  -4   8   5    0.46    2.11
   4   8   5   -0.32    2.86
   4   8   6  160.19    9.01
  -4   8   6  146.58    6.50
   4  -8   6  136.26    6.47
   4   8   6  158.30    9.60
  -4   8   6  174.41    9.79
   4  -8   6  157.99   10.58
  -4  -8   6  135.68    9.54
  -4  -8   6  143.14    8.37
   4   8   7  114.43    7.94
  -4   8   7  115.74    5.55
  -4   8   7   81.69    7.49
   4   8   7  116.92    8.85
   4  -8   7  104.46    5.68
  -4  -8   7  107.26    8.96
   4  -8   7  105.74    8.95
  -4  -8   7   83.56    6.86
   4   8   8  250.82   11.50
  -4   8   8  307.09   13.68
   4   8   8  280.12   13.40
   4  -8   8  242.22    8.41
  -4  -8   8  252.55   13.52
   4  -8   8  306.00   14.98
  -4  -8   8  279.33   11.81
   4   8   9   36.76    5.50
   4  -8   9   41.00    6.87
  -4  -8   9   49.72    7.12
  -4  -8   9   43.87    5.49
  -4   8   9   41.30    5.91
   4   8   9   41.59    6.35
   4   8  10   77.88    7.19
   4  -8  10   84.41    9.31
  -4  -8  10   89.82    9.48
  -4  -8  10   61.16    6.48
  -4   8  10   90.87    8.56
   4   8  10   75.08    8.12
   4   8  11   81.40    7.37
  -4  -8  11   71.05    7.07
   4  -8  11   90.61    9.50
  -4  -8  11   77.70    9.20
  -4   8  11   88.91    8.57
   4   8  11   81.39    8.62
  -4  -8  12  126.37    9.08
   4  -8  12  150.78   12.40
  -4  -8  12  145.77   12.24
  -4   8  12  149.23   10.87
   4   8  12  161.25   11.99
  -4  -8  13   11.97    4.49
   4   8  13   21.16    6.41
  -4   8  13   23.69    5.90
  -4  -8  13    5.31    5.23
   4  -8  13   26.67    7.00
   4   8  14    4.07    5.10
  -4   8  14    7.46    5.11
   4  -8  14    0.07    5.53
  -4  -8  14   10.25    6.22
  -4   8  15   10.13    5.90
   4  -8  15   31.47    8.39
   4   9 -15    8.12    6.14
   4   9 -14   55.27    8.51
  -4   9 -14   66.32    8.57
  -4  -9 -14   58.40    7.62
  -4   9 -13   79.18    8.55
   4   9 -13   94.32    9.16
  -4  -9 -13   82.79    8.36
   4  -9 -13   73.24    7.59
  -4   9 -12    6.26    4.70
   4   9 -12   -0.25    4.34
   4  -9 -12   13.06    4.43
  -4   9 -11  327.52   15.07
   4   9 -11  337.74   15.47
  -4  -9 -11  335.47   14.60
   4  -9 -11  364.61   14.98
  -4   9 -10   66.16    7.29
   4   9 -10   66.14    7.48
   4  -9 -10   69.16    6.90
  -4  -9 -10   57.23    6.71
   4   9  -9  223.10   12.22
  -4   9  -9  234.93   12.29
   4  -9  -9  232.52   11.49
  -4  -9  -9  211.88   11.59
  -4   9  -8   22.16    4.93
   4   9  -8   23.84    5.15
   4  -9  -8   21.80    3.37
  -4  -9  -8   30.75    4.93
   4  -9  -8   23.21    4.31
   4   9  -7  669.88   20.07
  -4   9  -7  631.11   18.57
  -4   9  -7  623.17   11.86
   4  -9  -7  644.90   14.53
  -4  -9  -7  656.30   18.81
   4  -9  -7  662.81   18.19
   4   9  -6   57.55    6.64
  -4   9  -6   56.17    6.15
  -4  -9  -6   61.19    6.42
   4  -9  -6   55.52    5.68
  -4   9  -6   62.28    4.21
   4  -9  -6   54.48    4.79
  -4   9  -5  144.76    6.43
   4  -9  -5  141.46    8.38
   4  -9  -5  150.89    7.63
  -4   9  -5  147.41    9.05
   4   9  -5  154.95    9.88
  -4   9  -4  105.48    5.86
   4   9  -4   98.17    5.02
  -4  -9  -4  119.71    8.13
   4  -9  -4  121.12    7.58
   4  -9  -4  106.21    6.68
  -4  -9  -4  101.18    5.06
  -4   9  -4  102.35    7.57
   4   9  -4  110.47    8.40
   4   9  -3  394.53   10.67
  -4   9  -3  361.29   10.80
   4  -9  -3  413.67   13.32
  -4  -9  -3  381.29   14.00
  -4  -9  -3  405.16   10.89
   4  -9  -3  386.49   12.73
   4   9  -3  382.83   14.55
  -4   9  -3  384.99   13.59
   4   9  -2  155.89    7.27
  -4   9  -2  178.55    8.03
   4  -9  -2  161.36    8.36
  -4  -9  -2  175.67    9.54
   4  -9  -2  151.72    8.53
  -4  -9  -2  182.74    8.18
   4   9  -2  172.59    9.84
  -4   9  -2  159.41    8.75
   4   9  -1  571.46   14.26
  -4   9  -1  551.80   14.25
   4  -9  -1  550.38   14.80
  -4  -9  -1  547.04   16.39
   4  -9  -1  582.29   16.63
  -4  -9  -1  569.75   14.82
  -4   9  -1  526.36   14.94
   4   9  -1  545.21   16.91
   4   9   0  223.38    9.60
  -4   9   0  192.73    9.07
   4  -9   0  193.41    8.70
  -4  -9   0  186.04    9.78
  -4  -9   0  177.25    9.01
   4  -9   0  236.39   10.96
  -4   9   0  207.73    9.44
   4   9   0  215.34   10.87
  -4   9   1  545.85   15.23
   4   9   1  535.34   15.24
   4  -9   1  557.15   14.35
  -4  -9   1  538.61   16.12
   4  -9   1  544.45   16.94
  -4  -9   1  551.69   16.28
  -4   9   1  585.63   15.06
   4   9   1  560.22   17.04
  -4   9   2  167.28    8.97
   4   9   2  171.04    9.26
   4  -9   2  156.97    7.80
  -4  -9   2  163.65    9.06
   4  -9   2  159.18    9.93
  -4  -9   2  176.23    9.92
  -4   9   2  167.72    8.17
   4   9   2  175.77    9.88
  -4   9   3  378.20   13.55
   4   9   3  391.97   13.95
  -4  -9   3  357.30   13.17
   4  -9   3  389.78   11.81
  -4  -9   3  383.68   14.79
   4  -9   3  392.15   15.55
  -4   9   3  382.33   11.78
   4   9   3  368.33   13.91
   4   9   4  111.48    8.05
  -4   9   4  100.54    6.13
   4  -9   4  103.71    6.22
   4   9   4  107.14    8.01
  -4   9   4  104.48    7.82
   4  -9   4  115.94    9.09
  -4  -9   4  116.12    9.06
  -4  -9   4   82.73    6.88
   4   9   5  158.20    9.42
  -4   9   5  157.93    7.52
   4  -9   5  133.33    6.95
  -4   9   5  165.47    9.60
   4   9   5  134.42    9.09
   4  -9   5  139.67    9.99
  -4  -9   5  157.36   10.41
  -4  -9   5  138.18    8.71
   4   9   6   57.18    6.40
  -4   9   6   64.21    4.98
  -4   9   6   58.72    6.51
   4   9   6   45.44    6.03
   4  -9   6   40.08    4.24
   4  -9   6   48.13    6.82
  -4  -9   6   66.81    7.42
  -4  -9   6   48.37    5.52
   4   9   7  689.58   19.29
  -4   9   7  686.60   20.56
   4   9   7  690.95   20.86
   4  -9   7  620.64   14.26
   4  -9   7  707.14   23.04
  -4  -9   7  667.65   22.22
  -4  -9   7  604.43   17.79
   4   9   8   31.72    5.24
   4  -9   8   25.05    5.96
  -4  -9   8   41.77    6.83
  -4  -9   8   28.32    4.83
  -4   9   8   36.32    5.68
   4   9   8   30.99    6.17
   4   9   9  210.50   11.08
   4  -9   9  220.98   14.08
  -4  -9   9  234.00   14.26
  -4  -9   9  199.71   10.84
   4   9   9  212.87   12.85
   4   9  10   55.51    6.61
  -4   9  10   68.52    8.12
   4   9  10   62.49    7.89
  -4  -9  10   46.14    6.02
   4  -9  10   75.40    9.17
  -4  -9  10   64.87    8.59
  -4   9  11  341.15   16.45
   4   9  11  313.38   16.16
  -4  -9  11  291.24   13.43
   4  -9  11  329.11   17.88
  -4  -9  11  311.18   17.67
  -4   9  12    7.40    4.95
   4   9  12    7.97    5.25
  -4  -9  12   14.46    4.72
   4  -9  12    7.15    5.56
  -4  -9  12   11.28    6.05
   4  -9  13   66.60    9.91
  -4  -9  13   93.15   11.30
  -4   9  13   93.22   10.10
   4   9  13   76.16    9.65
  -4 -10 -13   23.95    6.18
   4  10 -13   21.56    6.48
  -4 -10 -12   17.60    5.16
   4 -10 -12    9.05    4.37
  -4  10 -12   12.36    5.61
   4  10 -12   15.19    5.92
   4 -10 -11  233.40   12.90
  -4 -10 -11  216.42   12.93
  -4  10 -11  227.49   13.47
   4  10 -11  203.21   13.05
  -4 -10 -10   10.17    4.41
   4 -10 -10   14.52    4.52
[truncated: 926,419 more chars]
