# Supplementary material for: Synthesis and crystal structure of 5,10-bis­(phenyl­sulfon­yl)tetra­hydro­dibenzo­penta­lene
Source: Acta Crystallogr E Crystallogr Commun. 2025 Jan 28;81(Pt 2):172–6. doi: 10.1107/S205698902500060X (PMC11799786; doi:10.1107/S205698902500060X)
Supplement: Supplementary file 2 [file e-81-00172-Isup2.hkl]

data_I                                                                          
_shelx_title ' 190912a_a.res in Pna2(1)'                                        
_shelx_refln_list_code          4                                               
_shelx_F_calc_maximum      144.81                                               
_exptl_crystal_F_000      1016.00                                               
_reflns_d_resolution_high  0.6796                                               
                                                                                
loop_                                                                           
 _space_group_symop_operation_xyz                                               
 'x, y, z'                                                                      
 '-x, -y, z+1/2'                                                                
 'x+1/2, -y+1/2, z'                                                             
 '-x+1/2, y+1/2, z+1/2'                                                         
                                                                                
_cell_length_a    17.2598                                                       
_cell_length_b    10.0898                                                       
_cell_length_c    13.1810                                                       
_cell_angle_alpha  90.000                                                       
_cell_angle_beta   90.000                                                       
_cell_angle_gamma  90.000                                                       
                                                                                
_shelx_F_squared_multiplier     1.000                                           
                                                                                
loop_                                                                           
 _refln_index_h                                                                 
 _refln_index_k                                                                 
 _refln_index_l                                                                 
 _refln_F_squared_calc                                                          
 _refln_F_squared_meas                                                          
 _refln_F_squared_sigma                                                         
 _refln_observed_status                                                         
   6   0 -18        235.04        233.71        21.93 o                         
   8   0 -18        161.86        159.50        20.43 o                         
   6   1 -18         42.71         46.07        13.84 o                         
   7   1 -18        325.19        318.20        26.35 o                         
   8   1 -18         17.51         10.87        11.35 o                         
   7   2 -18         21.62          8.19        11.13 o                         
   4   0 -17        101.44         98.67        14.80 o                         
   6   0 -17       1019.19        972.73        40.79 o                         
   8   0 -17        431.50        458.02        29.46 o                         
  10   0 -17        377.29        361.88        27.50 o                         
   5   1 -17        132.77        134.78        16.60 o                         
   6   1 -17         18.03         21.70         7.35 o                         
   7   1 -17        351.75        302.97        23.45 o                         
   8   1 -17         19.64         17.41        13.79 o                         
   9   1 -17         16.90          4.94         8.39 o                         
  10   1 -17        145.38        140.94        18.26 o                         
  11   1 -17        107.34         89.87        13.14 o                         
  12   1 -17         45.27         40.23        15.04 o                         
   6   2 -17         48.43         55.28        12.99 o                         
   7   2 -17        323.80        380.69        27.89 o                         
   8   2 -17         37.83         28.33        10.63 o                         
   9   2 -17          5.35         -1.90         7.02 o                         
  10   2 -17        178.69        164.33        19.92 o                         
  11   2 -17        235.19        243.22        23.21 o                         
   7   3 -17        404.15        399.68        29.61 o                         
   8   3 -17          4.53         18.28        11.42 o                         
   2   4 -17        732.65        637.12        30.72 o                         
   3   4 -17        181.73        172.80        18.18 o                         
   0   5 -17        178.33        185.39        17.92 o                         
   1   5 -17         41.12         51.97         7.08 o                         
   2   5 -17         26.33         31.82         8.26 o                         
   3   5 -17         16.61         10.94        11.54 o                         
   4   5 -17        173.71        159.91        18.86 o                         
   5   5 -17         37.58         25.60        13.26 o                         
   1   6 -17         30.09         25.36         6.71 o                         
   2   6 -17        376.74        387.35        21.48 o                         
   3   6 -17         81.47         79.87        13.87 o                         
   4   6 -17        384.34        404.09        28.16 o                         
   5   6 -17         25.32         27.29        12.65 o                         
   1   7 -17        192.36        175.48        20.74 o                         
   4   0 -16       1041.10       1076.40        38.88 o                         
   6   0 -16         15.19         21.20        10.24 o                         
   8   0 -16        341.32        291.25        17.64 o                         
  10   0 -16        113.60        102.57        12.57 o                         
  12   0 -16        180.97        194.40        15.04 o                         
  14   0 -16         81.08         53.17        16.37 o                         
   3   1 -16        255.66        253.70        19.08 o                         
   4   1 -16         53.01         65.08         8.79 o                         
   5   1 -16         51.42         55.29         8.79 o                         
   6   1 -16        639.49        647.61        30.20 o                         
   7   1 -16        871.99        910.36        78.55 o                         
   8   1 -16        618.17        662.80        38.21 o                         
   9   1 -16        616.66        624.62        19.22 o                         
  10   1 -16         55.55         53.59         9.40 o                         
  11   1 -16        201.13        184.10        17.16 o                         
  12   1 -16        259.89        240.28        14.58 o                         
  13   1 -16         19.38         15.56         9.35 o                         
   4   2 -16        216.27        208.49        17.85 o                         
   5   2 -16        222.81        227.94        13.83 o                         
   6   2 -16         46.20         59.71        12.85 o                         
   7   2 -16         15.94         16.19         6.81 o                         
   8   2 -16        199.93        192.49        22.87 o                         
   9   2 -16        127.41        126.53        20.18 o                         
  10   2 -16        269.70        290.66        14.28 o                         
  11   2 -16         71.17         76.51        10.39 o                         
  12   2 -16         96.82         88.53        21.50 o                         
  13   2 -16         49.37         50.65        10.81 o                         
   1   3 -16        220.37        247.37        18.59 o                         
   2   3 -16        627.92        628.09        28.23 o                         
   6   3 -16        166.77        165.46        18.62 o                         
   7   3 -16        167.24        155.80        18.84 o                         
   8   3 -16        297.65        308.53        16.74 o                         
   9   3 -16         13.20         18.27        16.61 o                         
  10   3 -16        126.30        124.47        13.74 o                         
  11   3 -16         46.58         41.86         8.86 o                         
  12   3 -16        447.73        422.91        29.44 o                         
  13   3 -16         17.75         14.01        11.81 o                         
   0   4 -16         70.79         76.79         8.91 o                         
   1   4 -16        118.84         98.26         6.49 o                         
   2   4 -16         45.58         54.52         8.09 o                         
   3   4 -16         13.21         21.30         8.57 o                         
   4   4 -16        216.23        245.54        13.47 o                         
   5   4 -16         22.49         12.46        10.05 o                         
   8   4 -16        392.98        405.54        29.12 o                         
   9   4 -16          8.54          2.56        10.96 o                         
   1   5 -16        235.35        242.70         9.82 o                         
   2   5 -16         99.69        101.96         7.55 o                         
   3   5 -16        685.49        666.63        18.01 o                         
   4   5 -16         63.91         67.30         9.07 o                         
   5   5 -16        105.77         76.65        14.42 o                         
   6   5 -16        639.39        707.25        34.77 o                         
   7   5 -16        318.06        305.50        24.20 o                         
   0   6 -16        240.02        226.62        14.42 o                         
   1   6 -16        215.05        236.42        10.26 o                         
   2   6 -16        161.14        171.28        11.21 o                         
   3   6 -16        145.06        139.30         9.73 o                         
   4   6 -16          2.58         13.97         5.70 o                         
   5   6 -16        138.15        126.65         9.53 o                         
   6   6 -16        103.40        120.16        17.68 o                         
   7   6 -16        172.92        153.56        19.78 o                         
   1   7 -16         41.55         47.36         6.57 o                         
   2   7 -16        174.63        182.76        12.48 o                         
   3   7 -16        471.96        500.81        15.68 o                         
   4   7 -16        432.60        442.09        19.89 o                         
   5   7 -16         94.76         81.49        10.64 o                         
   0   8 -16        194.33        189.95        21.81 o                         
   1   8 -16        216.05        208.04        22.46 o                         
   2   8 -16          4.41          6.91        12.56 o                         
   3   8 -16         31.48         39.10        15.02 o                         
   2   0 -15        174.57        153.00        14.71 o                         
   4   0 -15        152.01        195.77        17.68 o                         
   6   0 -15        158.18        141.29        15.70 o                         
   8   0 -15        285.07        257.01        14.28 o                         
  10   0 -15        465.92        437.57        31.39 o                         
  12   0 -15         65.70         53.62         9.54 o                         
  14   0 -15        358.57        388.21        30.70 o                         
   2   1 -15        104.17        112.19        12.15 o                         
   3   1 -15        163.29        128.06        14.88 o                         
   4   1 -15        735.16        715.23        21.80 o                         
   5   1 -15        309.82        295.95        35.04 o                         
   6   1 -15         73.04         76.12         6.87 o                         
   7   1 -15        158.10        144.63         9.27 o                         
   8   1 -15        256.56        238.56        14.28 o                         
   9   1 -15        396.46        390.97        13.21 o                         
  10   1 -15        195.29        185.27         9.49 o                         
  11   1 -15         15.35         28.74         5.90 o                         
  12   1 -15         70.80         68.69         7.08 o                         
  13   1 -15        237.92        234.55        12.57 o                         
  14   1 -15         30.05         20.80         6.32 o                         
  15   1 -15         74.25         76.96        12.13 o                         
   1   2 -15         59.61         60.85         9.30 o                         
   2   2 -15        632.50        640.38        26.20 o                         
   3   2 -15         94.10         99.78        12.27 o                         
   4   2 -15        144.75        142.70        10.55 o                         
   5   2 -15         42.98         49.26         7.49 o                         
   6   2 -15         99.24        100.07        18.61 o                         
   7   2 -15        172.09        171.85        12.34 o                         
   8   2 -15        165.49        154.91        12.12 o                         
   9   2 -15        241.73        212.65        16.70 o                         
  10   2 -15        186.66        172.79         9.58 o                         
  11   2 -15         86.25         79.81         9.48 o                         
  12   2 -15        168.81        188.99        10.05 o                         
  13   2 -15        854.16        839.62        25.25 o                         
  14   2 -15         17.26         30.37         7.74 o                         
  15   2 -15        347.57        319.31        26.66 o                         
   0   3 -15       1057.45       1059.39        23.83 o                         
   1   3 -15        204.02        204.85         9.17 o                         
   2   3 -15        267.75        295.62        10.66 o                         
   3   3 -15        193.52        216.57        11.67 o                         
   4   3 -15        160.66        162.53         8.55 o                         
   5   3 -15        635.40        631.81        16.22 o                         
   6   3 -15        544.56        604.31        46.09 o                         
   7   3 -15        210.79        213.19        15.84 o                         
   8   3 -15         95.27        124.84        11.13 o                         
   9   3 -15        108.28        121.10        11.51 o                         
  10   3 -15        599.19        600.09        19.01 o                         
  11   3 -15        150.84        183.46        11.68 o                         
  12   3 -15          2.65          4.03         6.08 o                         
  13   3 -15        184.32        186.83        15.06 o                         
  14   3 -15         26.82         38.27        13.04 o                         
   1   4 -15        328.57        338.08        10.50 o                         
   2   4 -15        431.69        436.72        11.67 o                         
   3   4 -15       1029.91       1078.06        21.60 o                         
   4   4 -15        225.70        222.49        25.48 o                         
   5   4 -15        584.46        614.82        19.67 o                         
   6   4 -15        337.05        317.40        21.65 o                         
   7   4 -15         36.52         73.12        14.37 o                         
   8   4 -15         58.79         73.12        20.43 o                         
   9   4 -15        148.56        169.77        13.00 o                         
  10   4 -15        104.86        145.16        37.84 o                         
  11   4 -15        125.92        121.19        12.43 o                         
  12   4 -15         40.66         22.39         6.86 o                         
  13   4 -15         35.62         49.77        13.23 o                         
  14   4 -15        125.51        137.52        18.40 o                         
   0   5 -15        332.72        361.98        18.15 o                         
   1   5 -15        375.46        395.06        11.71 o                         
   2   5 -15          0.87          3.95         4.09 o                         
   3   5 -15        186.83        186.99         8.41 o                         
   4   5 -15        123.67        127.04         7.47 o                         
   5   5 -15        707.50        697.72        17.80 o                         
   6   5 -15         59.05         72.84         8.82 o                         
   7   5 -15        128.12        161.89        18.81 o                         
   8   5 -15        472.04        504.77        21.88 o                         
   9   5 -15        161.27        188.74        21.61 o                         
  10   5 -15         82.60         68.17        15.84 o                         
  12   5 -15          3.89          3.16         8.79 o                         
  13   5 -15        224.14        225.40        21.59 o                         
   1   6 -15        257.41        241.32         9.81 o                         
   2   6 -15        226.84        250.89        10.70 o                         
   3   6 -15        203.69        209.15        13.06 o                         
   4   6 -15         59.46         66.71         6.50 o                         
   5   6 -15         39.79         51.13         5.92 o                         
   6   6 -15        130.90        139.81        11.75 o                         
   7   6 -15        298.64        317.28        24.80 o                         
   8   6 -15        836.78        850.69        39.72 o                         
   9   6 -15         69.18         54.09        14.66 o                         
   0   7 -15         52.23         67.28         9.83 o                         
   1   7 -15         75.39         84.86         7.09 o                         
   2   7 -15         99.96        114.94         7.97 o                         
   3   7 -15         43.92         41.93         6.03 o                         
   4   7 -15         62.79         59.45         6.62 o                         
   5   7 -15        147.40        145.28         8.69 o                         
   6   7 -15         74.21         85.99         8.46 o                         
   7   7 -15        423.51        422.57        18.66 o                         
   1   8 -15         48.52         49.42         7.52 o                         
   2   8 -15        167.24        184.26         9.95 o                         
   3   8 -15         94.71         88.27         7.98 o                         
   4   8 -15         25.80         18.62         6.67 o                         
   5   8 -15         31.27         29.74         7.81 o                         
   6   8 -15        197.11        179.27        13.84 o                         
   7   8 -15        431.31        389.99        25.89 o                         
   3   9 -15        106.12         78.36        17.39 o                         
   4   9 -15          9.77         19.61        14.83 o                         
   2   0 -14        110.83        102.73        12.03 o                         
   4   0 -14        902.15        861.07        32.26 o                         
   6   0 -14        713.25        694.65        20.85 o                         
   8   0 -14        421.56        401.83        16.86 o                         
  10   0 -14        449.65        463.85        45.91 o                         
  12   0 -14        153.23        154.25        12.27 o                         
  14   0 -14         63.23         60.74         9.91 o                         
  16   0 -14         45.22         54.07        15.45 o                         
   1   1 -14        685.80        652.92        25.45 o                         
   2   1 -14        375.03        379.31        21.61 o                         
   3   1 -14        123.72        125.21        11.76 o                         
   4   1 -14         89.48         96.60        13.58 o                         
   5   1 -14         53.87         55.41         5.87 o                         
   6   1 -14        161.75        157.89         7.71 o                         
   7   1 -14        300.81        277.40         9.95 o                         
   8   1 -14         22.48         25.32         4.70 o                         
   9   1 -14        493.72        491.79        13.41 o                         
  10   1 -14         67.22         59.61         5.95 o                         
  11   1 -14        121.02        126.61         7.91 o                         
  12   1 -14         43.24         31.34         5.68 o                         
  13   1 -14        164.19        143.75         8.82 o                         
  14   1 -14        436.76        440.18        14.41 o                         
  15   1 -14        303.09        305.97        12.82 o                         
  16   1 -14         29.22         37.79        10.08 o                         
   0   2 -14        372.58        324.65        17.43 o                         
   1   2 -14         99.34        103.04         6.37 o                         
   2   2 -14         21.49         16.45         3.40 o                         
   3   2 -14        238.61        230.49         7.82 o                         
   4   2 -14        211.84        249.37        10.57 o                         
   5   2 -14        393.63        385.52        10.17 o                         
   6   2 -14        454.82        432.98        14.15 o                         
   7   2 -14         24.53         28.64         4.59 o                         
   8   2 -14         11.83          9.63         4.87 o                         
   9   2 -14       1602.23       1565.46        29.36 o                         
  10   2 -14         35.55         47.42         6.96 o                         
  11   2 -14        271.41        265.59        10.78 o                         
  12   2 -14         18.09         30.55         6.53 o                         
  13   2 -14        181.75        187.17        11.77 o                         
  14   2 -14         45.53         59.74         6.81 o                         
  15   2 -14        196.82        193.94        10.59 o                         
  16   2 -14        129.27        141.85        18.93 o                         
   1   3 -14        227.55        215.85         6.83 o                         
   2   3 -14        299.91        279.81         7.79 o                         
   3   3 -14        547.03        557.33        14.57 o                         
   4   3 -14        232.14        218.77         8.94 o                         
   5   3 -14        198.57        194.07         6.81 o                         
   6   3 -14         42.86         64.21         5.97 o                         
   7   3 -14        178.73        202.41        23.67 o                         
   8   3 -14        325.45        313.85        12.09 o                         
   9   3 -14        251.49        238.63        22.75 o                         
  10   3 -14         66.06         68.15         8.89 o                         
  11   3 -14        126.03        120.66         7.87 o                         
  12   3 -14        267.97        284.90        14.79 o                         
  13   3 -14        120.03        121.41         8.54 o                         
  14   3 -14        354.03        341.13        15.73 o                         
  15   3 -14         46.46         56.83         8.58 o                         
  16   3 -14         73.58         71.16        15.50 o                         
   0   4 -14        556.84        575.37        18.23 o                         
   1   4 -14        298.28        320.85        10.59 o                         
   2   4 -14        138.48        144.71         6.96 o                         
   3   4 -14        126.47        113.62         9.01 o                         
   4   4 -14         16.89         18.85         4.55 o                         
   5   4 -14        512.00        510.08        11.86 o                         
   6   4 -14        431.88        451.31        10.43 o                         
   7   4 -14         65.04         62.87         6.78 o                         
   8   4 -14        164.48        170.30        12.06 o                         
   9   4 -14        210.51        225.69        13.95 o                         
  10   4 -14        736.48        697.19        19.65 o                         
  11   4 -14          3.18          2.51         5.45 o                         
  12   4 -14        143.66        157.86        12.06 o                         
  13   4 -14        156.48        159.16        11.15 o                         
  14   4 -14        627.51        634.40        24.83 o                         
  15   4 -14        161.89        180.65        20.43 o                         
   1   5 -14         65.97         61.90         5.40 o                         
   2   5 -14        607.62        574.26        13.43 o                         
   3   5 -14        118.63        119.71         6.89 o                         
   4   5 -14        358.34        353.49        12.69 o                         
   5   5 -14        196.91        215.33         8.78 o                         
   6   5 -14        175.90        174.96         8.17 o                         
   7   5 -14        109.40        126.14         8.88 o                         
   8   5 -14         17.39         22.77         5.73 o                         
   9   5 -14        251.64        258.27        12.32 o                         
  10   5 -14        131.69        140.59        11.93 o                         
  11   5 -14          3.85         -0.07         6.49 o                         
  12   5 -14        407.61        437.72        17.23 o                         
  13   5 -14        149.08        154.26        23.46 o                         
  14   5 -14        108.45        139.09        17.75 o                         
   0   6 -14        350.57        385.82        16.53 o                         
   1   6 -14        332.92        331.30        12.75 o                         
   2   6 -14         37.05         44.41         5.18 o                         
   3   6 -14         44.59         49.74         6.08 o                         
   4   6 -14         93.49         99.02         6.83 o                         
   5   6 -14        152.42        171.27         8.39 o                         
   6   6 -14        149.36        161.89         8.23 o                         
   7   6 -14        274.56        245.46        11.24 o                         
   8   6 -14         83.53         88.77         7.96 o                         
   9   6 -14        279.28        327.69        18.19 o                         
  10   6 -14        497.16        501.22        22.11 o                         
  11   6 -14         11.88         22.22        13.43 o                         
  12   6 -14         13.39         30.23        11.66 o                         
  13   6 -14        155.92        155.20        17.77 o                         
  14   6 -14        159.12        145.11        18.33 o                         
   1   7 -14          3.76          8.00         4.57 o                         
   2   7 -14          8.83         14.05         6.19 o                         
   3   7 -14         39.34         38.64         5.68 o                         
   4   7 -14         87.89        105.53         7.56 o                         
   5   7 -14          1.83          3.29         4.74 o                         
   6   7 -14         51.39         58.89         6.82 o                         
   7   7 -14        597.75        635.81        21.62 o                         
   8   7 -14        133.38        138.57         9.66 o                         
   9   7 -14        178.82        207.97        14.77 o                         
  10   7 -14        258.29        281.62        25.02 o                         
   0   8 -14        107.83        121.55        11.74 o                         
   1   8 -14        184.87        190.08         9.66 o                         
   2   8 -14         17.10         12.54         5.00 o                         
   3   8 -14          0.81          6.86         5.08 o                         
   4   8 -14         30.29         26.00         5.69 o                         
   5   8 -14         66.36         71.98         7.54 o                         
   6   8 -14         50.63         57.47         6.42 o                         
   7   8 -14         72.75         74.92         7.30 o                         
   8   8 -14         82.95        100.41        13.90 o                         
   1   9 -14         18.53         16.14         6.04 o                         
   2   9 -14         14.19         21.41         5.96 o                         
   3   9 -14         22.69         23.40         7.22 o                         
   4   9 -14        144.24        145.33        11.43 o                         
   5   9 -14         59.92         51.13         9.94 o                         
   6   9 -14        403.80        442.01        20.73 o                         
   7   9 -14        187.52        158.69        13.84 o                         
   8   9 -14        553.11        579.35        23.56 o                         
   2   0 -13        997.85       1021.80        32.31 o                         
   4   0 -13        905.72        880.08        30.93 o                         
   6   0 -13        921.49        895.33        22.41 o                         
   8   0 -13       1347.17       1239.77        72.34 o                         
  10   0 -13        441.32        433.92        35.22 o                         
  12   0 -13        461.76        487.45        19.49 o                         
  14   0 -13         84.26         88.39        10.16 o                         
  16   0 -13        406.26        385.99        19.78 o                         
   0   1 -13        391.12        359.57        16.73 o                         
   1   1 -13        130.76        122.70         7.76 o                         
   2   1 -13        436.61        437.54        12.54 o                         
   3   1 -13        610.67        555.92        18.76 o                         
   4   1 -13        868.22        831.70        13.44 o                         
   5   1 -13        379.98        373.91         8.42 o                         
   6   1 -13        262.99        243.94         8.73 o                         
   7   1 -13        310.74        291.45         9.71 o                         
   8   1 -13        512.38        475.68        12.41 o                         
   9   1 -13         40.98         39.05         4.83 o                         
  10   1 -13        205.10        198.75         8.83 o                         
  11   1 -13        365.78        356.40        11.67 o                         
  12   1 -13         66.95         75.11         6.58 o                         
  13   1 -13        145.61        172.43        13.08 o                         
  14   1 -13        153.78        160.12         9.10 o                         
  15   1 -13        164.73        167.71         9.59 o                         
  16   1 -13        203.04        196.76        10.56 o                         
  17   1 -13         43.77         36.68         7.58 o                         
   1   2 -13        357.40        356.57         8.82 o                         
   2   2 -13        644.69        621.13        11.44 o                         
   3   2 -13       1372.00       1322.90        15.34 o                         
   4   2 -13        214.03        195.20         6.83 o                         
   5   2 -13         22.14         33.35         3.29 o                         
   6   2 -13        267.61        261.45         6.65 o                         
   7   2 -13       1336.11       1300.60        16.35 o                         
   8   2 -13         59.62         47.98         5.80 o                         
   9   2 -13         48.28         58.57         5.49 o                         
  10   2 -13        164.28        137.81         7.50 o                         
  11   2 -13        502.61        464.53        13.21 o                         
  12   2 -13        118.99         99.13         7.23 o                         
  13   2 -13        280.26        279.83        11.09 o                         
  14   2 -13         33.84         35.42         5.91 o                         
  15   2 -13          3.64         -0.58         5.25 o                         
  16   2 -13        162.70        189.53        10.37 o                         
  17   2 -13         48.52         35.04        13.09 o                         
   0   3 -13       1252.24       1240.05        18.55 o                         
   1   3 -13        882.85        837.42        13.68 o                         
   2   3 -13        394.43        391.29         8.66 o                         
   3   3 -13        795.71        761.01        18.14 o                         
   4   3 -13         84.72         78.25         4.12 o                         
   5   3 -13        335.16        356.09         7.72 o                         
   6   3 -13        137.02        139.42         5.25 o                         
   7   3 -13        340.08        351.72         8.03 o                         
   8   3 -13         50.47         59.63         5.73 o                         
   9   3 -13        646.71        625.96        15.35 o                         
  10   3 -13        159.89        161.15         8.14 o                         
  11   3 -13         53.79         60.92         6.38 o                         
  12   3 -13        306.35        290.52        10.99 o                         
  13   3 -13         69.07         73.09         8.81 o                         
  14   3 -13        208.94        207.60        10.77 o                         
  15   3 -13         88.37        110.38        10.07 o                         
  16   3 -13        236.64        222.79        12.74 o                         
  17   3 -13          1.77          4.88        11.30 o                         
   1   4 -13        305.52        320.76        11.94 o                         
   2   4 -13       1251.56       1225.62        19.37 o                         
   3   4 -13        455.55        484.09        10.16 o                         
   4   4 -13        484.35        478.43        10.00 o                         
   5   4 -13        413.08        416.88        10.50 o                         
   6   4 -13         60.60         64.02         4.26 o                         
   7   4 -13        395.64        370.69         9.41 o                         
   8   4 -13       1423.85       1465.35        16.22 o                         
   9   4 -13         54.33         69.38         6.77 o                         
  10   4 -13         50.03         44.48         5.50 o                         
  11   4 -13        232.38        211.53         9.39 o                         
  12   4 -13        105.36        114.23         8.41 o                         
  13   4 -13        354.58        346.87        12.48 o                         
  14   4 -13          9.94          7.40         5.05 o                         
  15   4 -13         54.11         63.05         7.03 o                         
  16   4 -13        114.97        117.16        11.86 o                         
  17   4 -13         16.14          5.99        11.57 o                         
   0   5 -13       1283.84       1283.72        26.97 o                         
   1   5 -13        558.90        541.49        12.53 o                         
   2   5 -13         80.99         94.35         6.14 o                         
   3   5 -13        172.92        154.38         7.25 o                         
   4   5 -13        506.29        507.93        10.72 o                         
   5   5 -13        227.46        239.31        11.73 o                         
   6   5 -13        283.27        303.64         8.07 o                         
   7   5 -13        369.35        390.95         9.21 o                         
   8   5 -13        447.09        441.97        12.38 o                         
   9   5 -13         15.83         22.53         4.59 o                         
  10   5 -13        282.76        273.46        12.43 o                         
  11   5 -13        374.94        341.05        14.22 o                         
  12   5 -13        287.00        302.40        17.44 o                         
  13   5 -13         74.87         71.11        11.09 o                         
  14   5 -13        340.50        334.92        20.44 o                         
  15   5 -13        184.33        135.18        17.41 o                         
   1   6 -13         98.23         91.62         6.19 o                         
   2   6 -13        207.81        206.24         8.63 o                         
   3   6 -13         99.41        107.71         6.77 o                         
   4   6 -13        253.66        257.79         9.52 o                         
   5   6 -13         85.19         91.64         6.37 o                         
   6   6 -13         19.77         22.08         4.54 o                         
   7   6 -13        716.97        721.55        15.57 o                         
   8   6 -13        589.04        599.94        11.82 o                         
   9   6 -13         93.22         99.14         5.73 o                         
  10   6 -13        177.67        179.95        10.79 o                         
  11   6 -13        291.88        305.81        17.91 o                         
  12   6 -13        113.74        123.88        11.63 o                         
  13   6 -13        211.63        235.91        13.46 o                         
  14   6 -13        233.69        208.83        20.14 o                         
  15   6 -13        292.95        292.29        24.32 o                         
   0   7 -13        138.23        144.93        11.18 o                         
   1   7 -13        293.93        288.42        10.57 o                         
   2   7 -13         92.47         93.69         6.90 o                         
   3   7 -13         49.54         56.18         5.75 o                         
   4   7 -13         80.89         82.88         6.55 o                         
   5   7 -13        932.67        954.72        18.41 o                         
   6   7 -13        212.73        219.66         9.62 o                         
   7   7 -13        166.42        172.12         8.89 o                         
   8   7 -13        180.97        183.33        20.45 o                         
   9   7 -13        249.59        242.04        10.35 o                         
  10   7 -13         80.06         68.53         8.85 o                         
  11   7 -13        239.68        272.83        17.59 o                         
  13   7 -13        366.50        406.32        26.56 o                         
  14   7 -13         49.18         62.25        13.84 o                         
   1   8 -13         95.91        112.24         7.68 o                         
   2   8 -13        114.69        129.71         8.85 o                         
   3   8 -13         67.38         65.77         7.44 o                         
   4   8 -13         36.98         42.97         9.95 o                         
   5   8 -13         60.92         68.00         6.77 o                         
   6   8 -13        129.91        104.69         7.71 o                         
   7   8 -13         67.11         81.75         7.26 o                         
   8   8 -13         12.71         20.78         5.61 o                         
   9   8 -13        355.93        326.00        12.26 o                         
  10   8 -13        447.47        431.43        40.36 o                         
   0   9 -13        315.62        316.15        17.10 o                         
   1   9 -13        130.57        136.55        12.34 o                         
   2   9 -13         71.98         72.60         7.31 o                         
   3   9 -13         73.78         75.14         7.16 o                         
   4   9 -13        178.98        198.32        10.09 o                         
   5   9 -13         98.75         99.18         8.17 o                         
   6   9 -13        324.23        300.87        13.52 o                         
   7   9 -13        111.51        123.32        10.45 o                         
   8   9 -13         61.75         63.14        19.90 o                         
   9   9 -13        194.05        191.32        15.20 o                         
  10   9 -13        346.63        335.06        18.72 o                         
   1  10 -13        400.29        363.33        16.07 o                         
   2  10 -13        110.06        105.66        10.19 o                         
   3  10 -13         75.23        102.96        26.22 o                         
   4  10 -13         53.92         55.24        10.80 o                         
   5  10 -13         43.20         54.31        16.69 o                         
   6  10 -13        153.67        168.77        22.07 o                         
   2   0 -12       1577.09       1610.78        38.11 o                         
   4   0 -12       1042.49        977.12        58.81 o                         
   6   0 -12        835.84        810.79        24.14 o                         
   8   0 -12        150.05        145.05         9.90 o                         
  10   0 -12        549.32        534.11        32.68 o                         
  12   0 -12       1022.54        996.72        49.52 o                         
  14   0 -12          4.87         -4.59         6.14 o                         
  16   0 -12        341.45        331.30        17.54 o                         
  18   0 -12        326.63        351.45        22.47 o                         
   1   1 -12       1488.43       1443.48        16.58 o                         
   2   1 -12        736.81        672.14        14.05 o                         
   3   1 -12       1983.99       1961.82        17.00 o                         
   4   1 -12        171.12        166.77         4.97 o                         
   5   1 -12        571.68        598.99         9.66 o                         
   6   1 -12       1536.83       1498.25        31.83 o                         
   7   1 -12        462.04        475.81         9.40 o                         
   8   1 -12        293.88        287.33         9.38 o                         
   9   1 -12         67.44         66.57         6.85 o                         
  10   1 -12         61.24         67.41         5.58 o                         
  11   1 -12        263.00        233.91         9.20 o                         
  12   1 -12        445.38        482.57        13.30 o                         
  13   1 -12        162.74        172.60         8.65 o                         
  14   1 -12          1.42         -4.25         4.25 o                         
  15   1 -12         41.66         38.62         5.61 o                         
  16   1 -12        177.68        198.09        13.50 o                         
  17   1 -12        121.85        147.80         9.65 o                         
  18   1 -12         85.91         73.91         9.57 o                         
   0   2 -12          6.02          8.42         2.97 o                         
   1   2 -12         30.47         34.62         3.47 o                         
   2   2 -12        301.94        297.41         7.73 o                         
   3   2 -12       1729.24       1685.18        20.34 o                         
   4   2 -12       1606.83       1491.18        14.12 o                         
   5   2 -12        372.89        347.71         6.71 o                         
   6   2 -12        986.70        925.45        11.54 o                         
   7   2 -12        254.83        206.95        10.00 o                         
   8   2 -12         63.21         57.39         3.81 o                         
   9   2 -12        104.27        120.95         6.74 o                         
  10   2 -12         29.34         15.05         3.89 o                         
  11   2 -12        405.35        403.14        11.88 o                         
  12   2 -12        173.35        191.78        12.12 o                         
  13   2 -12        114.65        116.55         7.56 o                         
  14   2 -12          1.62         -3.07         4.37 o                         
  15   2 -12         55.93         47.32         5.90 o                         
  16   2 -12         60.17         70.33         8.74 o                         
  17   2 -12        405.83        434.64        14.88 o                         
  18   2 -12         11.17         20.24        12.73 o                         
   1   3 -12          0.30          0.15         2.32 o                         
   2   3 -12       1308.67       1344.22        14.93 o                         
   3   3 -12        104.85         93.16         3.80 o                         
   4   3 -12        860.58        889.49        15.93 o                         
   5   3 -12        206.60        168.75         4.97 o                         
   6   3 -12        254.45        245.53         6.04 o                         
   7   3 -12        857.33        833.54        10.83 o                         
   8   3 -12        291.67        279.00        11.72 o                         
   9   3 -12        117.71        110.97         5.76 o                         
  10   3 -12         16.68         26.28         4.64 o                         
  11   3 -12        222.12        216.20         9.04 o                         
  12   3 -12       1321.36       1308.11        21.27 o                         
  13   3 -12         88.85         85.05         6.86 o                         
  14   3 -12         31.04         33.60         5.34 o                         
  15   3 -12        306.11        313.22        16.29 o                         
  16   3 -12        323.64        341.40        12.83 o                         
  17   3 -12         79.59         90.37         7.86 o                         
  18   3 -12        117.03        121.71        18.14 o                         
   0   4 -12        235.20        202.43         7.56 o                         
   1   4 -12       1175.61       1153.62        15.49 o                         
   2   4 -12         30.45         22.50         5.06 o                         
   3   4 -12         88.35         83.56         4.24 o                         
   4   4 -12        410.75        365.94         9.42 o                         
   5   4 -12        645.27        564.62         8.80 o                         
   6   4 -12        376.29        333.45         8.25 o                         
   7   4 -12        104.58         99.30         4.32 o                         
   8   4 -12        355.32        332.52         7.45 o                         
   9   4 -12         18.99         18.78         2.87 o                         
  10   4 -12         19.38         22.54         3.14 o                         
  11   4 -12        165.97        152.75         8.92 o                         
  12   4 -12        268.69        269.21        19.25 o                         
  13   4 -12         22.22         22.37         6.37 o                         
  14   4 -12        224.69        243.51        10.56 o                         
  15   4 -12        126.35        118.92        10.03 o                         
  16   4 -12         81.29         81.13         7.50 o                         
  17   4 -12         46.41         42.58         9.70 o                         
  18   4 -12         89.65         94.54        16.86 o                         
   1   5 -12         47.98         38.52         4.37 o                         
   2   5 -12         20.94         22.76         3.21 o                         
   3   5 -12        546.46        561.57        10.63 o                         
   4   5 -12         26.33         27.34         4.32 o                         
   5   5 -12        288.53        262.87         7.79 o                         
   6   5 -12         13.30         18.17         3.20 o                         
   7   5 -12        790.18        748.94        10.75 o                         
   8   5 -12         74.46         80.75         5.63 o                         
   9   5 -12        311.38        310.57         7.61 o                         
  10   5 -12         66.33         73.07         5.75 o                         
  11   5 -12        614.85        615.30        17.24 o                         
  12   5 -12        163.63        152.08         8.44 o                         
  13   5 -12        902.61        809.64        20.02 o                         
  14   5 -12        168.68        171.94        11.49 o                         
  15   5 -12         12.30         14.53         5.95 o                         
  16   5 -12         48.09         45.36         8.55 o                         
  17   5 -12         75.88         80.49        15.09 o                         
   0   6 -12        489.54        481.38        55.44 o                         
   1   6 -12        654.65        562.90        13.00 o                         
   2   6 -12        119.83        106.70         6.52 o                         
   3   6 -12        123.23        114.95         6.60 o                         
   4   6 -12         74.82         68.70         7.41 o                         
   5   6 -12        263.42        260.05         8.02 o                         
   6   6 -12        322.00        324.06         8.97 o                         
   7   6 -12        112.18         94.70         7.99 o                         
   8   6 -12         11.25         13.79         3.50 o                         
   9   6 -12        509.66        504.90        10.76 o                         
  10   6 -12        425.55        445.51        11.06 o                         
  11   6 -12        129.18        131.91         7.06 o                         
  12   6 -12         34.96         38.62         5.86 o                         
  13   6 -12        274.02        300.88        14.11 o                         
  14   6 -12        270.22        262.47        13.53 o                         
  15   6 -12        176.86        169.91        18.79 o                         
  16   6 -12        272.55        234.16        22.05 o                         
   1   7 -12         21.49         20.06         4.33 o                         
   2   7 -12        189.86        185.11         8.55 o                         
   3   7 -12          2.72          5.25         3.89 o                         
   4   7 -12        325.54        300.89        10.48 o                         
   5   7 -12         41.59         42.19         8.14 o                         
   6   7 -12        190.82        208.10        11.76 o                         
   7   7 -12        418.90        426.31        12.55 o                         
   8   7 -12        412.23        449.20        12.62 o                         
   9   7 -12        194.04        200.16        10.45 o                         
  10   7 -12        128.35        140.29         9.33 o                         
  11   7 -12        124.42        130.01         6.70 o                         
  12   7 -12        123.52        109.53         9.48 o                         
  13   7 -12        103.51        107.61        10.15 o                         
  14   7 -12         24.56         33.42        11.64 o                         
  15   7 -12        318.20        331.92        24.82 o                         
   0   8 -12        695.86        645.91        21.87 o                         
   1   8 -12        151.09        142.10         8.07 o                         
   2   8 -12         19.49         28.16         8.85 o                         
   3   8 -12        127.92        131.22         7.92 o                         
   4   8 -12        341.23        377.42        16.85 o                         
   5   8 -12         86.15         89.97         7.06 o                         
   6   8 -12        364.81        386.09        12.52 o                         
   7   8 -12        313.95        338.93        12.02 o                         
   8   8 -12         91.30         94.91         7.46 o                         
   9   8 -12        360.50        383.32        12.90 o                         
  10   8 -12        298.95        306.42        12.40 o                         
  11   8 -12         77.61         88.82         7.78 o                         
  12   8 -12         91.69        110.69        17.77 o                         
  14   8 -12        233.41        213.01        20.48 o                         
   1   9 -12         55.25         47.20         6.11 o                         
   2   9 -12         40.64         56.96         6.56 o                         
   3   9 -12         56.38         60.79        10.17 o                         
   4   9 -12         18.17         15.24         7.61 o                         
   5   9 -12         28.34         28.86         6.73 o                         
   6   9 -12        180.20        209.05        10.24 o                         
   7   9 -12         20.35         23.94         8.41 o                         
   8   9 -12        625.60        675.10        19.69 o                         
   9   9 -12        107.28        116.04         8.69 o                         
  10   9 -12        211.39        202.98        15.31 o                         
  11   9 -12          4.74         17.47         8.74 o                         
  12   9 -12          3.01         -0.43         8.38 o                         
   0  10 -12        776.29        797.70        53.55 o                         
   1  10 -12         72.50         82.25         7.75 o                         
   2  10 -12        230.56        220.82        10.87 o                         
   3  10 -12        787.96        817.41        19.47 o                         
   4  10 -12         35.95         32.50         6.23 o                         
   5  10 -12        313.80        303.16        12.55 o                         
   6  10 -12         34.47         57.65        10.76 o                         
   7  10 -12          3.49          1.73         8.29 o                         
   8  10 -12        181.44        187.75        35.36 o                         
   9  10 -12        571.48        569.10        24.25 o                         
   2   0 -11       2356.58       2340.12        41.55 o                         
   4   0 -11        484.48        515.18        19.50 o                         
   6   0 -11       1236.32       1115.78        14.57 o                         
   8   0 -11         28.68         33.97         8.56 o                         
  10   0 -11        206.99        198.47        11.36 o                         
  12   0 -11         80.84         92.71         8.98 o                         
  14   0 -11        215.18        203.42        13.11 o                         
  16   0 -11        637.08        690.43        23.64 o                         
  18   0 -11        224.62        239.46        15.79 o                         
   0   1 -11        146.77        143.87         5.97 o                         
   1   1 -11       2979.72       2870.21        29.17 o                         
   2   1 -11        318.17        330.36         6.32 o                         
   3   1 -11        959.00        908.23        10.25 o                         
   4   1 -11       1032.28        991.91        10.80 o                         
   5   1 -11       2327.48       2333.35        29.10 o                         
   6   1 -11        482.23        466.32         7.55 o                         
   7   1 -11        184.31        189.06         6.67 o                         
   8   1 -11        299.47        260.78         5.81 o                         
   9   1 -11        209.08        230.99         7.01 o                         
  10   1 -11        479.58        466.41        11.76 o                         
  11   1 -11        427.76        421.54        14.44 o                         
  12   1 -11        190.53        173.84         9.81 o                         
  13   1 -11        430.37        443.54        16.45 o                         
  14   1 -11        287.03        301.53        10.83 o                         
  15   1 -11         74.05         68.71         6.48 o                         
  16   1 -11        163.38        195.07        14.06 o                         
  17   1 -11        424.55        439.95        14.03 o                         
  18   1 -11        164.93        145.15         9.17 o                         
  19   1 -11        150.30        156.43        16.31 o                         
   1   2 -11       1462.86       1440.60        12.71 o                         
   2   2 -11        300.61        293.82         5.69 o                         
   3   2 -11        236.43        237.21         6.53 o                         
   4   2 -11        125.68        131.31         4.17 o                         
   5   2 -11        261.82        228.36         5.37 o                         
   6   2 -11        159.78        166.19         4.68 o                         
   7   2 -11        384.72        357.47         7.59 o                         
   8   2 -11        141.36        151.18         4.93 o                         
   9   2 -11        234.64        243.09         8.70 o                         
  10   2 -11         91.13         95.77         4.92 o                         
  11   2 -11        364.55        362.85        10.88 o                         
  12   2 -11        413.71        370.54        17.00 o                         
  13   2 -11        840.48        871.64        19.70 o                         
  14   2 -11         30.83         33.25         4.93 o                         
  15   2 -11         40.28         43.16         5.75 o                         
  16   2 -11         48.51         40.08         5.84 o                         
  17   2 -11        182.80        175.46         9.56 o                         
  18   2 -11         72.80         68.67         8.36 o                         
  19   2 -11        420.63        349.98        26.54 o                         
   0   3 -11       1064.42       1036.78        15.47 o                         
   1   3 -11        684.32        693.02         9.81 o                         
   2   3 -11        314.74        314.70         6.26 o                         
   3   3 -11         91.73         85.90         3.49 o                         
   4   3 -11        639.98        565.48         8.11 o                         
   5   3 -11       1659.42       1642.70        13.83 o                         
   6   3 -11        358.35        371.83         6.54 o                         
   7   3 -11        229.96        239.37         5.88 o                         
   8   3 -11        222.11        232.30         6.18 o                         
   9   3 -11        112.40        106.04         4.64 o                         
  10   3 -11        684.36        681.05        10.65 o                         
  11   3 -11         79.01         74.78         4.94 o                         
  12   3 -11         27.95         26.73         5.53 o                         
  13   3 -11        357.86        354.25        11.53 o                         
  14   3 -11        353.71        343.87        11.71 o                         
  15   3 -11          5.32         15.46         4.75 o                         
  16   3 -11        273.25        292.32        16.37 o                         
  17   3 -11        121.23        131.49         8.81 o                         
  18   3 -11        117.89        123.36         9.02 o                         
  19   3 -11         24.61         43.71        13.91 o                         
   1   4 -11        108.99        120.06         4.13 o                         
   2   4 -11        449.89        445.47        10.96 o                         
   3   4 -11       1437.37       1367.19        13.76 o                         
   4   4 -11        668.53        659.92         8.93 o                         
   5   4 -11        260.78        255.12         5.93 o                         
   6   4 -11        378.00        357.82         7.06 o                         
   7   4 -11        298.86        301.03         6.25 o                         
   8   4 -11        355.37        352.67         9.05 o                         
   9   4 -11        549.63        512.12         9.56 o                         
  10   4 -11        530.54        501.57         9.01 o                         
  11   4 -11        259.01        237.06         7.05 o                         
  12   4 -11        997.95        968.35        20.86 o                         
  13   4 -11        278.72        266.65        10.14 o                         
  14   4 -11         73.68         66.55         8.25 o                         
  15   4 -11          0.89          1.78         4.61 o                         
  16   4 -11        234.55        233.50        10.61 o                         
  17   4 -11         71.97         76.32         7.52 o                         
  18   4 -11         65.31         64.49        10.30 o                         
  19   4 -11         46.79         38.64        14.03 o                         
   0   5 -11        318.79        365.44         9.46 o                         
   1   5 -11        560.95        510.32        12.02 o                         
   2   5 -11        302.46        298.84         7.85 o                         
   3   5 -11        185.59        151.30         5.67 o                         
   4   5 -11        609.63        590.43        12.48 o                         
   5   5 -11        305.59        293.63         6.45 o                         
   6   5 -11        264.97        250.70         6.50 o                         
   7   5 -11         58.61         47.81         3.35 o                         
   8   5 -11         62.19         63.46         3.75 o                         
   9   5 -11        146.32        144.45         5.01 o                         
  10   5 -11        133.69        125.69         5.96 o                         
  11   5 -11        212.20        209.62         6.57 o                         
  12   5 -11        418.73        407.84         9.52 o                         
  13   5 -11        194.47        203.46         9.24 o                         
  14   5 -11        531.11        481.29        15.93 o                         
  15   5 -11         86.36         91.66         7.51 o                         
  16   5 -11        147.20        154.87         9.31 o                         
  17   5 -11         91.43         86.97         8.01 o                         
  18   5 -11        193.04        185.22        20.07 o                         
   1   6 -11        107.71        106.51         6.27 o                         
   2   6 -11        714.41        714.39        11.67 o                         
   3   6 -11        479.45        513.06        11.01 o                         
   4   6 -11         44.12         51.29         4.19 o                         
   5   6 -11        142.48        138.07         5.93 o                         
   6   6 -11         29.72         38.20         3.92 o                         
   7   6 -11        213.80        200.65         6.15 o                         
   8   6 -11        675.79        648.41        13.45 o                         
   9   6 -11         85.35         78.18         4.31 o                         
  10   6 -11        293.80        296.98         8.94 o                         
  11   6 -11        764.82        801.64        12.44 o                         
  12   6 -11        204.01        205.97         7.01 o                         
  13   6 -11        322.69        330.91        10.48 o                         
  14   6 -11        405.14        424.49        18.95 o                         
  15   6 -11         63.51         49.08         6.99 o                         
  16   6 -11          7.80          9.61         5.48 o                         
  17   6 -11         10.71          9.81         7.31 o                         
  18   6 -11        234.63        194.13        21.11 o                         
   0   7 -11        197.81        175.82        13.15 o                         
   1   7 -11         47.57         50.87         6.62 o                         
   2   7 -11         22.54         23.57         4.26 o                         
   3   7 -11        190.78        188.74         8.32 o                         
   4   7 -11         36.54         41.00         5.00 o                         
   5   7 -11        236.47        233.60         7.77 o                         
   6   7 -11        633.84        648.30        12.60 o                         
   7   7 -11        118.26        110.89         6.04 o                         
   8   7 -11         45.41         48.99         4.77 o                         
   9   7 -11        739.56        764.92        16.42 o                         
  10   7 -11          2.79          7.44         3.50 o                         
  11   7 -11        440.36        443.49        10.65 o                         
  12   7 -11        113.32        121.92         7.17 o                         
  13   7 -11        349.94        356.48        10.44 o                         
  14   7 -11        139.20        143.77        14.16 o                         
  15   7 -11        329.49        331.44        23.81 o                         
  16   7 -11         57.86         66.55        14.78 o                         
   1   8 -11        685.93        687.18        15.53 o                         
   2   8 -11        940.68        944.72        18.15 o                         
   3   8 -11        300.92        291.00        10.69 o                         
   4   8 -11        205.75        178.29        11.04 o                         
   5   8 -11        132.88         99.01        10.71 o                         
   6   8 -11        148.15        140.78         9.91 o                         
   7   8 -11        213.45        219.77         9.74 o                         
   8   8 -11        279.90        311.86        11.82 o                         
   9   8 -11         23.88         26.05         4.52 o                         
  10   8 -11        162.15        169.92         7.90 o                         
  11   8 -11         93.32         87.77         6.85 o                         
  12   8 -11         35.46         38.19         4.79 o                         
  13   8 -11         14.89          9.25         5.29 o                         
  14   8 -11        119.12         89.86        14.83 o                         
  15   8 -11          0.72         13.57        10.46 o                         
   0   9 -11        358.09        368.03        17.47 o                         
   1   9 -11          3.78         -0.19         4.33 o                         
   2   9 -11         99.09         88.34         7.11 o                         
   3   9 -11         39.14         34.95         7.27 o                         
   4   9 -11        744.34        825.69        18.14 o                         
   5   9 -11         40.38         35.92         7.63 o                         
   6   9 -11        282.91        295.63        11.56 o                         
   7   9 -11          2.20          3.70         4.66 o                         
   8   9 -11         55.46         59.19         6.58 o                         
   9   9 -11         14.73          3.55         6.82 o                         
  10   9 -11        401.29        414.93        13.88 o                         
  11   9 -11         16.16         25.14         6.05 o                         
  12   9 -11         22.79         22.08         9.10 o                         
  13   9 -11        149.70        164.69        16.94 o                         
   1  10 -11        336.18        349.67        12.88 o                         
   2  10 -11        210.71        215.78        10.50 o                         
   3  10 -11         12.48         15.67         6.70 o                         
   4  10 -11        504.39        532.91        15.79 o                         
   5  10 -11        394.74        447.35        14.49 o                         
   6  10 -11        420.14        415.71        16.81 o                         
   7  10 -11        459.29        485.89        16.10 o                         
   8  10 -11         32.22         26.16         6.27 o                         
   9  10 -11        212.26        190.61        15.31 o                         
  10  10 -11        155.77        185.33        15.32 o                         
  11  10 -11        102.78        111.61        13.04 o                         
   0  11 -11         93.95         94.61        31.97 o                         
   1  11 -11        221.92        225.96        11.47 o                         
   2  11 -11         10.78         30.46         6.89 o                         
   3  11 -11        482.67        552.19        19.54 o                         
   4  11 -11         99.99         94.34        12.33 o                         
   5  11 -11        520.61        550.05        24.16 o                         
   0   0 -10       7817.76       7455.85        70.10 o                         
   2   0 -10       1219.75       1192.75        18.83 o                         
   4   0 -10       4353.34       4154.97        39.48 o                         
   6   0 -10       2040.11       2071.69        15.45 o                         
   8   0 -10        159.61        126.22         4.81 o                         
  10   0 -10        706.99        720.47        19.59 o                         
  12   0 -10          5.58          3.34         4.72 o                         
  14   0 -10        944.11        911.36        24.73 o                         
  16   0 -10       1515.47       1531.39        61.25 o                         
  18   0 -10        616.18        645.27        53.28 o                         
  20   0 -10         95.46        116.44        18.09 o                         
   1   1 -10        139.41        154.87         3.87 o                         
   2   1 -10        170.46        162.59         4.36 o                         
   3   1 -10        341.16        356.89         6.64 o                         
   4   1 -10        474.51        496.40        11.11 o                         
   5   1 -10       1167.14       1177.25        14.19 o                         
   6   1 -10        334.90        315.56         6.24 o                         
   7   1 -10        502.95        457.40         7.17 o                         
   8   1 -10         31.35         33.72         2.52 o                         
   9   1 -10        818.30        751.95         9.23 o                         
  10   1 -10         73.77         69.32         5.01 o                         
  11   1 -10         52.04         57.93         4.98 o                         
  12   1 -10         53.21         52.18         4.86 o                         
  13   1 -10         13.58          9.17         3.74 o                         
  14   1 -10        441.69        429.76        12.95 o                         
  15   1 -10        176.37        189.78         8.86 o                         
  16   1 -10        423.27        429.41        12.98 o                         
  17   1 -10        286.82        303.66        11.53 o                         
  18   1 -10        138.87        145.05         8.92 o                         
  19   1 -10        478.49        474.00        18.68 o                         
  20   1 -10         48.22         50.65        11.05 o                         
   0   2 -10       5667.90       5561.07        33.19 o                         
   1   2 -10       1898.23       1917.23        14.54 o                         
   2   2 -10        733.98        714.35        11.23 o                         
   3   2 -10       2550.95       2326.15        16.02 o                         
   4   2 -10        107.90        116.85         3.53 o                         
   5   2 -10       3120.13       3004.61        21.61 o                         
   6   2 -10        399.11        355.70         6.31 o                         
   7   2 -10        141.18        121.71         4.03 o                         
   8   2 -10        435.10        363.76         7.04 o                         
   9   2 -10       2078.96       2126.35        24.08 o                         
  10   2 -10        246.98        263.33         7.24 o                         
  11   2 -10        532.40        542.43        10.53 o                         
  12   2 -10        354.01        347.89        10.57 o                         
  13   2 -10        145.56        128.54         8.71 o                         
  14   2 -10         92.49         87.52         6.66 o                         
  15   2 -10        848.14        889.28        24.47 o                         
  16   2 -10        388.43        401.06        12.71 o                         
  17   2 -10        160.23        166.99         9.11 o                         
  18   2 -10         90.01         89.74         8.27 o                         
  19   2 -10         18.34         20.01         5.54 o                         
  20   2 -10         54.04         57.23        14.80 o                         
   1   3 -10         54.05         60.80         3.20 o                         
   2   3 -10        301.18        275.58         5.31 o                         
   3   3 -10         64.84         63.63         3.05 o                         
   4   3 -10        168.69        164.10         4.43 o                         
   5   3 -10        655.41        620.91         7.91 o                         
   6   3 -10        200.50        204.51         4.85 o                         
   7   3 -10       1691.99       1589.11        13.44 o                         
   8   3 -10        418.78        423.04         7.42 o                         
   9   3 -10        346.15        320.18         6.67 o                         
  10   3 -10        242.76        234.00         7.43 o                         
  11   3 -10        347.26        329.47         7.56 o                         
  12   3 -10          2.97          7.39         2.68 o                         
  13   3 -10        216.75        205.07         8.74 o                         
  14   3 -10        536.64        501.28        13.37 o                         
  15   3 -10        181.41        201.52        12.50 o                         
  16   3 -10        151.79        164.37         8.74 o                         
  17   3 -10         12.86         19.41         5.05 o                         
  18   3 -10         91.22         91.89         7.54 o                         
  19   3 -10         65.24         57.96         7.04 o                         
   0   4 -10       4706.10       4572.53        43.16 o                         
   1   4 -10       1134.21       1121.23        17.70 o                         
   2   4 -10         14.60         15.25         2.15 o                         
   3   4 -10        290.29        311.81         5.89 o                         
   4   4 -10       1087.61        998.97        11.37 o                         
   5   4 -10        205.95        225.52         5.35 o                         
   6   4 -10        476.28        439.69         7.12 o                         
   7   4 -10        203.85        194.08         5.04 o                         
   8   4 -10        235.94        191.13         5.07 o                         
   9   4 -10          6.47          5.89         2.45 o                         
  10   4 -10        420.60        429.19         8.71 o                         
  11   4 -10        398.56        381.81         8.61 o                         
  12   4 -10        225.39        207.51         6.61 o                         
  13   4 -10        184.07        177.80         7.29 o                         
  14   4 -10        406.71        423.70        12.55 o                         
  15   4 -10        147.57        151.07        14.29 o                         
  16   4 -10        217.74        231.84        10.19 o                         
  17   4 -10        343.81        365.88        17.03 o                         
  18   4 -10        148.71        144.29        11.56 o                         
  19   4 -10        149.37        139.56        19.16 o                         
   1   5 -10        365.17        332.18         7.63 o                         
   2   5 -10       2105.54       1955.31        34.34 o                         
   3   5 -10       1144.58       1073.57        12.63 o                         
   4   5 -10       1425.85       1383.75        18.84 o                         
   5   5 -10        302.76        285.77         6.15 o                         
   6   5 -10        175.78        171.51         5.06 o                         
   7   5 -10         26.75         24.27         2.66 o                         
   8   5 -10         64.23         58.34         3.36 o                         
   9   5 -10        137.91        140.96         4.78 o                         
  10   5 -10        210.97        200.53         5.68 o                         
  11   5 -10        243.59        235.29         6.70 o                         
  12   5 -10        909.81        905.96        12.68 o                         
  13   5 -10          4.81         12.28         3.45 o                         
  14   5 -10        102.08         99.22        11.77 o                         
  15   5 -10        281.52        270.89        12.30 o                         
  16   5 -10        168.84        158.13         9.07 o                         
  17   5 -10        101.00         81.06         9.89 o                         
  18   5 -10         20.09         10.56         5.71 o                         
  19   5 -10        175.39        178.53        19.99 o                         
   0   6 -10        101.14         67.84        16.77 o                         
   1   6 -10        978.90        881.70        21.96 o                         
   2   6 -10         95.52         92.09         4.62 o                         
   3   6 -10        473.79        475.72        10.53 o                         
   4   6 -10        498.33        526.49         9.15 o                         
   5   6 -10         32.28         30.23         2.88 o                         
   6   6 -10        208.40        211.48         5.76 o                         
   7   6 -10        102.00         87.28         4.12 o                         
   8   6 -10         17.79         18.72         2.87 o                         
   9   6 -10        421.33        384.53         7.67 o                         
  10   6 -10        627.58        621.68         9.82 o                         
  11   6 -10         19.71         25.11         3.18 o                         
  12   6 -10        569.85        561.56        10.53 o                         
  13   6 -10         62.24         58.58         4.57 o                         
  14   6 -10         13.04         25.75         4.72 o                         
  15   6 -10         68.35         69.55         6.78 o                         
  16   6 -10        356.93        363.22        19.94 o                         
  17   6 -10         10.71         14.87         5.46 o                         
  18   6 -10         74.20         84.57        15.62 o                         
   1   7 -10        475.99        442.99        13.68 o                         
   2   7 -10        432.32        392.02        11.13 o                         
   3   7 -10       2207.22       2130.24        29.99 o                         
   4   7 -10         55.38         51.04         5.37 o                         
   5   7 -10        332.48        322.52         8.66 o                         
   6   7 -10          6.08          3.75         3.11 o                         
   7   7 -10        560.43        546.94        11.59 o                         
   8   7 -10        204.76        201.25         6.14 o                         
   9   7 -10         47.18         44.15         3.70 o                         
  10   7 -10         46.25         67.99         4.33 o                         
  11   7 -10        378.24        395.76         8.85 o                         
  12   7 -10        272.93        261.02         7.18 o                         
  13   7 -10        830.78        807.12        18.62 o                         
  14   7 -10         15.39         17.78         3.86 o                         
  15   7 -10         52.25         59.27         6.16 o                         
  16   7 -10         88.82         81.96         8.85 o                         
  17   7 -10         85.19         68.54         9.97 o                         
  18   7 -10         95.68         86.91        15.74 o                         
   0   8 -10        532.45        482.28        18.28 o                         
   1   8 -10        426.97        411.56        12.06 o                         
   2   8 -10         55.60         57.75         5.80 o                         
   3   8 -10        511.97        461.81        12.73 o                         
   4   8 -10        204.93        237.69        11.51 o                         
   5   8 -10        146.93        141.66         7.87 o                         
   6   8 -10         17.55         20.90         3.86 o                         
   7   8 -10        500.08        475.97        14.50 o                         
   8   8 -10         31.06         42.56         4.67 o                         
   9   8 -10         25.36         17.69         4.15 o                         
  10   8 -10        179.78        202.27         8.77 o                         
  11   8 -10        152.77        153.33         7.13 o                         
  12   8 -10         71.54         81.75         6.09 o                         
  13   8 -10        192.41        182.91         7.78 o                         
  14   8 -10        109.75        107.83         7.38 o                         
  15   8 -10         20.99         20.35         7.66 o                         
  16   8 -10         50.15         53.92        13.40 o                         
   1   9 -10         20.55         24.64         5.09 o                         
   2   9 -10       1358.57       1342.77        22.30 o                         
   3   9 -10        392.81        403.07        12.75 o                         
   4   9 -10        150.42        156.47         8.54 o                         
   5   9 -10         76.81         85.90         8.31 o                         
   6   9 -10        599.71        599.16        15.36 o                         
   7   9 -10        158.25        158.06         8.67 o                         
   8   9 -10         92.85         99.50         7.41 o                         
   9   9 -10        332.23        344.91        17.46 o                         
  10   9 -10         98.05        100.49        10.30 o                         
  11   9 -10         97.38         99.56        10.19 o                         
  12   9 -10        437.35        444.53        12.54 o                         
  13   9 -10         24.68         29.54         5.83 o                         
  14   9 -10         58.84         53.74         8.46 o                         
  15   9 -10        167.60        149.78        30.79 o                         
   0  10 -10          4.05         14.11         6.78 o                         
   1  10 -10         24.62         25.72         5.72 o                         
   2  10 -10         45.60         44.47         6.34 o                         
   3  10 -10        157.03        179.51         9.65 o                         
   4  10 -10         21.32         25.99         5.70 o                         
   5  10 -10         33.13         24.61         5.46 o                         
   6  10 -10          5.39         -0.50         5.11 o                         
   7  10 -10         73.33         81.66         7.49 o                         
   8  10 -10         56.26         57.89         7.00 o                         
   9  10 -10          7.58         17.82         6.77 o                         
  10  10 -10         20.16         13.96         5.33 o                         
  11  10 -10         62.59         70.89        11.77 o                         
  12  10 -10        251.57        220.00        20.80 o                         
  13  10 -10         58.32         62.28        15.87 o                         
   1  11 -10        199.49        204.30        10.60 o                         
   2  11 -10         53.37         56.64         7.11 o                         
   3  11 -10        386.65        382.54        13.96 o                         
   4  11 -10         91.14         75.00         7.77 o                         
   5  11 -10        154.80        175.11        10.27 o                         
   6  11 -10         58.91         60.36         7.50 o                         
   7  11 -10        386.23        400.47        24.42 o                         
   8  11 -10        209.49        209.27        16.45 o                         
   2   0  -9        405.37        379.19         8.15 o                         
   4   0  -9       1597.95       1585.08        13.31 o                         
   6   0  -9        114.57        114.89         4.61 o                         
   8   0  -9       1912.32       1869.42        35.39 o                         
  10   0  -9       1181.45       1124.57        15.82 o                         
  12   0  -9         60.84         80.10         7.85 o                         
  14   0  -9        669.65        669.60        20.41 o                         
  16   0  -9       2913.24       3056.45        45.33 o                         
  18   0  -9        222.89        212.02        31.55 o                         
  20   0  -9        263.36        297.26        17.18 o                         
   0   1  -9        654.11        595.93         9.15 o                         
   1   1  -9       1407.64       1308.51        10.64 o                         
   2   1  -9        293.18        262.69         4.43 o                         
   3   1  -9        443.83        443.44         6.14 o                         
   4   1  -9        133.73        133.54         3.78 o                         
   5   1  -9        327.93        352.17         5.61 o                         
   6   1  -9        232.74        256.43         7.83 o                         
   7   1  -9        302.73        311.93         5.31 o                         
   8   1  -9        387.10        360.24         6.55 o                         
   9   1  -9       1068.64        945.91        15.08 o                         
  10   1  -9        572.92        576.20        11.77 o                         
  11   1  -9        467.16        495.51         7.70 o                         
  12   1  -9        348.78        326.57        10.01 o                         
  13   1  -9        186.43        176.72         7.69 o                         
  14   1  -9        511.66        522.54        12.86 o                         
  15   1  -9        606.15        617.61        14.49 o                         
  16   1  -9        152.49        154.46        10.42 o                         
  17   1  -9        143.91        160.86         9.25 o                         
  18   1  -9        167.14        181.31        11.25 o                         
  19   1  -9        216.64        215.28        10.38 o                         
  20   1  -9        279.35        248.65        11.99 o                         
   1   2  -9        130.44        107.53         2.95 o                         
   2   2  -9       2976.75       2826.42        16.60 o                         
   3   2  -9         46.88         51.55         2.41 o                         
   4   2  -9        272.09        256.93         4.91 o                         
   5   2  -9        106.64        105.05         3.51 o                         
   6   2  -9        571.38        558.26         7.52 o                         
   7   2  -9        486.21        516.64         7.37 o                         
   8   2  -9        873.69        869.05         9.10 o                         
   9   2  -9         84.81        101.06         5.33 o                         
  10   2  -9        424.15        427.51         9.36 o                         
  11   2  -9        488.83        527.00         9.55 o                         
  12   2  -9        154.16        149.62         5.07 o                         
  13   2  -9        554.58        532.99        10.72 o                         
  14   2  -9        117.39        121.52         9.23 o                         
  15   2  -9        479.65        493.70        13.08 o                         
  16   2  -9          1.86          1.56         4.70 o                         
  17   2  -9         24.18         28.27         4.85 o                         
  18   2  -9        207.54        199.11        12.35 o                         
  19   2  -9        547.69        609.36        17.22 o                         
  20   2  -9        315.61        340.70        13.00 o                         
   0   3  -9       3384.15       3417.33        34.13 o                         
   1   3  -9        980.60        945.23        14.98 o                         
   2   3  -9        222.29        234.39         5.85 o                         
   3   3  -9        212.26        188.56         4.40 o                         
   4   3  -9       1164.38       1062.08         9.63 o                         
   5   3  -9        146.92        152.08         3.96 o                         
   6   3  -9       1197.50       1119.20        14.15 o                         
   7   3  -9        114.12        126.28         3.86 o                         
   8   3  -9         27.60         32.99         2.68 o                         
   9   3  -9        766.57        783.78         9.89 o                         
  10   3  -9        634.55        600.72        14.22 o                         
  11   3  -9        881.16        865.67        11.63 o                         
  12   3  -9        281.22        284.02         7.86 o                         
  13   3  -9        369.47        356.01         8.04 o                         
  14   3  -9        585.69        600.01        14.79 o                         
  15   3  -9        278.69        247.65         9.76 o                         
  16   3  -9        595.46        605.61        19.77 o                         
  17   3  -9        205.92        231.27        13.63 o                         
  18   3  -9         35.08         46.62         6.40 o                         
  19   3  -9        103.02         84.47         7.53 o                         
  20   3  -9        353.23        365.08        13.70 o                         
   1   4  -9       1393.64       1346.01        18.28 o                         
   2   4  -9       1774.11       1711.35        16.92 o                         
   3   4  -9        987.23        981.46         9.74 o                         
   4   4  -9        244.39        233.19         5.11 o                         
   5   4  -9         14.83         20.83         2.17 o                         
   6   4  -9         63.27         57.08         2.91 o                         
   7   4  -9       1501.65       1371.73        12.14 o                         
   8   4  -9        904.90        884.17        10.53 o                         
   9   4  -9        336.33        312.76         6.25 o                         
  10   4  -9        570.60        518.21         9.34 o                         
  11   4  -9         19.60         26.17         2.98 o                         
  12   4  -9         10.13         13.88         3.00 o                         
  13   4  -9        678.23        656.18        19.21 o                         
  14   4  -9         46.79         53.89         5.76 o                         
  15   4  -9         94.87        104.45         6.24 o                         
  16   4  -9        339.94        342.66        11.77 o                         
  17   4  -9        135.82        140.85         8.51 o                         
  18   4  -9         52.44         53.69         6.30 o                         
  19   4  -9        127.76        119.91         8.53 o                         
  20   4  -9        367.35        396.87        27.12 o                         
   0   5  -9        768.60        833.00        26.71 o                         
   1   5  -9       1580.01       1671.19        26.53 o                         
   2   5  -9        294.52        288.34         7.18 o                         
   3   5  -9        902.72        837.48        13.32 o                         
   4   5  -9        360.92        363.64         6.44 o                         
   5   5  -9       2344.46       2226.66        15.92 o                         
   6   5  -9        431.75        389.00        10.36 o                         
   7   5  -9        108.20        111.51         3.98 o                         
   8   5  -9        122.89        123.99         4.27 o                         
   9   5  -9         24.83         22.94         2.57 o                         
  10   5  -9         19.02         28.58         3.18 o                         
  11   5  -9        791.23        789.28        11.30 o                         
  12   5  -9        103.14        116.07         5.56 o                         
  13   5  -9        391.43        391.90         9.27 o                         
  14   5  -9        786.39        745.84        14.11 o                         
  15   5  -9        543.58        521.88        12.39 o                         
  16   5  -9         59.26         52.02         5.83 o                         
  17   5  -9        294.48        306.98        13.01 o                         
  18   5  -9        102.13        138.15        10.22 o                         
  19   5  -9        258.50        273.53        13.72 o                         
   1   6  -9        479.57        445.85         9.93 o                         
   2   6  -9        440.92        408.41         6.68 o                         
   3   6  -9         49.99         50.86         3.24 o                         
   4   6  -9        564.62        526.32         8.38 o                         
   5   6  -9       1070.71       1005.66        14.20 o                         
   6   6  -9        207.39        181.42         5.19 o                         
   7   6  -9        374.24        374.33         7.54 o                         
   8   6  -9        229.17        213.27         7.00 o                         
   9   6  -9        130.72        129.99         6.20 o                         
  10   6  -9        309.27        260.12         6.42 o                         
  11   6  -9        527.71        497.69         8.81 o                         
  12   6  -9        266.78        268.72         6.86 o                         
  13   6  -9        162.65        160.51         6.18 o                         
  14   6  -9        108.78        103.19         5.71 o                         
  15   6  -9        165.70        161.30         6.98 o                         
  16   6  -9        273.69        279.78        10.00 o                         
  17   6  -9        373.60        382.68        19.32 o                         
  18   6  -9        220.19        219.23        10.83 o                         
  19   6  -9         31.65         16.13        11.35 o                         
   0   7  -9        666.57        684.69        19.81 o                         
   1   7  -9        397.91        389.85         8.41 o                         
   2   7  -9         19.65         24.92         3.68 o                         
   3   7  -9        154.90        157.44         6.00 o                         
   4   7  -9       1577.42       1584.07        21.71 o                         
   5   7  -9        675.49        664.39        10.05 o                         
   6   7  -9         34.80         32.64         3.15 o                         
   7   7  -9        512.70        498.60         9.30 o                         
   8   7  -9          5.58          3.66         2.68 o                         
   9   7  -9         56.63         55.04         3.78 o                         
  10   7  -9        350.11        360.73        11.21 o                         
  11   7  -9        471.48        451.87         8.80 o                         
  12   7  -9        100.20         94.25         4.74 o                         
  13   7  -9        630.46        629.20        13.34 o                         
  14   7  -9        248.16        266.09         8.09 o                         
  15   7  -9        178.44        195.97         8.13 o                         
  16   7  -9        233.05        211.76        13.70 o                         
  17   7  -9        257.83        264.23        11.66 o                         
  18   7  -9         14.94         22.89        12.29 o                         
   1   8  -9         15.03         12.16         3.71 o                         
   2   8  -9        213.87        205.13         8.60 o                         
   3   8  -9        393.60        374.03         9.20 o                         
   4   8  -9         96.80         93.80         5.59 o                         
   5   8  -9         47.56         43.32         4.14 o                         
   6   8  -9        313.78        308.87         9.09 o                         
   7   8  -9        270.77        258.25        10.42 o                         
   8   8  -9        324.59        310.50         8.82 o                         
   9   8  -9        217.95        227.29         8.65 o                         
  10   8  -9        134.85        139.47         6.23 o                         
  11   8  -9        244.80        219.37         8.42 o                         
  12   8  -9        804.87        785.58        12.71 o                         
  13   8  -9        190.41        206.63         7.22 o                         
  14   8  -9         23.75         31.82         4.40 o                         
  15   8  -9         91.79         97.27         9.81 o                         
  16   8  -9        268.25        239.09        12.92 o                         
  17   8  -9         36.34         40.21        11.28 o                         
   0   9  -9        426.28        498.90        35.93 o                         
   1   9  -9         26.52         15.49         4.41 o                         
   2   9  -9         76.81         72.04         6.21 o                         
   3   9  -9         55.04         56.35         5.59 o                         
   4   9  -9        541.68        545.28        14.35 o                         
   5   9  -9         44.89         56.47         5.99 o                         
   6   9  -9        191.41        198.01         9.69 o                         
   7   9  -9         48.05         58.00         5.13 o                         
   8   9  -9         37.80         33.42         4.53 o                         
   9   9  -9         20.17         24.83         4.36 o                         
  10   9  -9         36.17         39.12         6.36 o                         
  11   9  -9         52.50         59.45         6.73 o                         
  12   9  -9        812.36        814.34        22.62 o                         
  13   9  -9         23.52         21.19         4.85 o                         
  14   9  -9         92.36         99.05         7.50 o                         
  15   9  -9          3.61          8.77         6.09 o                         
  16   9  -9        266.12        284.73        27.63 o                         
   1  10  -9        466.96        482.43        14.24 o                         
   2  10  -9          2.69          3.91         4.67 o                         
   3  10  -9       1000.30       1045.18        20.52 o                         
   4  10  -9         51.39         55.11         6.76 o                         
   5  10  -9        110.04         96.01         8.36 o                         
   6  10  -9        116.69        113.78         7.97 o                         
   7  10  -9        609.44        611.27        18.14 o                         
   8  10  -9         68.67         65.84         6.95 o                         
   9  10  -9        181.75        186.42        11.48 o                         
  10  10  -9         22.42         14.72         5.35 o                         
  11  10  -9        214.39        227.12        11.29 o                         
  12  10  -9          8.30          8.31         4.97 o                         
  13  10  -9        192.48        173.89        11.88 o                         
  14  10  -9         97.26         77.04        11.10 o                         
   0  11  -9        151.06        165.00        24.40 o                         
   1  11  -9         25.23         28.86         5.97 o                         
   2  11  -9        256.79        266.80        11.68 o                         
   3  11  -9         77.06         76.85         7.41 o                         
   4  11  -9        101.11         90.57         7.88 o                         
   5  11  -9        131.55        145.25        10.29 o                         
   6  11  -9         33.85         24.54         6.77 o                         
   7  11  -9        122.78        114.95         8.75 o                         
   8  11  -9         73.84         63.40         7.59 o                         
   9  11  -9         54.45         58.53         7.52 o                         
  10  11  -9         97.33         96.19        12.96 o                         
   1  12  -9         10.06          6.23         6.23 o                         
   2  12  -9        687.32        695.32        21.14 o                         
   3  12  -9        143.83        135.79         9.71 o                         
   4  12  -9        193.78        138.80        21.13 o                         
   0   0  -8        259.46        242.38         9.06 o                         
   2   0  -8        897.94        939.19        13.21 o                         
   4   0  -8        721.97        735.25         9.42 o                         
   6   0  -8         76.56         43.70         2.60 o                         
   8   0  -8       1981.56       1925.64        16.62 o                         
  10   0  -8        962.89        919.07        19.45 o                         
  12   0  -8        730.42        695.58        12.45 o                         
  14   0  -8          7.16          6.75         4.90 o                         
  16   0  -8       2243.23       2212.59        37.68 o                         
  18   0  -8       1147.95       1243.11        38.73 o                         
  20   0  -8        359.27        345.52        18.92 o                         
   1   1  -8        996.20       1009.91         7.72 o                         
   2   1  -8        987.87        996.04         8.45 o                         
   3   1  -8        548.58        476.79         9.29 o                         
   4   1  -8        239.02        247.32         7.52 o                         
   5   1  -8        140.98        150.04         3.64 o                         
   6   1  -8        159.61        169.36         4.38 o                         
   7   1  -8       2913.19       2968.40        27.21 o                         
   8   1  -8        563.96        545.18         6.82 o                         
   9   1  -8        988.15       1050.63        16.28 o                         
  10   1  -8        136.66        115.35         3.89 o                         
  11   1  -8        330.81        319.58         6.24 o                         
  12   1  -8        444.57        483.58         8.28 o                         
  13   1  -8        989.19        943.52        13.41 o                         
  14   1  -8        177.89        186.59         6.63 o                         
  15   1  -8        835.39        804.52        15.78 o                         
  16   1  -8        212.68        213.55         9.07 o                         
  17   1  -8         23.93         21.49         4.51 o                         
  18   1  -8         21.63         16.80         5.41 o                         
  19   1  -8        104.29        125.19         8.06 o                         
  20   1  -8         87.63         85.91         8.65 o                         
  21   1  -8        173.51        170.38        11.87 o                         
   0   2  -8        561.71        610.95        10.03 o                         
   1   2  -8        966.44       1090.00        12.08 o                         
   2   2  -8         74.35         90.98         3.07 o                         
   3   2  -8        679.99        705.54         9.13 o                         
   4   2  -8        211.61        193.72         3.95 o                         
   5   2  -8        390.45        351.23         7.54 o                         
   6   2  -8        285.24        276.59         4.86 o                         
   7   2  -8        342.83        323.29         5.37 o                         
   8   2  -8        459.11        400.10         5.82 o                         
   9   2  -8       1252.38       1277.98        21.18 o                         
  10   2  -8        501.38        448.19         7.66 o                         
  11   2  -8        160.67        144.59         6.19 o                         
  12   2  -8        859.46        854.50        10.99 o                         
  13   2  -8        719.06        725.29        10.44 o                         
  14   2  -8        613.05        585.23        11.56 o                         
  15   2  -8        153.57        147.78         9.03 o                         
  16   2  -8         36.66         32.82         4.65 o                         
  17   2  -8       1515.06       1575.46        47.24 o                         
  18   2  -8        411.67        409.88        12.87 o                         
  19   2  -8        423.45        451.40        13.96 o                         
  20   2  -8         81.77         81.97         7.43 o                         
  21   2  -8        234.52        233.48        20.81 o                         
   1   3  -8        124.64        127.13         3.43 o                         
   2   3  -8       3738.66       3798.27        26.77 o                         
   3   3  -8       2678.92       2666.76        16.21 o                         
   4   3  -8        260.81        273.92         4.83 o                         
   5   3  -8       1142.99       1157.12         9.85 o                         
   6   3  -8       1676.79       1614.05        11.92 o                         
   7   3  -8         95.66         97.47         3.30 o                         
   8   3  -8        666.41        668.29        11.63 o                         
   9   3  -8        957.25        921.21        15.57 o                         
  10   3  -8        270.60        245.27         5.70 o                         
  11   3  -8        211.97        180.58         5.58 o                         
  12   3  -8        761.82        759.68        11.01 o                         
  13   3  -8        325.42        294.59        10.22 o                         
  14   3  -8         70.73         67.24         4.20 o                         
  15   3  -8        279.08        271.77         8.63 o                         
  16   3  -8         99.63        105.49         6.08 o                         
  17   3  -8        138.05        144.33        13.93 o                         
  18   3  -8        306.60        343.56        12.01 o                         
  19   3  -8          0.34          5.71         4.78 o                         
  20   3  -8        127.75        137.42         9.77 o                         
  21   3  -8         32.02         29.34         8.55 o                         
   0   4  -8        358.60        327.23         5.05 o                         
   1   4  -8       1287.47       1288.70        21.75 o                         
   2   4  -8        254.03        269.82         4.06 o                         
   3   4  -8        189.76        190.38         4.35 o                         
   4   4  -8         76.10         86.05         3.21 o                         
   5   4  -8        568.16        530.22         7.06 o                         
   6   4  -8        630.95        580.92         7.97 o                         
   7   4  -8        373.68        379.00         6.32 o                         
   8   4  -8        904.24        951.05        10.06 o                         
   9   4  -8       1599.24       1515.40        12.91 o                         
  10   4  -8        770.32        752.05        10.81 o                         
  11   4  -8        613.20        600.53        10.12 o                         
  12   4  -8       1178.73       1215.44        16.18 o                         
  13   4  -8         83.50         81.85         6.46 o                         
  14   4  -8        638.75        637.87        14.64 o                         
  15   4  -8        107.06        110.85         5.36 o                         
  16   4  -8         29.24         23.27         5.07 o                         
  17   4  -8          6.37          4.11         5.33 o                         
  18   4  -8        532.78        546.62        18.53 o                         
  19   4  -8        100.94        110.52         8.06 o                         
  20   4  -8         96.27        108.88         8.51 o                         
   1   5  -8       1661.02       1636.17        17.75 o                         
   2   5  -8        451.69        405.25         6.38 o                         
   3   5  -8       1963.92       1902.97        12.81 o                         
   4   5  -8         45.48         34.76         2.26 o                         
   5   5  -8       1885.20       1844.28        14.90 o                         
   6   5  -8        666.40        585.04         9.00 o                         
   7   5  -8        102.66         99.60         6.80 o                         
   8   5  -8       1774.74       1722.31        13.99 o                         
   9   5  -8        541.18        496.18        11.12 o                         
  10   5  -8        228.89        224.21         5.64 o                         
  11   5  -8        385.03        349.84         7.02 o                         
  12   5  -8         15.81         13.80         2.83 o                         
  13   5  -8        214.62        211.63         6.45 o                         
  14   5  -8        245.62        243.75         7.53 o                         
  15   5  -8         38.36         38.86         4.04 o                         
  16   5  -8        172.61        166.19         7.73 o                         
  17   5  -8        338.61        347.45        13.37 o                         
  18   5  -8        142.09        131.78         8.49 o                         
  19   5  -8        168.55        178.82        16.72 o                         
  20   5  -8          5.60         19.16         8.02 o                         
   0   6  -8       3875.62       3868.38        42.83 o                         
   1   6  -8       1367.03       1259.01        19.88 o                         
   2   6  -8        188.08        151.07         6.51 o                         
   3   6  -8        549.11        496.36         8.73 o                         
   4   6  -8       1707.09       1632.55        14.18 o                         
   5   6  -8        399.05        403.76         7.49 o                         
   6   6  -8       1621.29       1633.76        15.61 o                         
   7   6  -8         23.07         22.18         2.62 o                         
   8   6  -8        123.37        106.70         4.13 o                         
   9   6  -8         39.20         47.08         4.09 o                         
  10   6  -8        140.81        145.08         4.94 o                         
  11   6  -8         19.72         15.97         2.61 o                         
  12   6  -8        159.86        154.92         5.33 o                         
  13   6  -8        194.60        198.32         7.07 o                         
  14   6  -8         39.71         44.27         4.11 o                         
  15   6  -8        148.89        161.33         6.79 o                         
  16   6  -8        111.10        116.76         6.25 o                         
  17   6  -8        319.83        323.35        12.34 o                         
  18   6  -8         12.15         -0.68         4.93 o                         
  19   6  -8         45.99         28.75         5.91 o                         
   1   7  -8         19.47         20.91         1.93 o                         
   2   7  -8        489.32        454.22         7.35 o                         
   3   7  -8         87.63         85.74         4.92 o                         
   4   7  -8          7.60          6.43         3.32 o                         
   5   7  -8        550.66        500.91         8.69 o                         
   6   7  -8        950.91        891.58        18.99 o                         
   7   7  -8          2.84          5.08         2.35 o                         
   8   7  -8        242.88        227.20         7.77 o                         
   9   7  -8        116.83        113.53         5.01 o                         
  10   7  -8         74.00         66.70         3.82 o                         
  11   7  -8        404.91        371.61         9.26 o                         
  12   7  -8        213.32        221.52         6.40 o                         
  13   7  -8        322.95        326.65         7.81 o                         
  14   7  -8        265.65        280.52         9.09 o                         
  15   7  -8        135.76        142.20         6.41 o                         
  16   7  -8        273.47        262.94        11.70 o                         
  17   7  -8        189.53        207.26         9.31 o                         
  18   7  -8         46.59         46.32         6.33 o                         
  19   7  -8        193.98        177.51        19.70 o                         
   0   8  -8       2026.92       1964.92        39.22 o                         
   1   8  -8        188.67        176.81         8.00 o                         
   2   8  -8         14.62         22.51         3.60 o                         
   3   8  -8        561.24        570.15        11.04 o                         
   4   8  -8        756.48        694.12        10.22 o                         
   5   8  -8       1017.19        908.52        20.38 o                         
   6   8  -8        566.27        536.22        12.47 o                         
   7   8  -8        278.05        274.35         7.29 o                         
   8   8  -8         36.81         44.15         3.78 o                         
   9   8  -8        220.00        207.83         6.80 o                         
  10   8  -8        422.98        423.77        10.46 o                         
  11   8  -8        159.14        149.25         7.16 o                         
  12   8  -8         90.04         97.99         5.25 o                         
  13   8  -8         29.41         30.18         3.62 o                         
  14   8  -8          6.90         12.42         3.38 o                         
  15   8  -8        104.73        115.56         6.20 o                         
  16   8  -8        124.23        129.55         7.11 o                         
  17   8  -8        309.93        290.85        11.17 o                         
  18   8  -8        200.49        218.52        21.91 o                         
   1   9  -8         26.61         34.52         4.79 o                         
   2   9  -8         13.71         15.84         4.14 o                         
   3   9  -8         88.99         74.48         6.98 o                         
   4   9  -8         65.60         58.54         4.72 o                         
   5   9  -8         25.96         23.95         3.93 o                         
   6   9  -8        441.18        432.73        13.36 o                         
   7   9  -8          7.17          7.95         3.73 o                         
   8   9  -8         79.50         72.14         5.41 o                         
   9   9  -8        106.89        108.02         5.53 o                         
  10   9  -8        298.74        301.06        10.37 o                         
  11   9  -8        413.82        401.40        11.60 o                         
  12   9  -8        388.92        391.19        10.67 o                         
  13   9  -8         59.57         60.14         5.20 o                         
  14   9  -8        766.33        748.13        13.27 o                         
  15   9  -8         92.76         96.06         6.59 o                         
  16   9  -8         13.40         17.84         5.43 o                         
  17   9  -8         15.42         15.92        11.01 o                         
   0  10  -8        133.02        131.40        14.95 o                         
   1  10  -8         63.56         60.83         6.11 o                         
   2  10  -8        159.30        163.38         8.60 o                         
   3  10  -8        101.97        114.25         7.79 o                         
   4  10  -8        136.52        123.33         7.95 o                         
   5  10  -8        442.29        438.34        13.49 o                         
   6  10  -8         19.40         17.76         4.92 o                         
   7  10  -8          4.93          5.99         5.77 o                         
   8  10  -8         14.32         12.51         4.24 o                         
   9  10  -8        663.70        660.31        17.54 o                         
  10  10  -8        107.84        107.27         6.85 o                         
  11  10  -8        348.67        322.90        10.88 o                         
  12  10  -8        207.33        206.05        11.09 o                         
  13  10  -8         82.61         73.99         6.60 o                         
  14  10  -8         17.51         35.70         6.40 o                         
  15  10  -8        105.62         91.94        11.61 o                         
   1  11  -8         20.40         25.09         5.67 o                         
   2  11  -8        355.44        369.69        13.11 o                         
   3  11  -8        111.75        130.22         8.59 o                         
   4  11  -8        278.68        284.15        11.87 o                         
   5  11  -8        105.11        109.68         9.69 o                         
   6  11  -8         77.42         86.61        10.09 o                         
   7  11  -8        364.51        380.11        13.73 o                         
   8  11  -8         13.57         15.05         5.50 o                         
   9  11  -8        185.12        183.81        11.84 o                         
  10  11  -8         21.39         17.29         6.63 o                         
  11  11  -8         97.04         91.25         9.66 o                         
   0  12  -8        337.89        353.61        19.21 o                         
   1  12  -8        281.58        274.70        20.62 o                         
   2  12  -8         77.28        101.10         8.62 o                         
   3  12  -8         17.38         16.31         6.00 o                         
   4  12  -8         78.31         88.82         9.62 o                         
   5  12  -8         23.16         28.13         6.42 o                         
   6  12  -8         49.58         61.03         8.51 o                         
   7  12  -8         20.60         19.10        11.39 o                         
   2   0  -7       1081.02        992.93         8.62 o                         
   4   0  -7        303.72        319.07         5.33 o                         
   6   0  -7       1362.51       1388.39        19.37 o                         
   8   0  -7       8892.19       9393.03        51.93 o                         
  10   0  -7        275.85        251.65         5.28 o                         
  12   0  -7       4102.80       4046.22        31.28 o                         
  14   0  -7        765.96        765.64        14.81 o                         
  16   0  -7        318.52        322.62        14.67 o                         
  18   0  -7        736.45        750.04        23.18 o                         
  20   0  -7         54.64         66.03         9.17 o                         
  22   0  -7        225.31        217.82        15.31 o                         
   0   1  -7       2232.08       2510.66        22.00 o                         
   1   1  -7        523.87        575.74         6.29 o                         
   2   1  -7          9.85         14.93         1.58 o                         
   3   1  -7        344.90        420.63         5.01 o                         
   4   1  -7        100.67        125.98         4.07 o                         
   5   1  -7        564.70        590.80         5.97 o                         
   6   1  -7        394.47        397.62         5.34 o                         
   7   1  -7       2671.88       2781.50        21.29 o                         
   8   1  -7        340.51        351.04         7.43 o                         
   9   1  -7        301.13        263.93         4.45 o                         
  10   1  -7        357.31        321.81         4.02 o                         
  11   1  -7        750.27        779.34         8.03 o                         
  12   1  -7        426.52        427.36         6.27 o                         
  13   1  -7        407.03        390.16         6.31 o                         
  14   1  -7        257.29        232.08         5.96 o                         
  15   1  -7        145.74        151.67         6.26 o                         
  16   1  -7        303.23        303.08         8.62 o                         
  17   1  -7        310.88        302.58        10.51 o                         
  18   1  -7        148.08        158.39         8.28 o                         
  19   1  -7        159.81        157.46         8.83 o                         
  20   1  -7        209.08        210.19         9.90 o                         
  21   1  -7         83.38         78.15         7.30 o                         
  22   1  -7        245.91        252.31        15.61 o                         
   1   2  -7       1468.38       1445.20        12.65 o                         
   2   2  -7        407.65        437.25         6.17 o                         
   3   2  -7       2601.94       2462.64        15.78 o                         
   4   2  -7       1306.29       1389.68        17.03 o                         
   5   2  -7        173.24        196.15         3.88 o                         
   6   2  -7        410.20        465.09         8.28 o                         
   7   2  -7       3073.39       3010.30        22.19 o                         
   8   2  -7        639.09        602.70         6.82 o                         
   9   2  -7       1317.67       1361.24        10.94 o                         
  10   2  -7         57.52         64.71         2.94 o                         
  11   2  -7        620.45        579.84         7.99 o                         
  12   2  -7        697.08        662.07        19.00 o                         
  13   2  -7        244.70        254.07         7.13 o                         
  14   2  -7        645.87        637.09        10.09 o                         
  15   2  -7        309.44        296.03         7.26 o                         
  16   2  -7        273.11        281.60        10.22 o                         
  17   2  -7       1874.14       1886.12        31.47 o                         
  18   2  -7         17.67         17.40         4.51 o                         
  19   2  -7        345.41        349.33        12.11 o                         
  20   2  -7         64.60         59.35         6.39 o                         
  21   2  -7         89.87         98.22         7.94 o                         
  22   2  -7         27.24         12.63        10.26 o                         
   0   3  -7       2936.38       3010.27        20.39 o                         
   1   3  -7        770.49        775.59         7.94 o                         
   2   3  -7         19.29         20.54         1.41 o                         
   3   3  -7        401.33        445.23         6.38 o                         
   4   3  -7         53.36         48.62         2.23 o                         
   5   3  -7       1465.30       1463.89        10.62 o                         
   6   3  -7        442.68        431.44         7.73 o                         
   7   3  -7        889.44        916.45        10.11 o                         
   8   3  -7        375.88        354.07         5.05 o                         
   9   3  -7        825.95        784.39        12.10 o                         
  10   3  -7       1162.64       1143.41         9.39 o                         
  11   3  -7        226.63        231.54         6.06 o                         
  12   3  -7         99.49         98.86         4.39 o                         
  13   3  -7        710.61        703.50        10.75 o                         
  14   3  -7        170.27        157.46         5.67 o                         
  15   3  -7         27.88         32.36         3.45 o                         
  16   3  -7        823.35        825.27        14.37 o                         
  17   3  -7        678.23        720.15        13.95 o                         
  18   3  -7        102.94        105.63         7.19 o                         
  19   3  -7        194.53        207.00         9.74 o                         
  20   3  -7         51.79         65.64         6.81 o                         
  21   3  -7         89.76         88.28         7.58 o                         
   1   4  -7         50.66         62.03         2.22 o                         
   2   4  -7       2299.56       2352.20        23.39 o                         
   3   4  -7        186.31        212.10         4.03 o                         
   4   4  -7        122.29        115.90         3.43 o                         
   5   4  -7         92.19        109.94         3.34 o                         
   6   4  -7       1791.88       1733.38        12.45 o                         
   7   4  -7        744.61        719.99         8.34 o                         
   8   4  -7        490.58        470.00        15.96 o                         
   9   4  -7        720.78        689.78        11.77 o                         
  10   4  -7        417.98        391.77         6.81 o                         
  11   4  -7        193.07        189.38         6.22 o                         
  12   4  -7        215.82        228.30         6.51 o                         
  13   4  -7        942.99        929.08        16.10 o                         
  14   4  -7          6.71          9.61         2.83 o                         
  15   4  -7        631.73        632.00        11.26 o                         
  16   4  -7        526.21        512.13        10.53 o                         
  17   4  -7        142.63        156.82         8.03 o                         
  18   4  -7        122.77        113.74         6.79 o                         
  19   4  -7         96.23        100.33        10.60 o                         
  20   4  -7         76.70         85.44         7.48 o                         
  21   4  -7         45.55         38.64         7.91 o                         
   0   5  -7       1163.03       1109.46        25.12 o                         
   1   5  -7         46.89         57.08         2.03 o                         
   2   5  -7        325.28        366.43         4.23 o                         
   3   5  -7        408.87        398.75         5.47 o                         
   4   5  -7       1512.66       1354.14        11.88 o                         
   5   5  -7        310.80        327.25         4.51 o                         
   6   5  -7         31.04         30.40         2.01 o                         
   7   5  -7       2203.61       2014.53        18.29 o                         
   8   5  -7       2082.94       1980.73        14.61 o                         
   9   5  -7         19.83         18.84         2.41 o                         
  10   5  -7       2619.70       2568.04        17.44 o                         
  11   5  -7        219.98        224.32         5.62 o                         
  12   5  -7        136.69        125.31         7.18 o                         
  13   5  -7        100.30         94.27         4.57 o                         
  14   5  -7        261.83        255.01         7.56 o                         
  15   5  -7        172.55        170.27         6.62 o                         
  16   5  -7        258.31        250.35         7.99 o                         
  17   5  -7         54.49         51.65         7.16 o                         
  18   5  -7        113.98        110.35         7.81 o                         
  19   5  -7         50.81         46.49         6.28 o                         
  20   5  -7         31.72         54.54         6.80 o                         
  21   5  -7        139.90        105.50        17.31 o                         
   1   6  -7       1219.00       1191.49         8.82 o                         
   2   6  -7        849.73        797.18        11.53 o                         
   3   6  -7        931.84        935.84        11.96 o                         
   4   6  -7       1178.99       1079.38        13.30 o                         
   5   6  -7         89.43         82.61         4.78 o                         
   6   6  -7        182.58        188.58         6.46 o                         
   7   6  -7        618.07        646.41         9.48 o                         
   8   6  -7         69.27         74.12         3.52 o                         
   9   6  -7        713.34        692.24         9.42 o                         
  10   6  -7        749.57        766.45        10.08 o                         
  11   6  -7        303.53        287.61         6.58 o                         
  12   6  -7        151.83        168.36         5.40 o                         
  13   6  -7        123.77        120.92         5.21 o                         
  14   6  -7        320.11        333.26         8.18 o                         
  15   6  -7        124.89        110.56         5.77 o                         
  16   6  -7         31.81         34.65         4.31 o                         
  17   6  -7        178.17        188.19         8.19 o                         
  18   6  -7        333.95        366.49        15.82 o                         
  19   6  -7         18.57         14.06         4.98 o                         
  20   6  -7         40.07         30.46         8.43 o                         
   0   7  -7        161.73        155.17         4.24 o                         
   1   7  -7       3725.65       3462.26        27.25 o                         
   2   7  -7         80.03         77.74         2.89 o                         
   3   7  -7        407.41        395.16         7.19 o                         
   4   7  -7        768.86        682.25        12.83 o                         
   5   7  -7       1011.94        969.99        11.73 o                         
   6   7  -7         42.69         43.66         3.30 o                         
   7   7  -7        517.63        501.86         9.05 o                         
   8   7  -7        111.02        116.83         4.64 o                         
   9   7  -7        892.47        896.62        11.71 o                         
  10   7  -7        215.39        207.32         5.80 o                         
  11   7  -7        132.66        144.58         5.13 o                         
  12   7  -7        318.48        304.55         7.20 o                         
  13   7  -7        143.50        145.93         5.88 o                         
  14   7  -7         73.57         69.74         4.75 o                         
  15   7  -7        199.22        190.29         6.92 o                         
  16   7  -7         22.47         29.49         4.44 o                         
  17   7  -7         25.20         32.38         4.91 o                         
  18   7  -7        110.39        104.36         7.39 o                         
  19   7  -7        527.48        498.00        15.77 o                         
   1   8  -7         12.44         19.04         3.44 o                         
   2   8  -7        102.14         87.70         4.69 o                         
   3   8  -7        402.20        376.35         8.48 o                         
   4   8  -7        261.81        244.62         6.28 o                         
   5   8  -7         79.65         90.76         4.40 o                         
   6   8  -7        307.38        307.94         7.36 o                         
   7   8  -7        141.59        140.84         6.58 o                         
   8   8  -7        258.58        259.91         7.20 o                         
   9   8  -7        109.80        100.64         4.99 o                         
  10   8  -7        370.40        349.42         8.04 o                         
  11   8  -7         18.46         18.96         3.37 o                         
  12   8  -7         98.57        100.28         4.85 o                         
  13   8  -7        631.62        632.05        10.75 o                         
  14   8  -7        259.29        269.66         7.50 o                         
  15   8  -7        226.27        228.34         7.81 o                         
  16   8  -7        144.80        135.77         7.09 o                         
  17   8  -7          0.91          0.41         4.53 o                         
  18   8  -7        131.24        157.69        14.55 o                         
  19   8  -7        250.86        196.25        24.56 o                         
   0   9  -7       3088.95       3035.37        46.61 o                         
   1   9  -7        764.89        727.57        15.61 o                         
   2   9  -7        631.20        622.53        12.86 o                         
   3   9  -7        296.75        295.85         8.52 o                         
   4   9  -7       1621.95       1553.58        16.72 o                         
   5   9  -7        437.75        396.07         8.54 o                         
   6   9  -7        360.30        345.84        10.04 o                         
   7   9  -7         17.01         19.51         3.37 o                         
   8   9  -7        393.17        387.06        11.12 o                         
   9   9  -7        284.72        286.90         8.19 o                         
  10   9  -7        609.50        628.35        11.84 o                         
  11   9  -7        114.54        110.53         5.82 o                         
  12   9  -7        500.25        488.64        11.90 o                         
  13   9  -7        160.36        155.22         6.97 o                         
  14   9  -7        219.62        240.97         7.93 o                         
  15   9  -7         71.17         86.02         5.64 o                         
  16   9  -7         28.19         29.30         4.70 o                         
  17   9  -7         44.68         52.40        10.74 o                         
   1  10  -7          1.57          9.93         4.47 o                         
   2  10  -7         11.46          4.24         4.11 o                         
   3  10  -7        166.83        163.14         8.63 o                         
   4  10  -7        188.21        177.25         9.96 o                         
   5  10  -7        111.34        112.71         7.40 o                         
   6  10  -7         57.74         46.62         4.82 o                         
   7  10  -7        211.67        206.20         8.60 o                         
   8  10  -7        215.12        218.02         8.70 o                         
   9  10  -7        525.95        512.70        12.73 o                         
  10  10  -7        318.13        321.80        11.68 o                         
  11  10  -7        148.44        166.67        10.56 o                         
  12  10  -7         93.65        100.40         6.13 o                         
  13  10  -7        227.90        228.73         8.49 o                         
  14  10  -7          6.18          1.38         4.23 o                         
  15  10  -7        149.07        144.58         8.36 o                         
  16  10  -7         15.15          0.46        10.67 o                         
   0  11  -7        712.94        699.99        32.73 o                         
   1  11  -7        850.13        831.87        18.76 o                         
   2  11  -7        158.17        152.61         8.95 o                         
   3  11  -7         33.40         36.14         5.77 o                         
   4  11  -7        668.43        695.51        17.22 o                         
   5  11  -7        719.10        752.13        17.99 o                         
   6  11  -7        704.05        728.49        17.87 o                         
   7  11  -7         44.06         60.16         6.96 o                         
   8  11  -7        169.92        172.09        10.65 o                         
   9  11  -7        301.64        309.89        10.69 o                         
  10  11  -7         65.82         67.74         6.45 o                         
  11  11  -7        174.85        180.90         8.99 o                         
  12  11  -7         21.37         16.09         5.32 o                         
  13  11  -7        225.91        249.68        15.30 o                         
  14  11  -7         38.93         44.07        13.31 o                         
   1  12  -7         89.77         90.01         8.02 o                         
   2  12  -7         28.52         19.80         5.79 o                         
   3  12  -7        176.71        180.61        10.35 o                         
   4  12  -7         32.76         34.25         6.37 o                         
   5  12  -7         47.82         49.69         9.85 o                         
   6  12  -7         23.73         24.79         6.01 o                         
   7  12  -7         67.11         68.89         9.53 o                         
   8  12  -7        122.04        116.38        10.28 o                         
   9  12  -7         31.48         39.27         8.96 o                         
  10  12  -7        225.76        230.25        21.20 o                         
   0   0  -6       6763.11       6979.24        32.25 o                         
   2   0  -6       1256.46       1290.53         9.54 o                         
   4   0  -6       4227.21       4560.74        23.36 o                         
   6   0  -6       3019.02       2878.42        36.27 o                         
   8   0  -6        332.23        423.42         6.28 o                         
  10   0  -6       1768.31       1812.84        17.77 o                         
  12   0  -6        340.22        313.44         6.66 o                         
  14   0  -6        387.02        380.25        15.36 o                         
  16   0  -6         84.21         86.34         6.34 o                         
  18   0  -6       1090.04       1108.66        48.61 o                         
  20   0  -6         30.57         42.92        11.91 o                         
  22   0  -6        625.55        655.72        24.37 o                         
   1   1  -6        481.71        547.12         5.78 o                         
   2   1  -6       1928.93       2110.59        10.10 o                         
   3   1  -6       5413.41       5882.52        41.50 o                         
   4   1  -6       4797.36       5444.10        46.64 o                         
   5   1  -6        779.71        924.75         7.40 o                         
   6   1  -6       2847.80       3086.11        29.05 o                         
   7   1  -6       1079.23       1151.93         9.36 o                         
   8   1  -6       2253.19       2300.55        17.44 o                         
   9   1  -6        188.82        199.35         3.59 o                         
  10   1  -6        120.17        107.88         2.72 o                         
  11   1  -6       1209.93       1175.76        10.94 o                         
  12   1  -6       1991.85       1956.06        15.66 o                         
  13   1  -6       1085.17       1050.98        14.79 o                         
  14   1  -6        225.41        241.07         5.62 o                         
  15   1  -6       1031.40       1052.57        14.25 o                         
  16   1  -6        475.64        479.77        20.35 o                         
  17   1  -6        323.04        318.08         9.33 o                         
  18   1  -6         35.06         35.69         4.86 o                         
  19   1  -6         12.28          8.49         4.09 o                         
  20   1  -6         74.41         67.63         6.46 o                         
  21   1  -6         38.32         47.03         6.06 o                         
  22   1  -6        130.75        131.25         9.85 o                         
   0   2  -6       1140.54       1205.98        11.36 o                         
   1   2  -6       9084.62      10156.64       121.87 o                         
   2   2  -6       1132.93       1198.54         7.10 o                         
   3   2  -6         90.92        109.27         2.73 o                         
   4   2  -6       1997.44       2135.43        16.38 o                         
   5   2  -6       1120.66       1020.38         9.86 o                         
   6   2  -6        344.50        355.94         4.46 o                         
   7   2  -6        528.73        560.15         7.27 o                         
   8   2  -6        559.97        582.80         8.31 o                         
   9   2  -6       1177.73       1127.02        11.48 o                         
  10   2  -6       1508.74       1388.98        13.22 o                         
  11   2  -6        459.16        420.10         5.94 o                         
  12   2  -6         21.86         22.63         2.42 o                         
  13   2  -6        165.17        145.93         4.29 o                         
  14   2  -6         84.21         75.64         3.84 o                         
  15   2  -6        373.87        368.76         8.22 o                         
  16   2  -6        325.29        331.52         7.88 o                         
  17   2  -6        109.61        112.88         6.09 o                         
  18   2  -6         61.38         58.98         5.18 o                         
  19   2  -6        426.29        452.19        13.16 o                         
  20   2  -6         54.45         66.34         6.46 o                         
  21   2  -6        183.14        193.25         9.88 o                         
  22   2  -6        112.52        113.20        11.69 o                         
   1   3  -6        322.78        361.12         5.40 o                         
   2   3  -6       1951.99       2009.23        16.85 o                         
   3   3  -6         88.68        115.41         2.74 o                         
   4   3  -6        569.40        597.84         6.94 o                         
   5   3  -6        296.08        318.97         4.90 o                         
   6   3  -6        749.07        763.25         8.47 o                         
   7   3  -6       1465.97       1480.95        15.32 o                         
   8   3  -6       2382.24       2268.05        19.35 o                         
   9   3  -6        758.56        692.77        11.82 o                         
  10   3  -6        477.26        479.43        10.35 o                         
  11   3  -6       1992.38       2018.37        14.61 o                         
  12   3  -6        289.02        260.84         5.12 o                         
  13   3  -6        330.05        324.91         8.02 o                         
  14   3  -6        429.63        399.67         8.99 o                         
  15   3  -6       1258.00       1261.46        14.92 o                         
  16   3  -6        137.38        135.44         5.67 o                         
  17   3  -6        754.57        749.84        12.41 o                         
  18   3  -6        344.59        355.74        12.77 o                         
  19   3  -6         16.56         18.12         4.76 o                         
  20   3  -6        118.02        128.99         9.25 o                         
  21   3  -6         94.89         90.88         7.51 o                         
  22   3  -6         86.78         84.04         7.73 o                         
   0   4  -6       1732.44       1823.44        21.45 o                         
   1   4  -6        685.02        796.69        10.81 o                         
   2   4  -6          2.31          4.53         1.48 o                         
   3   4  -6        409.78        415.36         4.84 o                         
   4   4  -6        211.77        183.07         4.38 o                         
   5   4  -6        690.49        653.00         6.59 o                         
   6   4  -6       1060.05       1035.32         9.88 o                         
   7   4  -6        471.86        509.67         6.84 o                         
   8   4  -6       3471.00       3276.01        38.50 o                         
   9   4  -6        384.16        374.62         5.87 o                         
  10   4  -6       1504.01       1433.35        16.88 o                         
  11   4  -6       1193.36       1159.22        22.20 o                         
  12   4  -6        103.84        108.17         6.55 o                         
  13   4  -6         91.25         89.59         4.50 o                         
  14   4  -6        123.99        132.78         5.90 o                         
  15   4  -6        430.78        403.26         9.08 o                         
  16   4  -6         65.61         72.51         4.74 o                         
  17   4  -6        350.44        346.46        10.52 o                         
  18   4  -6         23.26         35.30         5.63 o                         
  19   4  -6        122.13        124.87         9.33 o                         
  20   4  -6         10.14          5.46         5.45 o                         
  21   4  -6        137.82        154.17         9.34 o                         
  22   4  -6        189.10        175.89        19.97 o                         
   1   5  -6        625.64        609.71         7.03 o                         
   2   5  -6       1491.75       1460.90        16.49 o                         
   3   5  -6       1199.94       1199.47         9.37 o                         
   4   5  -6        426.00        412.79         5.24 o                         
   5   5  -6         47.26         55.21         2.99 o                         
   6   5  -6        400.69        390.42         4.72 o                         
   7   5  -6       2226.17       2080.24        22.15 o                         
   8   5  -6       1254.58       1091.50        35.92 o                         
   9   5  -6        938.31        901.91        11.35 o                         
  10   5  -6         19.60         22.92         2.45 o                         
  11   5  -6        282.73        287.32         6.14 o                         
  12   5  -6         38.58         49.18         3.44 o                         
  13   5  -6        347.94        322.47         8.71 o                         
  14   5  -6         34.04         41.09         3.93 o                         
  15   5  -6        323.18        326.11         8.54 o                         
  16   5  -6        121.49        121.44         6.83 o                         
  17   5  -6         54.36         67.06         6.36 o                         
  18   5  -6         75.89         74.72         5.43 o                         
  19   5  -6        544.09        547.02        18.39 o                         
  20   5  -6        283.16        266.78        10.28 o                         
  21   5  -6        283.19        288.49        13.94 o                         
  22   5  -6         25.74         36.00        12.77 o                         
   0   6  -6        761.31        764.07        13.24 o                         
   1   6  -6         41.02         41.70         1.49 o                         
   2   6  -6         61.30         73.46         2.42 o                         
   3   6  -6        604.10        564.44         7.96 o                         
   4   6  -6        598.70        593.65        10.65 o                         
   5   6  -6       1513.28       1410.92        12.25 o                         
   6   6  -6        334.65        327.54         5.13 o                         
   7   6  -6       1565.50       1488.08        12.40 o                         
   8   6  -6        262.05        268.10         5.74 o                         
   9   6  -6       1854.11       1839.78        13.95 o                         
  10   6  -6         50.50         57.32         3.24 o                         
  11   6  -6         41.09         54.46         4.91 o                         
  12   6  -6         81.60         89.12         4.07 o                         
  13   6  -6         80.40         83.34         4.04 o                         
  14   6  -6         14.10         17.14         3.12 o                         
  15   6  -6          7.63         10.43         3.33 o                         
  16   6  -6        357.51        355.17         9.43 o                         
  17   6  -6        114.52        119.51         6.30 o                         
  18   6  -6         50.37         55.35         5.48 o                         
  19   6  -6        292.59        272.67        10.34 o                         
  20   6  -6        150.59        157.79         8.68 o                         
  21   6  -6         73.20        107.22        16.71 o                         
   1   7  -6        894.43        802.68         8.08 o                         
   2   7  -6        525.52        498.90         6.45 o                         
   3   7  -6       4969.18       4391.46       144.49 o                         
   4   7  -6        602.47        529.78         8.48 o                         
   5   7  -6        128.80        113.55         4.93 o                         
   6   7  -6        475.33        448.09        11.14 o                         
   7   7  -6        621.78        599.51         9.09 o                         
   8   7  -6       1629.79       1568.79        16.15 o                         
   9   7  -6        472.15        467.44         8.00 o                         
  10   7  -6        130.06        138.82         4.89 o                         
  11   7  -6        254.72        248.29         6.73 o                         
  12   7  -6        129.23        127.36         4.94 o                         
  13   7  -6        146.29        142.65         5.67 o                         
  14   7  -6        238.54        246.74         7.43 o                         
  15   7  -6         99.29        105.72         6.67 o                         
  16   7  -6         34.50         30.62         4.30 o                         
  17   7  -6        115.48        120.39         7.93 o                         
  18   7  -6         96.57         93.48         6.34 o                         
  19   7  -6         66.76         68.53         8.35 o                         
  20   7  -6        224.69        197.12        25.13 o                         
   0   8  -6        886.09        822.42        19.12 o                         
   1   8  -6       1091.46       1048.35         8.65 o                         
   2   8  -6        104.34        100.36         2.95 o                         
   3   8  -6        533.10        465.10        15.85 o                         
   4   8  -6        365.27        358.76         7.53 o                         
   5   8  -6        808.15        753.81        10.94 o                         
   6   8  -6        272.93        266.71         6.92 o                         
   7   8  -6        206.69        221.83         8.74 o                         
   8   8  -6       1143.38       1149.89        14.34 o                         
   9   8  -6         70.06         82.82         4.64 o                         
  10   8  -6         79.14         76.97         5.12 o                         
  11   8  -6        173.32        156.02         5.76 o                         
  12   8  -6         74.58         84.95         4.45 o                         
  13   8  -6        110.10        106.60         4.91 o                         
  14   8  -6        397.49        398.66         8.72 o                         
  15   8  -6        365.59        387.83        11.94 o                         
  16   8  -6        167.60        183.02         7.16 o                         
  17   8  -6         80.05         77.41         5.99 o                         
  18   8  -6         16.80         22.31         4.94 o                         
  19   8  -6          0.60          0.08         7.31 o                         
   1   9  -6        277.45        269.49         8.20 o                         
   2   9  -6        692.71        646.58        11.88 o                         
   3   9  -6        584.06        584.36        10.90 o                         
   4   9  -6        130.82        140.84         5.34 o                         
   5   9  -6        453.87        442.12         9.56 o                         
   6   9  -6       1188.02       1151.60        14.47 o                         
   7   9  -6         75.63         73.02         4.51 o                         
   8   9  -6        380.58        357.91        10.60 o                         
   9   9  -6        265.36        238.29         7.45 o                         
  10   9  -6         43.51         43.06         5.80 o                         
  11   9  -6        240.58        239.70         7.79 o                         
  12   9  -6        627.69        650.73        12.49 o                         
  13   9  -6        106.71        108.27         5.98 o                         
  14   9  -6         23.29         27.83         4.14 o                         
  15   9  -6        160.15        168.20         6.48 o                         
  16   9  -6        153.83        141.76         6.87 o                         
  17   9  -6          6.27          2.83         4.69 o                         
  18   9  -6         92.01         97.19        12.29 o                         
   0  10  -6         84.96         83.63         9.65 o                         
   1  10  -6        719.01        690.46        18.56 o                         
   2  10  -6        399.59        376.55         9.89 o                         
   3  10  -6         47.25         50.00         4.78 o                         
   4  10  -6         22.59         18.40         3.88 o                         
   5  10  -6        123.35        118.49         5.46 o                         
   6  10  -6        555.97        595.81        16.26 o                         
   7  10  -6         22.99         24.56         3.71 o                         
   8  10  -6        150.17        159.84         8.66 o                         
   9  10  -6        239.96        243.05         7.98 o                         
  10  10  -6        383.29        402.52        11.24 o                         
  11  10  -6        158.72        163.85         8.82 o                         
  12  10  -6         39.30         42.47         4.87 o                         
  13  10  -6         64.76         72.47         6.01 o                         
  14  10  -6        123.61        112.65         6.57 o                         
  15  10  -6        435.95        460.61        11.91 o                         
  16  10  -6         37.72         31.45         6.27 o                         
   1  11  -6         28.72         19.18         4.87 o                         
   2  11  -6        170.07        161.08         9.49 o                         
   3  11  -6         39.64         40.40         5.93 o                         
   4  11  -6         88.02        102.61         7.63 o                         
   5  11  -6        182.02        173.28         9.30 o                         
   6  11  -6        119.86        123.59         7.08 o                         
   7  11  -6        529.98        550.08        13.35 o                         
   8  11  -6         21.17         22.64         5.29 o                         
   9  11  -6         51.68         51.82         5.72 o                         
  10  11  -6         37.28         41.76         5.51 o                         
  11  11  -6         60.04         65.66         6.42 o                         
  12  11  -6        351.74        327.51        11.39 o                         
  13  11  -6         91.98        102.47         7.53 o                         
  14  11  -6         93.85         92.26         8.81 o                         
  15  11  -6        335.03        294.05        22.82 o                         
   0  12  -6         94.96         77.09        10.56 o                         
   1  12  -6         27.65         47.64         6.42 o                         
   2  12  -6        143.51        156.36         9.39 o                         
   3  12  -6         21.44         21.85         5.65 o                         
   4  12  -6        295.00        274.14        11.90 o                         
   5  12  -6         43.63         55.09         8.10 o                         
   6  12  -6        354.98        367.06        13.67 o                         
   7  12  -6        162.50        169.80        11.62 o                         
   8  12  -6        175.26        172.39        11.91 o                         
   9  12  -6        168.58        198.12        10.83 o                         
  10  12  -6        530.61        535.68        21.99 o                         
  11  12  -6         18.38         19.07         7.71 o                         
  12  12  -6        363.65        309.81        17.34 o                         
   1  13  -6         10.47          9.28         5.74 o                         
   2  13  -6         72.35         73.92         8.04 o                         
   3  13  -6          0.28          5.72         5.85 o                         
   4  13  -6         76.76         78.96        11.22 o                         
   5  13  -6         15.13         25.56         8.81 o                         
   6  13  -6        110.10         95.48        15.96 o                         
   2   0  -5       2000.21       2117.43        27.62 o                         
   4   0  -5       3548.68       3833.63        39.89 o                         
   6   0  -5       3453.42       3911.91        23.27 o                         
   8   0  -5       2289.60       2490.21        28.45 o                         
  10   0  -5       2130.67       2070.10        27.87 o                         
  12   0  -5       2313.65       2218.70        19.30 o                         
  14   0  -5          3.16          9.59         3.34 o                         
  16   0  -5          2.11          5.59         3.91 o                         
  18   0  -5        252.23        247.01        10.65 o                         
  20   0  -5       1183.98       1217.03        29.88 o                         
  22   0  -5        153.46        149.84        12.75 o                         
   0   1  -5        481.68        486.51         6.08 o                         
   1   1  -5       1708.98       1714.43        14.71 o                         
   2   1  -5       1825.00       1890.50        22.56 o                         
   3   1  -5       1590.65       1829.31        11.93 o                         
   4   1  -5       2372.47       2350.58        14.77 o                         
   5   1  -5       5072.56       5314.24        40.66 o                         
   6   1  -5       2214.71       2362.33        13.58 o                         
   7   1  -5         41.72         49.91         2.04 o                         
   8   1  -5        126.99        141.64         3.29 o                         
   9   1  -5       2097.80       2097.55        17.80 o                         
  10   1  -5       1950.16       1827.66        34.24 o                         
  11   1  -5       2408.38       2395.37        14.98 o                         
  12   1  -5        608.82        562.01        10.02 o                         
  13   1  -5        346.10        309.59         7.43 o                         
  14   1  -5        299.55        285.60         5.11 o                         
  15   1  -5       1047.22       1023.20        15.51 o                         
  16   1  -5        241.94        220.95         5.90 o                         
  17   1  -5        183.88        185.48         6.40 o                         
  18   1  -5        448.29        442.10        10.82 o                         
  19   1  -5        106.02        100.08         6.06 o                         
  20   1  -5        142.10        160.98         8.59 o                         
  21   1  -5         39.79         36.85         5.49 o                         
  22   1  -5         95.08         96.42         9.03 o                         
  23   1  -5         15.67         19.58         6.44 o                         
   1   2  -5         42.55         44.21         1.36 o                         
   2   2  -5        565.59        646.92         7.93 o                         
   3   2  -5         61.57         59.18         1.89 o                         
   4   2  -5       1153.86       1239.51        13.68 o                         
   5   2  -5       1112.69       1199.73         9.65 o                         
   6   2  -5        226.41        224.66         3.13 o                         
   7   2  -5        174.37        207.51         3.23 o                         
   8   2  -5        337.64        335.42         4.78 o                         
   9   2  -5        855.02        850.50        11.05 o                         
  10   2  -5         32.90         38.61         1.85 o                         
  11   2  -5        706.48        732.46         8.40 o                         
  12   2  -5       1055.88       1026.40         9.53 o                         
  13   2  -5       1385.99       1322.12        12.56 o                         
  14   2  -5        643.04        680.90        11.70 o                         
  15   2  -5         91.37         89.35         3.98 o                         
  16   2  -5        251.64        246.43         6.26 o                         
  17   2  -5         62.49         53.69         4.03 o                         
  18   2  -5          7.58         11.65         3.71 o                         
  19   2  -5        369.16        391.22        12.16 o                         
  20   2  -5          6.77         12.81         4.18 o                         
  21   2  -5        229.04        235.73        10.34 o                         
  22   2  -5         41.65         41.72         9.06 o                         
  23   2  -5        130.07        138.03        17.65 o                         
   0   3  -5        315.54        446.45         5.52 o                         
   1   3  -5        529.77        507.46         5.60 o                         
   2   3  -5       1971.30       2320.19         9.62 o                         
   3   3  -5        781.71        860.80         5.76 o                         
   4   3  -5       3096.22       3062.12        21.68 o                         
   5   3  -5       2532.18       2788.42        26.74 o                         
   6   3  -5       1967.55       2042.51        14.14 o                         
   7   3  -5        158.17        173.95         2.73 o                         
   8   3  -5        697.26        704.58         7.16 o                         
   9   3  -5        315.94        338.29         3.53 o                         
  10   3  -5        382.88        389.03         6.72 o                         
  11   3  -5        787.34        772.35         8.96 o                         
  12   3  -5        413.41        398.34         5.50 o                         
  13   3  -5       1875.50       1790.35        14.53 o                         
  14   3  -5       1061.09       1081.19        11.85 o                         
  15   3  -5        136.96        138.32         4.87 o                         
  16   3  -5        735.11        733.79        11.77 o                         
  17   3  -5        673.83        664.94        13.71 o                         
  18   3  -5          8.59         11.32         4.86 o                         
  19   3  -5        142.66        141.41         8.18 o                         
  20   3  -5        636.49        659.24        14.35 o                         
  21   3  -5         11.81         17.32         5.11 o                         
  22   3  -5         14.75         17.85         5.36 o                         
  23   3  -5         18.91          2.49         9.71 o                         
   1   4  -5        727.41        748.41         7.13 o                         
   2   4  -5       1273.08       1361.70         7.45 o                         
   3   4  -5        170.33        156.52         3.02 o                         
   4   4  -5         98.97        110.61         3.11 o                         
   5   4  -5        856.53        967.71         7.53 o                         
   6   4  -5        795.20        830.19        10.99 o                         
   7   4  -5       1016.30       1028.57         8.53 o                         
   8   4  -5        106.68        109.24         2.32 o                         
   9   4  -5        319.99        293.89         3.41 o                         
  10   4  -5       2360.56       2281.45        17.38 o                         
  11   4  -5       2444.75       2341.11        14.84 o                         
  12   4  -5         80.17         88.10         3.56 o                         
  13   4  -5       1826.46       1738.66        14.84 o                         
  14   4  -5        458.55        475.31         9.30 o                         
  15   4  -5        750.48        750.48        11.89 o                         
  16   4  -5        109.81        109.77         5.36 o                         
  17   4  -5        144.24        142.51         6.12 o                         
  18   4  -5        162.73        152.91         8.13 o                         
  19   4  -5        134.45        139.69         8.27 o                         
  20   4  -5        363.25        361.25        14.21 o                         
  21   4  -5         36.15         34.89         5.30 o                         
  22   4  -5         41.13         44.48         7.44 o                         
  23   4  -5         29.54         34.17        12.82 o                         
   0   5  -5        451.10        437.68         6.32 o                         
   1   5  -5        533.71        475.59         9.14 o                         
   2   5  -5        283.13        295.53         3.59 o                         
   3   5  -5        227.20        229.57         4.11 o                         
   4   5  -5       2225.14       2335.11        12.89 o                         
   5   5  -5        601.49        637.96         6.15 o                         
   6   5  -5        842.65        804.51         7.54 o                         
   7   5  -5        369.79        380.04         4.74 o                         
   8   5  -5        746.83        694.92         9.27 o                         
   9   5  -5        930.86        955.42         7.75 o                         
  10   5  -5        659.17        657.55        10.25 o                         
  11   5  -5        153.86        137.64         4.02 o                         
  12   5  -5       1260.25       1263.04        11.34 o                         
  13   5  -5        142.37        137.03         5.05 o                         
  14   5  -5         28.29         21.31         3.58 o                         
  15   5  -5        345.87        337.33         8.53 o                         
  16   5  -5        394.53        391.34         9.40 o                         
  17   5  -5        141.92        139.04         6.31 o                         
  18   5  -5         63.83         58.79         5.05 o                         
  19   5  -5        212.10        191.91         7.70 o                         
  20   5  -5        289.11        277.19        10.34 o                         
  21   5  -5        157.60        152.05        10.02 o                         
  22   5  -5        377.83        434.88        28.83 o                         
   1   6  -5        881.72        942.73         8.82 o                         
   2   6  -5       2742.20       2647.44        13.26 o                         
   3   6  -5        629.35        624.47         7.80 o                         
   4   6  -5        437.13        439.17         8.60 o                         
   5   6  -5        349.85        347.40         3.77 o                         
   6   6  -5       1813.05       1781.91         8.50 o                         
   7   6  -5       1845.34       1813.57        18.76 o                         
   8   6  -5        624.83        567.11         6.99 o                         
   9   6  -5       1411.99       1413.17        12.74 o                         
  10   6  -5        503.23        430.35         7.87 o                         
  11   6  -5       1030.43       1056.49        16.37 o                         
  12   6  -5        527.61        528.09         8.49 o                         
  13   6  -5         79.55         76.90         4.56 o                         
  14   6  -5        309.93        338.45         7.96 o                         
  15   6  -5        585.71        571.72        12.19 o                         
  16   6  -5         25.37         24.02         3.74 o                         
  17   6  -5         50.13         55.43         4.84 o                         
  18   6  -5        110.48         95.66         6.01 o                         
  19   6  -5         15.83         19.20         4.20 o                         
  20   6  -5         34.44         41.87         5.72 o                         
  21   6  -5        101.51        103.33        14.54 o                         
  22   6  -5         50.05         47.74        12.80 o                         
   0   7  -5         35.41         26.86         2.73 o                         
   1   7  -5        345.81        295.90         6.45 o                         
   2   7  -5        692.98        687.21         6.33 o                         
   3   7  -5       2456.52       2453.68        18.83 o                         
   4   7  -5         45.87         43.07         1.51 o                         
   5   7  -5        438.16        412.41         5.15 o                         
   6   7  -5        150.89        141.07         6.23 o                         
   7   7  -5        525.57        495.22         7.25 o                         
   8   7  -5        308.08        292.80         5.98 o                         
   9   7  -5         45.58         47.03         2.76 o                         
  10   7  -5        329.13        330.18         9.68 o                         
  11   7  -5        627.57        647.83        10.69 o                         
  12   7  -5        176.87        153.57         5.30 o                         
  13   7  -5        154.41        156.65         5.37 o                         
  14   7  -5        153.16        146.67         5.33 o                         
  15   7  -5         55.01         50.02         4.18 o                         
  16   7  -5        105.80         97.35         5.80 o                         
  17   7  -5        251.68        263.18         8.78 o                         
  18   7  -5         42.42         50.63         5.20 o                         
  19   7  -5          5.77          7.66         4.37 o                         
  20   7  -5         49.54         47.11         6.85 o                         
  21   7  -5         61.04         61.03        11.17 o                         
   1   8  -5       1665.12       1641.82        11.50 o                         
   2   8  -5       1992.48       1972.94        12.51 o                         
   3   8  -5       1739.80       1684.52        12.12 o                         
   4   8  -5          0.69          3.45         1.57 o                         
   5   8  -5         62.73         69.39         3.21 o                         
   6   8  -5       1938.34       1912.79        28.02 o                         
   7   8  -5        530.91        532.70         9.63 o                         
   8   8  -5       1267.56       1203.30        17.03 o                         
   9   8  -5        148.55        141.12         5.56 o                         
  10   8  -5        776.02        788.48        11.44 o                         
  11   8  -5        197.05        183.33         6.15 o                         
  12   8  -5        102.66        112.41         7.08 o                         
  13   8  -5         96.32         95.28         6.26 o                         
  14   8  -5         87.03         93.03         4.79 o                         
  15   8  -5        111.43        109.81         6.10 o                         
  16   8  -5        201.38        185.70         7.22 o                         
  17   8  -5        190.50        184.47         8.18 o                         
  18   8  -5        125.24        128.45         7.22 o                         
  19   8  -5         10.28         13.55         5.42 o                         
  20   8  -5         29.16         32.77        15.12 o                         
   0   9  -5        313.52        306.58         7.92 o                         
   1   9  -5        602.34        578.01        13.87 o                         
   2   9  -5        755.81        772.11        13.89 o                         
   3   9  -5        630.81        623.91        10.21 o                         
   4   9  -5        371.82        355.91         8.64 o                         
   5   9  -5        165.23        156.92         5.74 o                         
   6   9  -5        123.92        121.91         5.21 o                         
   7   9  -5        275.49        275.52         7.55 o                         
   8   9  -5        573.48        563.01        10.65 o                         
   9   9  -5         88.65         83.36         4.89 o                         
  10   9  -5        290.59        294.20        10.55 o                         
  11   9  -5          1.85         -0.59         3.13 o                         
  12   9  -5        131.53        132.25         6.20 o                         
  13   9  -5         59.53         59.07         4.83 o                         
  14   9  -5         29.99         34.93         5.53 o                         
  15   9  -5        123.99        139.80         5.97 o                         
  16   9  -5        553.72        570.83        12.11 o                         
  17   9  -5        245.96        251.97         9.48 o                         
  18   9  -5        112.60        112.58         9.26 o                         
  19   9  -5         73.61         26.18        15.48 o                         
   1  10  -5       1094.74       1058.77        13.51 o                         
   2  10  -5        928.01        891.70        12.66 o                         
   3  10  -5       1820.27       1789.36        20.87 o                         
   4  10  -5        388.89        370.81         8.71 o                         
   5  10  -5        222.92        205.03         8.24 o                         
   6  10  -5         12.97         17.94         3.34 o                         
   7  10  -5       1054.17       1037.72        14.84 o                         
   8  10  -5        284.09        264.74        11.43 o                         
   9  10  -5         34.08         36.47         4.13 o                         
  10  10  -5        202.07        209.56         7.57 o                         
  11  10  -5         44.59         46.14         5.64 o                         
  12  10  -5        233.21        242.08         8.39 o                         
  13  10  -5         16.65         14.06         4.03 o                         
  14  10  -5         18.65         16.42         4.29 o                         
  15  10  -5         69.59         71.64         5.93 o                         
  16  10  -5         16.68         25.57         5.63 o                         
  17  10  -5        235.33        264.37        16.34 o                         
   0  11  -5        627.82        647.11        22.68 o                         
   1  11  -5        165.19        173.82         9.01 o                         
   2  11  -5        146.02        152.69         9.28 o                         
   3  11  -5         20.66         24.66         4.39 o                         
   4  11  -5        236.28        231.70         8.74 o                         
   5  11  -5         42.65         47.31         5.02 o                         
   6  11  -5        139.98        141.11         6.38 o                         
   7  11  -5        436.26        463.27        10.75 o                         
   8  11  -5        216.94        201.74        10.48 o                         
   9  11  -5        119.10        111.78         6.15 o                         
  10  11  -5         95.79        105.33         6.15 o                         
  11  11  -5        137.94        145.06         7.05 o                         
  12  11  -5        181.97        181.28         7.83 o                         
  13  11  -5        330.30        370.98        13.98 o                         
  14  11  -5         15.29         27.61         7.07 o                         
  15  11  -5         39.66         48.88         7.48 o                         
   1  12  -5         33.17         27.75         5.57 o                         
   2  12  -5        464.54        473.90        14.83 o                         
   3  12  -5         15.19         12.63         6.20 o                         
   4  12  -5         75.43         71.31         7.24 o                         
   5  12  -5         62.18         49.21         6.55 o                         
   6  12  -5        259.13        278.36        11.88 o                         
   7  12  -5         41.01         60.21         7.32 o                         
   8  12  -5        314.54        319.05        11.41 o                         
   9  12  -5        149.75        130.58         8.63 o                         
  10  12  -5        102.12        110.59         7.70 o                         
  11  12  -5        168.78        172.04        10.94 o                         
  12  12  -5        233.02        225.24        12.43 o                         
  13  12  -5         43.83         41.91         8.79 o                         
   0  13  -5         73.86         99.06        11.89 o                         
   1  13  -5         81.92         76.88         7.80 o                         
   2  13  -5        210.16        217.86        12.48 o                         
   3  13  -5        166.76        173.84        10.38 o                         
   4  13  -5        121.66        126.27         9.31 o                         
   5  13  -5        198.47        214.53        11.54 o                         
   6  13  -5          5.22         -0.91         8.83 o                         
   7  13  -5        278.91        255.25        17.00 o                         
   8  13  -5        279.97        311.75        20.92 o                         
   9  13  -5         55.54         40.42        12.73 o                         
   0   0  -4       6689.00       6282.35        28.89 o                         
   2   0  -4       2029.94       2065.58         9.73 o                         
   4   0  -4       2675.47       2731.67        15.16 o                         
   6   0  -4       8529.70       9468.34        84.58 o                         
   8   0  -4        239.32        219.84         4.39 o                         
  10   0  -4       5866.11       6030.28        70.42 o                         
  12   0  -4          7.12         12.80         2.43 o                         
  14   0  -4       1849.08       1747.89        18.16 o                         
  16   0  -4        634.71        633.53        12.03 o                         
  18   0  -4        444.54        418.74        13.49 o                         
  20   0  -4        111.58        105.30        12.81 o                         
  22   0  -4        246.45        268.97        15.65 o                         
   1   1  -4       4515.81       4806.09        31.48 o                         
   2   1  -4       3039.12       3067.76        18.92 o                         
   3   1  -4       8457.10       8858.98        39.87 o                         
   4   1  -4       6740.42       7409.12        27.07 o                         
   5   1  -4        824.06        964.02         6.26 o                         
   6   1  -4        729.10        727.07         9.87 o                         
   7   1  -4       1227.32       1310.39        16.11 o                         
   8   1  -4         50.11         39.63         1.42 o                         
   9   1  -4        378.44        375.80         5.14 o                         
  10   1  -4        933.30        940.14         8.62 o                         
  11   1  -4        191.63        185.15         3.23 o                         
  12   1  -4       1523.73       1472.84        21.44 o                         
  13   1  -4       2714.97       2659.04        14.97 o                         
  14   1  -4        494.89        475.36        10.18 o                         
  15   1  -4        200.44        205.28         4.86 o                         
  16   1  -4         12.78         13.50         2.30 o                         
  17   1  -4        283.27        257.16         6.61 o                         
  18   1  -4        216.52        216.92         7.16 o                         
  19   1  -4        699.06        683.64        13.59 o                         
  20   1  -4        708.29        724.24        14.51 o                         
  21   1  -4        194.57        205.95        15.28 o                         
  22   1  -4        214.39        202.32         9.75 o                         
  23   1  -4         17.89         26.59         5.58 o                         
   0   2  -4       1233.67       1305.92        12.77 o                         
   1   2  -4       1052.88       1045.61         7.45 o                         
   2   2  -4        751.45        809.77         5.30 o                         
   3   2  -4        229.62        196.99         3.51 o                         
   4   2  -4        137.54        146.07         2.83 o                         
   5   2  -4       4154.60       4206.76        27.06 o                         
   6   2  -4       4072.51       4532.69        14.53 o                         
   7   2  -4        980.03       1103.99         8.65 o                         
   8   2  -4        587.28        673.98         6.69 o                         
   9   2  -4       1868.63       1854.32        15.29 o                         
  10   2  -4        956.30        909.57        11.48 o                         
  11   2  -4        393.26        369.21         4.98 o                         
  12   2  -4        118.66        108.01         2.52 o                         
  13   2  -4       1140.07       1063.00         9.57 o                         
  14   2  -4         69.83         73.07         3.07 o                         
  15   2  -4        601.96        592.80         7.89 o                         
  16   2  -4        111.93        111.58         4.57 o                         
  17   2  -4         33.99         29.71         3.21 o                         
  18   2  -4        109.51        109.18         5.34 o                         
  19   2  -4        398.66        396.83        13.41 o                         
  20   2  -4        435.25        410.40        12.59 o                         
  21   2  -4         12.37          9.34         4.10 o                         
  22   2  -4         12.83         10.22         5.61 o                         
  23   2  -4         71.35         55.43         7.49 o                         
   1   3  -4       2185.78       2511.56        18.97 o                         
   2   3  -4        760.54        734.50         6.99 o                         
   3   3  -4       1514.99       1629.60        10.68 o                         
   4   3  -4       1894.24       2093.88        12.35 o                         
   5   3  -4         36.18         49.52         1.29 o                         
   6   3  -4        782.54        799.62         8.25 o                         
   7   3  -4        232.58        201.73         3.74 o                         
   8   3  -4       2442.82       2485.94        16.54 o                         
   9   3  -4        169.59        185.18         3.69 o                         
  10   3  -4        474.11        487.18         5.39 o                         
  11   3  -4       3479.47       3243.78        28.09 o                         
  12   3  -4       1588.59       1512.39        11.82 o                         
  13   3  -4       1649.16       1573.13        11.14 o                         
  14   3  -4        962.88        933.78        10.96 o                         
  15   3  -4        396.64        384.65         8.97 o                         
  16   3  -4          5.22         12.55         2.82 o                         
  17   3  -4          3.69          5.32         2.88 o                         
  18   3  -4        126.08        140.77         6.05 o                         
  19   3  -4        387.79        399.37         9.76 o                         
  20   3  -4        227.37        218.56        11.88 o                         
  21   3  -4        161.70        170.29         8.27 o                         
  22   3  -4         17.41         17.75         5.08 o                         
  23   3  -4         64.76         58.48         9.86 o                         
   0   4  -4       1468.10       1425.74         8.97 o                         
   1   4  -4        381.05        472.16         4.59 o                         
   2   4  -4        965.33       1098.19         9.41 o                         
   3   4  -4        403.75        413.72         4.46 o                         
   4   4  -4       2248.05       2234.42        22.01 o                         
   5   4  -4       4298.60       4542.74        39.00 o                         
   6   4  -4        931.56        935.39         9.53 o                         
   7   4  -4         59.13         67.03         1.58 o                         
   8   4  -4       1193.66       1236.14        11.51 o                         
   9   4  -4        555.40        635.70         9.45 o                         
  10   4  -4        219.26        216.49         3.67 o                         
  11   4  -4        966.00        886.35         6.81 o                         
  12   4  -4        957.14        959.78        13.63 o                         
  13   4  -4        108.57        112.28         3.40 o                         
  14   4  -4        670.80        673.21         9.94 o                         
  15   4  -4         13.70         16.58         4.29 o                         
  16   4  -4        285.30        280.08        10.32 o                         
  17   4  -4         16.11         15.34         3.24 o                         
  18   4  -4        605.54        599.25        11.73 o                         
  19   4  -4         59.96         62.20         5.30 o                         
  20   4  -4         88.27         84.53         6.25 o                         
  21   4  -4        483.63        460.34        12.75 o                         
  22   4  -4        184.55        187.68         9.11 o                         
  23   4  -4         79.76         89.11        15.74 o                         
   1   5  -4        885.99        999.69         8.45 o                         
   2   5  -4       1421.22       1438.83        11.00 o                         
   3   5  -4        424.18        477.81         6.09 o                         
   4   5  -4        275.68        267.04         4.81 o                         
   5   5  -4        928.96       1050.52         6.19 o                         
   6   5  -4       1858.68       1961.09         8.93 o                         
   7   5  -4       1659.14       1592.11         8.75 o                         
   8   5  -4        500.35        461.57         5.94 o                         
   9   5  -4       1416.39       1405.78         7.79 o                         
  10   5  -4        273.43        288.12         4.81 o                         
  11   5  -4        197.07        192.10         4.63 o                         
  12   5  -4        568.31        517.73         6.26 o                         
  13   5  -4        593.89        647.00         9.14 o                         
  14   5  -4        179.64        180.23         6.07 o                         
  15   5  -4        166.18        148.85         6.08 o                         
  16   5  -4        377.60        371.13         9.13 o                         
  17   5  -4         42.59         34.99         4.71 o                         
  18   5  -4         95.60         95.55         5.56 o                         
  19   5  -4        114.48        118.64         6.26 o                         
  20   5  -4        205.79        207.22        13.26 o                         
  21   5  -4         73.90         71.67         7.21 o                         
  22   5  -4        213.89        182.21        12.05 o                         
  23   5  -4        129.73        132.94        18.18 o                         
   0   6  -4       2614.57       2630.65        19.42 o                         
   1   6  -4       1585.97       1461.97        13.85 o                         
   2   6  -4         96.40         77.99         2.23 o                         
   3   6  -4        181.23        178.45         3.77 o                         
   4   6  -4        121.02        111.03         2.95 o                         
   5   6  -4       2546.32       2485.42        19.56 o                         
   6   6  -4       1453.23       1403.80         9.67 o                         
   7   6  -4       1506.46       1432.29         8.52 o                         
   8   6  -4        800.12        825.93         5.40 o                         
   9   6  -4        234.39        202.12         3.19 o                         
  10   6  -4        626.28        584.47         7.25 o                         
  11   6  -4        378.84        362.20         9.29 o                         
  12   6  -4        117.30        132.76         4.29 o                         
  13   6  -4        435.21        439.74         7.87 o                         
  14   6  -4        189.80        192.99         6.17 o                         
  15   6  -4        128.98        121.12         6.55 o                         
  16   6  -4        254.94        267.62         8.19 o                         
  17   6  -4        187.28        180.66         7.16 o                         
  18   6  -4          4.64          1.20         4.27 o                         
  19   6  -4         92.77         81.87         5.81 o                         
  20   6  -4        118.52        116.28         6.85 o                         
  21   6  -4         90.82         99.93         8.35 o                         
  22   6  -4        161.39        133.32        15.19 o                         
   1   7  -4       1218.21       1235.65         9.16 o                         
   2   7  -4        525.50        567.29         6.60 o                         
   3   7  -4       1484.81       1488.33        16.90 o                         
   4   7  -4        176.14        162.72         3.21 o                         
   5   7  -4         63.05         70.84         2.94 o                         
   6   7  -4        616.80        532.21         8.34 o                         
   7   7  -4        857.89        830.40         7.37 o                         
   8   7  -4       1769.76       1770.18        11.66 o                         
   9   7  -4        502.42        486.90         6.21 o                         
  10   7  -4         86.53         76.88         3.39 o                         
  11   7  -4        221.19        203.36         5.56 o                         
  12   7  -4         63.67         71.17         5.63 o                         
  13   7  -4        357.10        322.66         7.23 o                         
  14   7  -4         56.69         61.91         3.90 o                         
  15   7  -4          0.68          2.33         3.22 o                         
  16   7  -4         77.39         89.61         5.65 o                         
  17   7  -4        236.28        247.00         8.51 o                         
  18   7  -4        160.74        170.46         7.52 o                         
  19   7  -4         88.82         93.68         8.05 o                         
  20   7  -4         56.82         58.28         5.90 o                         
  21   7  -4        613.51        564.87        25.55 o                         
   0   8  -4       2724.20       2778.56        22.17 o                         
   1   8  -4       1544.54       1525.51        11.75 o                         
   2   8  -4        602.24        619.10         9.09 o                         
   3   8  -4        314.57        308.24         6.97 o                         
   4   8  -4         98.35         88.44         3.25 o                         
   5   8  -4          5.07          6.77         1.89 o                         
   6   8  -4       1831.80       1779.02        14.63 o                         
   7   8  -4        193.27        184.99         5.19 o                         
   8   8  -4        153.19        159.97         5.02 o                         
   9   8  -4        152.17        137.98         4.77 o                         
  10   8  -4        356.74        366.85         9.39 o                         
  11   8  -4        145.62        145.61         5.30 o                         
  12   8  -4        544.33        528.51         9.15 o                         
  13   8  -4        449.91        450.37         8.70 o                         
  14   8  -4        161.37        175.87         8.77 o                         
  15   8  -4        637.89        642.37        11.75 o                         
  16   8  -4        117.83        137.32         6.31 o                         
  17   8  -4        109.92        107.90         8.13 o                         
  18   8  -4        256.67        265.28         9.44 o                         
  19   8  -4         12.38         10.60         5.19 o                         
  20   8  -4         56.93         62.58        11.20 o                         
   1   9  -4         48.94         48.38         3.08 o                         
   2   9  -4        869.28        856.14         9.56 o                         
   3   9  -4        412.76        403.03         6.71 o                         
   4   9  -4        265.84        256.74         5.77 o                         
   5   9  -4        101.47         97.32         4.18 o                         
   6   9  -4         77.18         80.17         3.95 o                         
   7   9  -4         73.17         74.54         4.44 o                         
   8   9  -4        618.53        634.93        11.27 o                         
   9   9  -4         22.11         31.00         3.63 o                         
  10   9  -4         94.51         96.69         8.04 o                         
  11   9  -4        220.64        248.03         7.67 o                         
  12   9  -4        322.53        340.53         9.04 o                         
  13   9  -4         32.06         40.23         4.31 o                         
  14   9  -4        336.99        321.10         8.51 o                         
  15   9  -4         92.67         83.48         4.86 o                         
  16   9  -4        102.30        106.33         6.02 o                         
  17   9  -4          7.88         11.95         5.05 o                         
  18   9  -4        163.53        196.99        14.07 o                         
  19   9  -4          8.63          0.78         9.66 o                         
   0  10  -4        277.72        277.96         8.56 o                         
   1  10  -4       1077.74       1068.68        12.72 o                         
   2  10  -4        205.68        204.83         5.30 o                         
   3  10  -4         19.14         29.57         3.50 o                         
   4  10  -4        180.60        174.32         6.37 o                         
   5  10  -4        123.84        116.83         5.47 o                         
   6  10  -4         44.67         46.73         4.12 o                         
   7  10  -4         32.27         39.25         4.26 o                         
   8  10  -4         94.78         98.58         7.64 o                         
   9  10  -4        566.27        558.40        11.35 o                         
  10  10  -4         61.51         65.91         4.87 o                         
  11  10  -4         53.21         64.39         5.02 o                         
  12  10  -4        127.76        125.63         6.31 o                         
  13  10  -4        108.62        117.85         6.47 o                         
  14  10  -4        264.51        268.55         9.01 o                         
  15  10  -4        165.48        153.87         7.36 o                         
  16  10  -4         63.45         67.25         6.92 o                         
  17  10  -4        289.44        293.54        14.73 o                         
   1  11  -4         18.95         25.37         4.27 o                         
   2  11  -4        130.60        123.92         5.78 o                         
   3  11  -4        386.38        386.98         9.39 o                         
   4  11  -4        131.07        146.51         7.93 o                         
   5  11  -4         37.65         34.34         4.00 o                         
   6  11  -4         25.78         24.52         4.05 o                         
   7  11  -4        195.90        208.73         8.87 o                         
   8  11  -4        232.54        220.99        10.40 o                         
   9  11  -4        137.49        135.28         6.53 o                         
  10  11  -4        136.01        131.18         6.65 o                         
  11  11  -4        531.66        554.74        12.26 o                         
  12  11  -4        163.97        167.62         8.28 o                         
  13  11  -4        295.82        317.25        10.02 o                         
  14  11  -4         17.91          9.94         4.32 o                         
  15  11  -4        554.48        570.46        18.40 o                         
  16  11  -4          2.30         26.88        14.30 o                         
   0  12  -4         51.56         67.09         9.57 o                         
   1  12  -4        685.45        670.56        17.11 o                         
   2  12  -4         52.20         70.63        10.58 o                         
   3  12  -4         55.60         51.52         8.19 o                         
   4  12  -4        186.35        199.65        10.07 o                         
   5  12  -4        123.18        116.03         7.20 o                         
   6  12  -4        183.30        192.53        11.64 o                         
   7  12  -4         73.71         76.47         9.18 o                         
   8  12  -4        250.02        268.66         9.00 o                         
   9  12  -4          8.13         10.14         4.11 o                         
  10  12  -4        495.29        535.11        12.57 o                         
  11  12  -4         62.82         67.93         8.40 o                         
  12  12  -4         14.23         17.81         5.45 o                         
  13  12  -4         25.98         21.57         5.85 o                         
   1  13  -4         41.79         42.19        10.92 o                         
   2  13  -4         37.23         51.54         6.82 o                         
   3  13  -4        130.11        134.18        13.62 o                         
   4  13  -4        164.06        171.39        12.23 o                         
   5  13  -4         26.65         24.94         6.72 o                         
   6  13  -4         94.15         94.86         8.44 o                         
   7  13  -4        180.49        182.46        11.99 o                         
   8  13  -4         58.67         67.03        11.69 o                         
   9  13  -4         86.15         95.34        11.41 o                         
  10  13  -4         48.60         38.81         8.49 o                         
   2   0  -3      13722.76      14486.24       384.87 o                         
   4   0  -3       4707.46       5093.63        32.06 o                         
   6   0  -3       1219.01       1105.23        10.36 o                         
   8   0  -3       2639.95       2628.39        18.35 o                         
  10   0  -3        372.20        418.43         7.59 o                         
  12   0  -3       2076.06       2080.99        22.55 o                         
  14   0  -3        646.81        629.53        11.33 o                         
  16   0  -3        649.72        602.04        12.02 o                         
  18   0  -3       1377.31       1374.81        19.16 o                         
  20   0  -3        104.13        108.24         8.29 o                         
  22   0  -3        523.99        573.64        47.62 o                         
  24   0  -3        297.26        243.05        22.22 o                         
   0   1  -3        802.55        979.07        10.36 o                         
   1   1  -3         16.85         32.69         1.12 o                         
   2   1  -3       1344.02       1321.96        11.64 o                         
   3   1  -3        810.37        888.53         4.53 o                         
   4   1  -3       3033.00       3232.72        15.62 o                         
   5   1  -3        151.60        172.76         2.45 o                         
   6   1  -3       1229.29       1282.33        10.08 o                         
   7   1  -3       1027.33       1083.98         8.95 o                         
   8   1  -3       2038.22       2155.21        20.81 o                         
   9   1  -3        809.28        808.78         8.20 o                         
  10   1  -3        523.86        519.69         5.73 o                         
  11   1  -3        342.36        340.65         4.58 o                         
  12   1  -3        486.90        476.22         6.61 o                         
  13   1  -3        809.12        767.34        15.43 o                         
  14   1  -3       1452.54       1419.55        14.67 o                         
  15   1  -3        812.65        806.00        11.04 o                         
  16   1  -3         94.35         92.04         3.86 o                         
  17   1  -3         73.50         71.95         3.63 o                         
  18   1  -3        102.50        108.03         4.88 o                         
  19   1  -3         30.18         34.81         3.64 o                         
  20   1  -3        220.96        232.29         8.01 o                         
  21   1  -3        379.90        405.71        12.60 o                         
  22   1  -3        261.39        288.16        11.10 o                         
  23   1  -3         57.24         54.86         6.37 o                         
  24   1  -3         69.31         75.31        10.44 o                         
   1   2  -3       2815.42       2666.48        24.54 o                         
   2   2  -3        403.32        411.53         2.93 o                         
   3   2  -3       8092.13       8372.62        88.28 o                         
   4   2  -3       3284.74       3559.95        16.97 o                         
   5   2  -3       1087.06       1252.18        10.25 o                         
   6   2  -3       1671.73       1856.04        14.82 o                         
   7   2  -3       3375.83       3348.46        21.02 o                         
   8   2  -3        783.80        700.20         6.81 o                         
   9   2  -3        559.97        576.87         5.81 o                         
  10   2  -3        526.12        562.41         5.18 o                         
  11   2  -3        463.16        422.56         4.74 o                         
  12   2  -3       2257.96       2245.96        26.35 o                         
  13   2  -3        706.50        660.23         7.63 o                         
  14   2  -3        545.93        490.87         7.18 o                         
  15   2  -3        483.45        472.59         8.36 o                         
  16   2  -3         64.93         62.78         3.45 o                         
  17   2  -3       1100.30       1109.83        14.08 o                         
  18   2  -3         93.90         99.25         4.81 o                         
  19   2  -3        139.64        148.24         5.87 o                         
  20   2  -3        689.29        697.60        14.22 o                         
  21   2  -3        119.70        127.67         7.14 o                         
  22   2  -3         43.78         40.22         5.38 o                         
  23   2  -3        392.97        400.85        13.48 o                         
  24   2  -3         54.20         67.59        14.05 o                         
   0   3  -3       3257.27       3568.78        28.97 o                         
   1   3  -3       2450.46       2481.42        21.59 o                         
   2   3  -3       1889.70       2059.97        16.64 o                         
   3   3  -3       1959.20       2098.21        13.11 o                         
   4   3  -3       3864.89       4103.69        24.37 o                         
   5   3  -3       2605.63       2667.07        17.79 o                         
   6   3  -3        237.41        317.79         4.10 o                         
   7   3  -3       3534.15       3754.25        40.32 o                         
   8   3  -3        241.79        234.74         2.60 o                         
   9   3  -3         29.59         30.00         1.33 o                         
  10   3  -3       1033.04       1067.82         6.62 o                         
  11   3  -3        294.27        299.92         6.19 o                         
  12   3  -3        523.73        523.56         6.10 o                         
  13   3  -3       1100.32       1087.12        12.43 o                         
  14   3  -3        231.16        225.02         5.11 o                         
  15   3  -3          3.57          7.33         2.13 o                         
  16   3  -3        280.05        292.70         8.35 o                         
  17   3  -3         64.77         78.32         4.41 o                         
  18   3  -3        153.69        163.98         6.01 o                         
  19   3  -3        137.41        144.98         6.34 o                         
  20   3  -3        243.90        227.00         7.93 o                         
  21   3  -3         65.83         60.07         5.71 o                         
  22   3  -3        409.92        396.28        11.95 o                         
  23   3  -3        303.43        301.22        13.92 o                         
  24   3  -3         37.82         53.95        13.26 o                         
   1   4  -3        196.25        217.40         3.55 o                         
   2   4  -3        294.83        278.33         3.50 o                         
   3   4  -3        685.54        739.46         4.73 o                         
   4   4  -3        158.72        152.02         2.45 o                         
   5   4  -3        308.00        288.54         2.96 o                         
   6   4  -3       2536.19       2578.56        19.72 o                         
   7   4  -3       2505.32       2692.71        13.66 o                         
   8   4  -3       4742.13       5131.90        34.01 o                         
   9   4  -3       1215.46       1170.74         7.97 o                         
  10   4  -3        229.71        206.87         4.60 o                         
  11   4  -3        453.28        468.43         6.73 o                         
  12   4  -3        742.89        715.08         8.46 o                         
  13   4  -3       1070.87       1010.00        10.14 o                         
  14   4  -3         14.02         16.81         2.39 o                         
  15   4  -3        134.51        126.48         4.98 o                         
  16   4  -3        487.72        492.50         9.23 o                         
  17   4  -3        454.50        411.04        14.27 o                         
  18   4  -3         36.72         35.91         4.05 o                         
  19   4  -3        507.62        501.21        11.53 o                         
  20   4  -3        635.40        587.80        12.30 o                         
  21   4  -3         66.50         70.17         6.08 o                         
  22   4  -3         21.70         23.70         5.07 o                         
  23   4  -3         43.24         47.44         8.09 o                         
   0   5  -3        747.70        711.33         8.92 o                         
   1   5  -3       2012.79       2110.91        29.93 o                         
   2   5  -3        520.66        570.73         5.39 o                         
   3   5  -3       2937.28       3188.79        24.79 o                         
   4   5  -3       6127.21       6527.87        27.30 o                         
   5   5  -3        776.57        766.45         5.41 o                         
   6   5  -3        219.45        220.18         2.84 o                         
   7   5  -3        670.54        641.87         6.39 o                         
   8   5  -3       1682.93       1767.68        10.28 o                         
   9   5  -3       1798.57       1774.24        15.00 o                         
  10   5  -3        503.44        471.71         5.78 o                         
  11   5  -3        840.62        791.96         8.84 o                         
  12   5  -3         95.59        108.95         3.35 o                         
  13   5  -3        843.49        766.07        10.59 o                         
  14   5  -3       1169.11       1189.69        13.59 o                         
  15   5  -3        156.36        158.85         5.62 o                         
  16   5  -3         80.85         80.95         4.54 o                         
  17   5  -3        434.24        439.66        10.06 o                         
  18   5  -3         11.06          3.60         3.44 o                         
  19   5  -3        328.27        319.05         9.98 o                         
  20   5  -3        169.80        158.10         8.61 o                         
  21   5  -3         57.04         68.02         5.70 o                         
  22   5  -3         28.29         30.40         6.08 o                         
  23   5  -3        382.11        419.78        21.31 o                         
   1   6  -3        836.97        867.45         7.76 o                         
   2   6  -3        261.95        289.69         3.91 o                         
   3   6  -3         51.54         53.82         1.92 o                         
   4   6  -3        479.74        492.15         4.95 o                         
   5   6  -3        553.13        564.16         5.33 o                         
   6   6  -3        494.92        489.73         5.69 o                         
   7   6  -3       2145.16       2116.83        18.11 o                         
   8   6  -3        159.91        153.89         3.23 o                         
   9   6  -3       1962.39       1945.35        20.16 o                         
  10   6  -3        330.06        280.87         6.11 o                         
  11   6  -3       1826.38       1745.57        14.24 o                         
  12   6  -3        362.84        356.50         7.23 o                         
  13   6  -3         79.54         96.14         3.86 o                         
  14   6  -3        347.45        353.16         7.41 o                         
  15   6  -3         27.10         26.86         3.48 o                         
  16   6  -3         60.51         57.89         4.67 o                         
  17   6  -3        174.29        171.71         7.00 o                         
  18   6  -3        176.99        186.49         7.47 o                         
  19   6  -3        526.06        508.39        13.87 o                         
  20   6  -3         70.28         70.78         5.66 o                         
  21   6  -3         55.24         43.50         5.36 o                         
  22   6  -3        145.41        146.71        14.76 o                         
   0   7  -3       1264.22       1350.04        16.39 o                         
   1   7  -3       2511.91       2534.01        15.89 o                         
   2   7  -3         87.48         90.45         2.95 o                         
   3   7  -3        140.92        153.85         3.29 o                         
   4   7  -3        532.55        549.41         6.88 o                         
   5   7  -3       3300.48       3240.34        30.65 o                         
   6   7  -3          6.62          6.83         1.62 o                         
   7   7  -3       1046.26       1015.42        16.76 o                         
   8   7  -3         37.02         43.61         2.59 o                         
   9   7  -3        723.26        732.51         8.27 o                         
  10   7  -3        211.46        200.92         4.82 o                         
  11   7  -3        189.70        184.98         4.75 o                         
  12   7  -3         13.89         19.62         3.45 o                         
  13   7  -3        512.28        493.81         8.51 o                         
  14   7  -3         77.74         71.70         3.93 o                         
  15   7  -3        695.60        697.14        15.31 o                         
  16   7  -3          4.62          6.52         3.53 o                         
  17   7  -3        257.25        255.84         8.52 o                         
  18   7  -3         51.80         56.21         5.12 o                         
  19   7  -3         55.77         51.08         5.15 o                         
  20   7  -3        443.04        430.49        19.06 o                         
  21   7  -3         81.44         73.91         9.94 o                         
   1   8  -3         77.90         76.68         3.14 o                         
   2   8  -3        735.74        686.80         9.58 o                         
   3   8  -3         36.22         40.04         2.76 o                         
   4   8  -3        437.30        407.21         9.61 o                         
   5   8  -3         60.78         66.16         3.15 o                         
   6   8  -3        275.31        268.39         6.51 o                         
   7   8  -3         39.17         41.73         2.79 o                         
   8   8  -3        183.17        178.21         4.80 o                         
   9   8  -3        522.86        499.85        11.59 o                         
  10   8  -3        836.75        797.06        15.22 o                         
  11   8  -3         34.58         40.16         3.71 o                         
  12   8  -3        322.84        307.77         6.53 o                         
  13   8  -3        496.93        532.21         9.24 o                         
  14   8  -3         94.33        105.79         4.80 o                         
  15   8  -3        666.64        712.07        12.24 o                         
  16   8  -3         69.42         65.39         5.23 o                         
  17   8  -3         94.29         95.94         6.11 o                         
  18   8  -3        178.55        170.59         8.93 o                         
  19   8  -3         59.66         55.47         6.39 o                         
  20   8  -3         34.39         17.90         7.81 o                         
  21   8  -3        117.58        139.29        21.73 o                         
   0   9  -3       2449.00       2422.09        27.67 o                         
   1   9  -3         88.25         87.11         3.59 o                         
   2   9  -3        298.44        288.45         6.97 o                         
   3   9  -3         51.37         47.79         3.03 o                         
   4   9  -3        948.12        940.02        10.84 o                         
   5   9  -3        516.52        463.92         7.88 o                         
   6   9  -3       1479.73       1392.62        15.71 o                         
   7   9  -3         25.56         34.33         3.20 o                         
   8   9  -3        121.61        130.32         4.89 o                         
   9   9  -3        426.66        432.44         9.00 o                         
  10   9  -3        630.85        647.82        12.64 o                         
  11   9  -3        179.36        182.46         6.72 o                         
  12   9  -3        181.61        177.41         6.87 o                         
  13   9  -3        247.48        255.29         8.08 o                         
  14   9  -3        218.50        213.96         8.73 o                         
  15   9  -3        278.39        283.67         8.03 o                         
  16   9  -3        160.72        161.54         7.51 o                         
  17   9  -3        174.98        185.34         9.39 o                         
  18   9  -3        133.16        134.45         8.42 o                         
  19   9  -3        132.08        143.31        14.66 o                         
   1  10  -3        150.25        159.66         5.47 o                         
   2  10  -3        121.92        125.43         4.51 o                         
   3  10  -3        199.17        186.69         5.30 o                         
   4  10  -3        375.12        384.03         7.33 o                         
   5  10  -3          7.66         11.65         3.25 o                         
   6  10  -3        432.53        463.90        10.49 o                         
   7  10  -3         45.44         49.89         4.24 o                         
   8  10  -3         51.18         58.27         5.61 o                         
   9  10  -3        451.24        454.84        10.29 o                         
  10  10  -3        575.73        570.18        11.58 o                         
  11  10  -3        465.66        487.35        10.97 o                         
  12  10  -3         63.90         62.60         4.92 o                         
  13  10  -3        484.41        523.65        11.66 o                         
  14  10  -3         65.22         73.78         5.58 o                         
  15  10  -3        116.89        134.26         8.08 o                         
  16  10  -3         60.58         66.28         8.88 o                         
  17  10  -3         18.92         35.40        12.42 o                         
   0  11  -3        415.30        399.24        11.06 o                         
   1  11  -3        303.75        317.81         7.06 o                         
   2  11  -3        124.55        122.92         5.56 o                         
   3  11  -3        215.91        213.04         7.35 o                         
   4  11  -3        233.07        228.98         7.66 o                         
   5  11  -3        854.67        870.89        14.05 o                         
   6  11  -3        556.26        536.11        11.39 o                         
   7  11  -3          7.26          1.88         3.66 o                         
   8  11  -3        208.87        205.86         7.66 o                         
   9  11  -3        134.49        137.72         8.14 o                         
  10  11  -3        628.28        607.07        12.57 o                         
  11  11  -3          8.97         10.39         4.07 o                         
  12  11  -3          8.66         13.66         4.23 o                         
  13  11  -3        183.24        192.77        10.67 o                         
  14  11  -3         51.69         60.65         8.59 o                         
  15  11  -3         48.79         58.50         8.22 o                         
  16  11  -3        166.74        174.49        19.75 o                         
   1  12  -3        273.17        280.37        11.27 o                         
   2  12  -3        221.78        234.49         9.21 o                         
   3  12  -3        116.96        116.75         6.23 o                         
   4  12  -3         42.94         47.14         4.83 o                         
   5  12  -3        290.15        286.56         8.97 o                         
   6  12  -3         47.58         55.18         5.04 o                         
   7  12  -3        118.79        125.43        10.24 o                         
   8  12  -3        523.10        540.00        13.87 o                         
   9  12  -3         68.88         61.75         6.18 o                         
  10  12  -3        318.56        317.44        10.17 o                         
  11  12  -3         92.43         90.52         6.34 o                         
  12  12  -3         18.75         21.41         5.47 o                         
  13  12  -3         28.74         43.92         7.80 o                         
  14  12  -3        110.07        117.00        12.12 o                         
   0  13  -3          2.44          4.65         8.05 o                         
   1  13  -3         64.79         59.29         7.13 o                         
   2  13  -3          3.21         -0.36         5.55 o                         
   3  13  -3        237.97        229.51        11.29 o                         
   4  13  -3        634.84        626.00        22.19 o                         
   5  13  -3        259.91        256.96        11.86 o                         
   6  13  -3         26.52         29.51         6.33 o                         
   7  13  -3          2.45          3.31         4.77 o                         
   8  13  -3         60.03         64.43        11.82 o                         
   9  13  -3        486.17        475.02        17.05 o                         
  10  13  -3         17.61         21.59         7.10 o                         
  11  13  -3        151.36        134.30        16.98 o                         
   1  14  -3        227.16        194.33        28.24 o                         
   2  14  -3        608.92        639.50        39.98 o                         
   3  14  -3         21.00         42.92        11.12 o                         
   4  14  -3         18.79          7.81         8.07 o                         
   5  14  -3        126.80        132.19        18.38 o                         
   6  14  -3        144.73        152.76        19.61 o                         
   2   0  -2       3272.92       3382.88        29.79 o                         
   4   0  -2      12492.47      13763.28        66.39 o                         
   6   0  -2        603.85        664.68         5.72 o                         
   8   0  -2       3504.56       3634.96        39.08 o                         
  10   0  -2       1017.29       1074.14        14.84 o                         
  12   0  -2        484.16        469.92        11.64 o                         
  14   0  -2       1316.88       1328.36        16.63 o                         
  16   0  -2       1231.71       1258.33        19.62 o                         
  18   0  -2         82.08         85.17         5.81 o                         
  20   0  -2        254.72        256.50        11.70 o                         
  22   0  -2        427.94        460.68        16.21 o                         
  24   0  -2        391.19        435.36        22.17 o                         
   1   1  -2       2441.82       2548.32        18.66 o                         
   2   1  -2       7257.38       7579.90        30.81 o                         
   4   1  -2       4387.82       4767.61        25.17 o                         
   5   1  -2       1876.76       1937.05        11.06 o                         
   6   1  -2       2633.46       2865.43        16.27 o                         
   7   1  -2       1856.42       1787.57        11.24 o                         
   8   1  -2        258.60        244.02         3.79 o                         
   9   1  -2        642.99        601.93         4.99 o                         
  10   1  -2        838.65        868.79         9.77 o                         
  11   1  -2        163.54        163.49         3.43 o                         
  12   1  -2        453.82        434.99         5.64 o                         
  13   1  -2       1402.25       1350.19        14.19 o                         
  14   1  -2         72.72         72.10         3.22 o                         
  15   1  -2        283.21        290.62         5.94 o                         
  16   1  -2        453.56        417.29         7.74 o                         
  17   1  -2         79.67         82.22         3.95 o                         
  18   1  -2        123.66        118.72         4.65 o                         
  19   1  -2         44.27         48.02         4.11 o                         
  20   1  -2        178.39        175.14         7.82 o                         
  21   1  -2        191.39        174.60         8.31 o                         
  22   1  -2         24.79         30.62         4.86 o                         
  23   1  -2         82.72         93.75         6.96 o                         
  24   1  -2        106.79         90.81         8.83 o                         
   0   2  -2       5698.41       5701.85        67.87 o                         
   1   2  -2         91.94         88.30         1.58 o                         
   2   2  -2       1336.51       1504.54         8.48 o                         
   3   2  -2       7807.87       8520.03        37.52 o                         
   4   2  -2       1641.06       1687.55         8.39 o                         
   5   2  -2        846.71        846.87         6.18 o                         
   6   2  -2        991.21       1082.61         7.74 o                         
   7   2  -2       1768.68       1934.35         7.68 o                         
   8   2  -2        502.18        507.79         4.61 o                         
   9   2  -2       1638.97       1686.52        11.16 o                         
  10   2  -2        625.56        603.05         5.81 o                         
  11   2  -2       1406.28       1475.74         9.80 o                         
  12   2  -2        118.87        116.91         3.41 o                         
  13   2  -2        834.63        783.28        15.68 o                         
  14   2  -2         81.23         72.96         3.72 o                         
  15   2  -2         21.46         22.63         2.45 o                         
  16   2  -2       1743.15       1665.06        17.77 o                         
  17   2  -2        984.42        950.68        13.21 o                         
  18   2  -2         30.51         31.06         3.39 o                         
  19   2  -2        150.33        155.76         6.01 o                         
  20   2  -2         21.91         24.52         3.70 o                         
  21   2  -2        719.18        722.23        14.87 o                         
  22   2  -2         39.31         46.75         5.52 o                         
  23   2  -2        148.36        149.92         8.22 o                         
  24   2  -2         36.81         37.29         8.93 o                         
   1   3  -2        301.82        291.24         2.58 o                         
   2   3  -2       9933.38      10434.99        55.82 o                         
   3   3  -2       2466.20       2662.13        10.86 o                         
   4   3  -2         50.12         81.14         1.52 o                         
   5   3  -2       4887.34       5195.89        29.15 o                         
   6   3  -2       5535.19       6061.52        35.65 o                         
   7   3  -2        318.58        355.39         3.88 o                         
   8   3  -2       2206.88       2243.70        13.41 o                         
   9   3  -2       2603.59       2834.22        19.32 o                         
  10   3  -2        549.39        580.94         6.13 o                         
  11   3  -2        558.27        582.67         6.69 o                         
  12   3  -2        523.17        518.40         7.71 o                         
  13   3  -2          9.29         10.56         1.75 o                         
  14   3  -2         27.94         22.76         2.40 o                         
  15   3  -2       1519.16       1482.03        13.96 o                         
  16   3  -2        566.21        541.47         8.46 o                         
  17   3  -2        207.98        187.52         6.07 o                         
  18   3  -2        276.50        282.15        10.23 o                         
  19   3  -2          5.83         13.71         4.10 o                         
  20   3  -2        154.15        132.92         7.52 o                         
  21   3  -2        308.75        333.61         9.57 o                         
  22   3  -2        181.82        176.32         8.42 o                         
  23   3  -2         23.27         24.85         5.05 o                         
  24   3  -2         69.79         83.59        11.69 o                         
   0   4  -2       1284.41       1402.60        11.43 o                         
   1   4  -2       1485.92       1529.23        11.39 o                         
   2   4  -2        245.08        238.86         2.60 o                         
   3   4  -2       1983.79       2107.67        13.10 o                         
   4   4  -2       2800.19       3130.89        16.64 o                         
   5   4  -2       2044.32       2084.27        15.76 o                         
   6   4  -2        652.38        668.19         4.90 o                         
   7   4  -2        945.44        995.20         8.40 o                         
   8   4  -2        462.89        440.11         5.32 o                         
   9   4  -2       1323.05       1419.86        11.16 o                         
  10   4  -2        552.83        517.85         7.87 o                         
  11   4  -2        729.49        731.30         7.10 o                         
  12   4  -2       1362.92       1301.73        14.84 o                         
  13   4  -2         27.08         31.59         3.02 o                         
  14   4  -2        861.66        859.98        10.75 o                         
  15   4  -2        449.93        427.09         7.47 o                         
  16   4  -2        279.00        296.40         7.58 o                         
  17   4  -2        294.81        273.45         7.37 o                         
  18   4  -2        846.79        806.35        13.38 o                         
  19   4  -2        523.34        517.96        11.18 o                         
  20   4  -2        173.81        178.95         8.02 o                         
  21   4  -2         50.47         51.67         5.01 o                         
  22   4  -2        412.35        415.40        12.31 o                         
  23   4  -2         78.97         90.08        10.06 o                         
  24   4  -2         21.33         19.66        17.97 o                         
   1   5  -2        289.62        284.83         4.43 o                         
   2   5  -2        131.25        130.75         2.45 o                         
   3   5  -2        649.29        697.01         5.14 o                         
   4   5  -2         18.37         24.14         1.43 o                         
   5   5  -2       3930.28       4290.15        36.86 o                         
   6   5  -2        440.50        507.06         4.76 o                         
   7   5  -2       1558.41       1517.57        18.67 o                         
   8   5  -2        752.42        764.91         6.85 o                         
   9   5  -2       1309.25       1294.80        10.50 o                         
  10   5  -2        522.76        543.48         6.71 o                         
  11   5  -2       1356.57       1394.39        12.15 o                         
  12   5  -2        635.29        582.48         7.03 o                         
  13   5  -2        383.46        350.48         7.35 o                         
  14   5  -2        142.48        145.38         4.67 o                         
  15   5  -2        146.91        149.11         5.12 o                         
  16   5  -2          6.53          3.68         2.87 o                         
  17   5  -2        509.81        504.46         9.96 o                         
  18   5  -2        178.77        185.18         7.10 o                         
  19   5  -2         32.62         31.44         4.29 o                         
  20   5  -2        317.50        331.86        11.26 o                         
  21   5  -2        380.89        375.98        11.67 o                         
  22   5  -2          8.51         13.68         4.98 o                         
  23   5  -2         36.47         29.66        17.43 o                         
   0   6  -2        955.67        956.81        12.04 o                         
   1   6  -2       1059.60       1067.58         9.11 o                         
   2   6  -2        103.09         97.51         2.55 o                         
   3   6  -2        304.83        305.94         4.55 o                         
   4   6  -2       1259.29       1330.66        12.18 o                         
   5   6  -2        285.70        287.40         6.85 o                         
   6   6  -2       2195.04       2186.28        19.45 o                         
   7   6  -2        755.99        781.91        13.15 o                         
   8   6  -2         35.26         36.06         2.04 o                         
   9   6  -2        912.45        826.83        10.74 o                         
  10   6  -2        979.30        947.18        12.74 o                         
  11   6  -2        145.68        120.19         4.61 o                         
  12   6  -2        500.46        463.28         7.56 o                         
  13   6  -2        583.67        554.36         9.60 o                         
  14   6  -2        103.09        116.05         4.19 o                         
  15   6  -2        281.95        243.89         6.99 o                         
  16   6  -2        180.16        176.26         7.49 o                         
  17   6  -2       1186.03       1204.13        20.83 o                         
  18   6  -2        133.63        133.34         6.50 o                         
  19   6  -2        451.00        443.81        14.44 o                         
  20   6  -2        183.46        182.90         7.87 o                         
  21   6  -2        115.19        131.41         8.18 o                         
  22   6  -2        262.73        224.73        13.68 o                         
   1   7  -2         32.52         43.76         2.45 o                         
   2   7  -2       1305.34       1270.22        13.46 o                         
   3   7  -2        462.15        451.93         6.96 o                         
   4   7  -2        171.37        127.78         6.11 o                         
   5   7  -2       2740.54       2638.31        29.40 o                         
   6   7  -2         85.85         81.61         3.30 o                         
   7   7  -2        151.91        148.87         3.80 o                         
   8   7  -2        622.71        582.89         7.19 o                         
   9   7  -2        581.35        589.93         7.69 o                         
  10   7  -2         83.98         88.44         3.43 o                         
  11   7  -2         76.04         68.52         3.47 o                         
  12   7  -2        616.02        615.29         9.06 o                         
  13   7  -2        117.96        107.28         4.34 o                         
  14   7  -2        101.14         91.32         5.63 o                         
  15   7  -2        178.28        177.77         6.44 o                         
  16   7  -2         38.60         27.15         3.98 o                         
  17   7  -2        154.42        134.81         6.56 o                         
  18   7  -2          9.00          8.98         3.99 o                         
  19   7  -2        342.15        337.50        11.34 o                         
  20   7  -2         57.90         66.10         6.56 o                         
  21   7  -2        217.33        209.11        15.52 o                         
  22   7  -2         93.25         90.82        12.83 o                         
   0   8  -2       2122.36       2038.55        33.27 o                         
   1   8  -2        170.93        159.98         4.41 o                         
   2   8  -2       1051.84       1021.63        11.57 o                         
   3   8  -2         62.09         66.37         3.18 o                         
   4   8  -2        561.77        550.76         7.78 o                         
   5   8  -2       1197.04       1185.46        13.06 o                         
   6   8  -2       1078.51       1031.68        10.75 o                         
   7   8  -2         94.28         86.40         3.70 o                         
   8   8  -2        386.62        368.78         8.47 o                         
   9   8  -2        431.22        441.15         7.51 o                         
  10   8  -2        859.79        849.71        12.41 o                         
  11   8  -2        733.14        714.96         9.50 o                         
  12   8  -2         45.84         42.52         3.30 o                         
  13   8  -2         20.75         20.07         3.95 o                         
  14   8  -2        171.82        173.84         5.95 o                         
  15   8  -2          4.27          7.31         3.22 o                         
  16   8  -2         32.29         35.43         4.43 o                         
  17   8  -2         13.44         23.59         5.03 o                         
  18   8  -2        418.82        420.22        12.63 o                         
  19   8  -2        146.19        132.75         8.25 o                         
  20   8  -2         39.01         21.21         8.50 o                         
  21   8  -2        212.01        207.36        24.05 o                         
   1   9  -2         18.70         22.83         2.85 o                         
   2   9  -2        257.51        275.99         6.89 o                         
   3   9  -2         53.36         55.94         3.26 o                         
   4   9  -2        411.51        404.34         9.26 o                         
   5   9  -2        169.24        163.91         7.35 o                         
   6   9  -2        797.47        818.25        15.25 o                         
   7   9  -2        224.95        209.49         5.52 o                         
   8   9  -2        632.08        594.55         8.95 o                         
   9   9  -2         14.39         14.38         3.02 o                         
  10   9  -2         43.36         43.25         3.70 o                         
  11   9  -2        142.99        129.60         6.81 o                         
  12   9  -2        176.72        171.71         6.59 o                         
  13   9  -2         15.66         20.53         3.76 o                         
  14   9  -2        640.81        619.24        11.28 o                         
  15   9  -2        275.25        292.77         8.21 o                         
  16   9  -2        213.36        218.72         8.41 o                         
  17   9  -2         12.81         13.99         5.17 o                         
  18   9  -2         28.63         34.72         5.83 o                         
  19   9  -2         89.69         72.32        11.60 o                         
   0  10  -2        458.86        453.01        11.39 o                         
   1  10  -2        919.25        906.82        15.16 o                         
   2  10  -2        174.01        165.12         5.18 o                         
   3  10  -2        107.81        104.90         5.18 o                         
   4  10  -2         47.76         56.18         3.52 o                         
   5  10  -2        847.70        807.83        11.04 o                         
   6  10  -2         93.44         86.11         4.14 o                         
   7  10  -2         52.93         57.31         4.00 o                         
   8  10  -2        130.03        130.80         5.40 o                         
   9  10  -2        582.94        633.51        17.47 o                         
  10  10  -2        152.22        167.90         6.77 o                         
  11  10  -2        510.25        503.82        11.09 o                         
  12  10  -2         52.15         62.81         4.94 o                         
  13  10  -2        142.73        137.60         8.56 o                         
  14  10  -2         85.79         96.07         5.97 o                         
  15  10  -2        794.82        827.05        17.04 o                         
  16  10  -2         17.82         22.44         5.40 o                         
  17  10  -2        113.31        107.89        26.21 o                         
   1  11  -2        113.11        118.87         4.86 o                         
   2  11  -2        290.09        307.93         8.88 o                         
   3  11  -2         10.25         13.63         2.89 o                         
   4  11  -2        156.87        165.11         8.19 o                         
   5  11  -2         90.72         84.77         5.79 o                         
   6  11  -2         50.13         49.94         6.31 o                         
   7  11  -2         57.06         60.47         4.82 o                         
   8  11  -2        112.37        118.59         6.16 o                         
   9  11  -2        141.52        148.82         6.79 o                         
  10  11  -2         74.30         61.87         7.81 o                         
  11  11  -2        581.36        584.93        12.43 o                         
  12  11  -2         96.48        108.74         6.43 o                         
  13  11  -2         39.13         46.30         6.00 o                         
  14  11  -2        387.27        366.08        12.13 o                         
  15  11  -2         30.72         33.70         6.96 o                         
   0  12  -2       1589.89       1604.87        23.35 o                         
   1  12  -2        215.26        215.32        10.08 o                         
   2  12  -2         29.84         47.54         5.57 o                         
   3  12  -2        121.64        134.12         6.59 o                         
   4  12  -2        223.87        234.49         9.15 o                         
   5  12  -2         29.99         27.60         4.18 o                         
   6  12  -2        156.27        161.43         8.60 o                         
   7  12  -2         61.82         68.23         5.70 o                         
   8  12  -2        254.39        252.62         8.91 o                         
   9  12  -2         55.12         57.44         5.45 o                         
  10  12  -2        165.67        179.25        11.49 o                         
  11  12  -2        144.20        159.32         7.67 o                         
  12  12  -2         57.83         69.49         7.38 o                         
  13  12  -2         39.26         32.77         7.36 o                         
  14  12  -2        401.65        402.62        27.19 o                         
   1  13  -2         60.17         66.37         7.52 o                         
   2  13  -2        325.12        327.20        12.94 o                         
   3  13  -2        210.36        230.89        12.43 o                         
   4  13  -2        347.02        359.49        11.80 o                         
   5  13  -2         70.38         68.09         5.77 o                         
   6  13  -2         36.65         41.45         6.04 o                         
   7  13  -2        437.91        469.20        14.60 o                         
   8  13  -2         27.96         32.44         5.30 o                         
   9  13  -2        128.54        123.68         8.73 o                         
  10  13  -2         10.57         12.07         6.63 o                         
  11  13  -2         72.95         76.63         9.35 o                         
   0  14  -2        514.96        536.03        24.08 o                         
   1  14  -2         99.60         89.24        12.90 o                         
   2  14  -2         80.00         82.33         8.50 o                         
   3  14  -2        205.45        222.28        16.28 o                         
   4  14  -2        142.65        162.51        15.48 o                         
   5  14  -2        126.02        126.27        13.01 o                         
   6  14  -2         86.06         83.66        11.40 o                         
   7  14  -2          5.89         13.90         8.42 o                         
   2   0  -1      13726.20      10359.02      2688.70 o                         
   4   0  -1       2114.52       2326.07        13.56 o                         
   6   0  -1       1382.36       1256.48        10.28 o                         
   8   0  -1        500.85        457.65         8.23 o                         
  10   0  -1        364.57        370.40         7.60 o                         
  12   0  -1        160.84        119.01         5.93 o                         
  14   0  -1        268.68        291.46         8.19 o                         
  16   0  -1       1782.81       1753.01        20.80 o                         
  18   0  -1        572.55        553.83        12.81 o                         
  20   0  -1        282.33        284.43        11.30 o                         
  22   0  -1        358.68        325.02        17.70 o                         
  24   0  -1        411.08        393.40        19.12 o                         
   0   1  -1       7584.93       8121.60       512.66 o                         
   1   1  -1       6434.08       4828.12       906.63 o                         
   2   1  -1       4131.48       4350.00        29.23 o                         
   3   1  -1       1925.60       1992.53        10.57 o                         
   4   1  -1      20969.02      23414.29       181.63 o                         
   5   1  -1       3438.63       3499.24        16.27 o                         
   6   1  -1       2459.05       2577.45        16.16 o                         
   7   1  -1        177.90        216.50         2.41 o                         
   8   1  -1         20.33         25.55         1.34 o                         
   9   1  -1       1607.32       1670.77        10.82 o                         
  10   1  -1        123.97        117.40         3.10 o                         
  11   1  -1       1365.21       1506.74        13.21 o                         
  12   1  -1         14.44         10.81         1.81 o                         
  13   1  -1         36.07         33.03         2.41 o                         
  14   1  -1        614.99        581.36         9.03 o                         
  15   1  -1       1160.07       1137.29        11.50 o                         
  16   1  -1        202.06        170.55         4.98 o                         
  17   1  -1       1210.80       1160.92        12.50 o                         
  18   1  -1        247.88        257.16         7.99 o                         
  19   1  -1        122.97        120.43         4.96 o                         
  20   1  -1        208.83        197.47         6.77 o                         
  21   1  -1        383.59        378.21        13.02 o                         
  22   1  -1         78.62         76.18         6.04 o                         
  23   1  -1         17.56         14.70         4.74 o                         
  24   1  -1         65.10         61.51         6.51 o                         
  25   1  -1        325.04        328.80        25.19 o                         
   1   2  -1      12582.96      13534.95       112.38 o                         
   2   2  -1       6919.97       7489.42        28.08 o                         
   3   2  -1       2645.81       2970.47        20.73 o                         
   4   2  -1      15903.69      18207.64       128.30 o                         
   5   2  -1        623.71        723.03         3.99 o                         
   6   2  -1       1949.59       2038.00        15.21 o                         
   7   2  -1       2192.34       2218.54        15.68 o                         
   8   2  -1       3112.91       3554.35        25.79 o                         
   9   2  -1        855.21        878.55         6.62 o                         
  10   2  -1       1804.47       1849.30        34.93 o                         
  11   2  -1        449.22        408.95         6.29 o                         
  12   2  -1        192.13        184.67         4.38 o                         
  13   2  -1        660.75        640.84         9.05 o                         
  14   2  -1        625.95        603.03         8.25 o                         
  15   2  -1        209.10        207.32         7.55 o                         
  16   2  -1        199.14        181.51         7.09 o                         
  17   2  -1        482.60        462.62         8.18 o                         
  18   2  -1        868.72        833.28        11.17 o                         
  19   2  -1        490.87        465.82         9.57 o                         
  20   2  -1         13.66         16.00         3.41 o                         
  21   2  -1        244.09        246.31         7.83 o                         
  22   2  -1         82.89        101.02         6.29 o                         
  23   2  -1        212.40        217.15         9.34 o                         
  24   2  -1        142.98        152.01         9.59 o                         
   0   3  -1        998.23        940.34         9.76 o                         
   1   3  -1        791.58        737.64         6.47 o                         
   2   3  -1       1856.62       1916.22        11.72 o                         
   3   3  -1       5708.86       6347.82        18.92 o                         
   4   3  -1       4356.46       4466.45        20.47 o                         
   5   3  -1       3812.85       4248.35        32.64 o                         
   6   3  -1       1617.03       1661.93        12.58 o                         
   7   3  -1       5153.78       5739.27        36.58 o                         
   8   3  -1       1078.12       1242.77        10.51 o                         
   9   3  -1       2417.64       2570.00        16.59 o                         
  10   3  -1       3002.92       3005.34        31.81 o                         
  11   3  -1        847.67        888.51         8.14 o                         
  12   3  -1        578.38        540.50         9.27 o                         
  13   3  -1        483.31        444.64         7.00 o                         
  14   3  -1        632.64        606.80         9.18 o                         
  15   3  -1        435.51        420.33         7.34 o                         
  16   3  -1        626.28        576.79        13.25 o                         
  17   3  -1        626.96        595.66        15.75 o                         
  18   3  -1        886.60        907.09        11.78 o                         
  19   3  -1        483.92        463.63         9.75 o                         
  20   3  -1        551.51        538.80        12.82 o                         
  21   3  -1        183.45        196.88         7.25 o                         
  22   3  -1        151.88        159.04         7.27 o                         
  23   3  -1        383.78        389.60        13.02 o                         
  24   3  -1         52.54         57.92         8.51 o                         
   1   4  -1       2552.03       2690.92        25.14 o                         
   2   4  -1        618.89        602.40         4.31 o                         
   3   4  -1        441.08        396.66         6.15 o                         
   4   4  -1       2313.12       2440.68        13.32 o                         
   5   4  -1       2618.76       2935.06        17.15 o                         
   6   4  -1        310.67        338.34         6.04 o                         
   7   4  -1       1358.66       1362.84         9.83 o                         
   8   4  -1         62.71         68.75         2.18 o                         
   9   4  -1        378.14        395.50         5.08 o                         
  10   4  -1       1584.53       1605.34        16.07 o                         
  11   4  -1        474.44        492.34         6.50 o                         
  12   4  -1         88.59         75.91         3.26 o                         
  13   4  -1        583.58        595.84         8.22 o                         
  14   4  -1        692.06        682.13         9.11 o                         
  15   4  -1        468.80        432.39         8.05 o                         
  16   4  -1       1364.19       1351.68        16.07 o                         
  17   4  -1        404.91        392.71         7.84 o                         
  18   4  -1         84.81         84.40         6.43 o                         
  19   4  -1        198.61        201.92        10.42 o                         
  20   4  -1        575.87        595.20        11.53 o                         
  21   4  -1         18.37         16.81         3.98 o                         
  22   4  -1         59.80         72.74         5.74 o                         
  23   4  -1        230.45        213.51        12.99 o                         
  24   4  -1         42.46         55.54        11.70 o                         
   0   5  -1       1280.36       1274.62        14.97 o                         
   1   5  -1        717.54        748.43         7.04 o                         
   2   5  -1         28.74         29.05         1.92 o                         
   3   5  -1          7.36          9.98         1.18 o                         
   4   5  -1        241.36        207.90         4.81 o                         
   5   5  -1        304.74        308.34         3.73 o                         
   6   5  -1       1063.31       1093.55        12.35 o                         
   7   5  -1        273.25        276.43         4.38 o                         
   8   5  -1        184.91        170.29         3.64 o                         
   9   5  -1       1456.92       1452.02        11.25 o                         
  10   5  -1        429.75        416.55         6.33 o                         
  11   5  -1       1460.76       1465.80        11.96 o                         
  12   5  -1         97.44         87.66         3.48 o                         
  13   5  -1       1248.34       1246.68        12.76 o                         
  14   5  -1        614.24        525.56         8.31 o                         
  15   5  -1        411.59        404.61         7.97 o                         
  16   5  -1        553.53        527.23         8.91 o                         
  17   5  -1        411.21        391.21         9.55 o                         
  18   5  -1        427.56        430.15        12.36 o                         
  19   5  -1        211.54        215.55         7.37 o                         
  20   5  -1        233.69        228.01         8.25 o                         
  21   5  -1        471.39        472.03        17.67 o                         
  22   5  -1        156.58        180.10        11.89 o                         
  23   5  -1         55.54         59.78        14.65 o                         
   1   6  -1       1023.73       1128.60         9.45 o                         
   2   6  -1        604.16        604.47         7.49 o                         
   3   6  -1        180.77        152.98         3.77 o                         
   4   6  -1       1519.24       1438.08        12.00 o                         
   5   6  -1        621.40        652.34         6.85 o                         
   6   6  -1        351.25        359.20         8.88 o                         
   7   6  -1        902.52        914.36        11.95 o                         
   8   6  -1       1264.91       1238.75        11.32 o                         
   9   6  -1        615.18        620.20         8.11 o                         
  10   6  -1         64.89         64.76         3.06 o                         
  11   6  -1        643.45        628.60         8.33 o                         
  12   6  -1       1820.25       1882.81        15.30 o                         
  13   6  -1         20.32         20.74         2.53 o                         
  14   6  -1        537.94        563.67         8.93 o                         
  15   6  -1        736.54        713.33        14.94 o                         
  16   6  -1        243.03        236.59         7.13 o                         
  17   6  -1        493.15        485.90        10.26 o                         
  18   6  -1         87.79         86.82         5.28 o                         
  19   6  -1        138.76        132.35         8.31 o                         
  20   6  -1        113.85        122.74         9.66 o                         
  21   6  -1         59.22         65.22         6.51 o                         
  22   6  -1         19.24         19.80         8.01 o                         
  23   6  -1         28.16         24.78        12.90 o                         
   0   7  -1       1145.44       1193.88        18.25 o                         
   1   7  -1        724.34        701.95        12.15 o                         
   2   7  -1        804.72        840.93         8.95 o                         
   3   7  -1       1021.86       1086.77        10.20 o                         
   4   7  -1         73.31         77.19         3.13 o                         
   5   7  -1       1091.98       1059.94        10.26 o                         
   6   7  -1         33.98         33.03         2.48 o                         
   7   7  -1        751.65        734.72        12.36 o                         
   8   7  -1        157.90        140.24         4.32 o                         
   9   7  -1        833.24        788.60         8.77 o                         
  10   7  -1        339.77        369.90         8.27 o                         
  11   7  -1       1058.07       1009.89        11.92 o                         
  12   7  -1         74.32         86.86         3.85 o                         
  13   7  -1        177.38        175.05         5.15 o                         
  14   7  -1        458.46        443.01         8.68 o                         
  15   7  -1        181.18        174.98         6.32 o                         
  16   7  -1         92.54         81.31         6.27 o                         
  17   7  -1        308.55        297.58         9.03 o                         
  18   7  -1         22.88         32.12         4.99 o                         
  19   7  -1        181.30        171.98        11.19 o                         
  20   7  -1        179.37        175.88         9.19 o                         
  21   7  -1        158.25        151.47        12.06 o                         
  22   7  -1         46.88         52.98        16.69 o                         
   1   8  -1        236.48        226.16         5.25 o                         
   2   8  -1       1260.58       1241.53        11.65 o                         
   3   8  -1       1708.36       1677.72        15.55 o                         
   4   8  -1       1635.47       1621.66        13.40 o                         
   5   8  -1       1273.47       1154.03        13.75 o                         
   6   8  -1        159.23        156.35         4.67 o                         
   7   8  -1        896.24        814.68         9.88 o                         
   8   8  -1       1094.77       1034.17        12.10 o                         
   9   8  -1        731.09        658.11         9.14 o                         
  10   8  -1         44.75         47.96         3.76 o                         
  11   8  -1        338.62        336.23         6.96 o                         
  12   8  -1        724.27        713.68        10.16 o                         
  13   8  -1        190.94        183.57         5.53 o                         
  14   8  -1         89.16         95.78         4.92 o                         
  15   8  -1         51.39         51.91         4.55 o                         
  16   8  -1        309.71        296.17        11.64 o                         
  17   8  -1          5.92          4.79         4.50 o                         
  18   8  -1         16.77          6.77         4.66 o                         
  19   8  -1        174.48        185.15         9.38 o                         
  20   8  -1        131.94        141.56        25.01 o                         
   0   9  -1       1321.35       1305.43        18.09 o                         
   1   9  -1        741.09        671.18         9.30 o                         
   2   9  -1       1277.52       1290.44        13.23 o                         
   3   9  -1         40.34         36.98         3.69 o                         
   4   9  -1       1306.07       1342.66        13.09 o                         
   5   9  -1        100.55         99.54         4.15 o                         
   6   9  -1        156.16        158.35         5.24 o                         
   7   9  -1         48.47         61.15         3.61 o                         
   8   9  -1        175.19        187.27         5.43 o                         
   9   9  -1         94.65         78.93         4.59 o                         
  10   9  -1         95.21         97.85         4.36 o                         
  11   9  -1         84.30         74.38         4.33 o                         
  12   9  -1        163.08        175.18         6.16 o                         
  13   9  -1        123.73        121.06         6.56 o                         
  14   9  -1        430.88        425.30         9.72 o                         
  15   9  -1          7.67         14.99         4.68 o                         
  16   9  -1        207.74        203.53         8.09 o                         
  17   9  -1         66.51         73.71         7.88 o                         
  18   9  -1        517.55        543.95        16.86 o                         
  19   9  -1         34.12         28.28        13.60 o                         
   1  10  -1        816.68        841.54        11.04 o                         
   2  10  -1        221.31        213.31         8.03 o                         
   3  10  -1        807.95        784.37        10.71 o                         
   4  10  -1         83.53         85.53         4.11 o                         
   5  10  -1        168.75        159.91         5.30 o                         
   6  10  -1        171.95        187.72         5.66 o                         
   7  10  -1        698.64        696.07        10.32 o                         
   8  10  -1        293.63        259.25         7.17 o                         
   9  10  -1         91.94         90.25         4.85 o                         
  10  10  -1          2.14          5.43         3.14 o                         
  11  10  -1        258.49        258.25         7.50 o                         
  12  10  -1          8.20          6.13         3.58 o                         
  13  10  -1        295.30        294.16         8.86 o                         
  14  10  -1        287.37        304.73        10.69 o                         
  15  10  -1         19.54         17.96         4.84 o                         
  16  10  -1        126.19        144.90         9.90 o                         
  17  10  -1        161.89        167.16        14.33 o                         
   0  11  -1        201.78        208.84        11.16 o                         
   1  11  -1        339.32        332.78         7.62 o                         
   2  11  -1        187.32        189.91         6.01 o                         
   3  11  -1         11.83         17.90         3.63 o                         
   4  11  -1          4.38          8.10         2.89 o                         
   5  11  -1        289.56        292.57        11.68 o                         
   6  11  -1          3.98          4.89         3.11 o                         
   7  11  -1        327.00        309.86         8.16 o                         
   8  11  -1         44.58         54.48         4.82 o                         
   9  11  -1        186.19        197.94         8.12 o                         
  10  11  -1        330.48        329.71         9.50 o                         
  11  11  -1        116.75        121.18         6.43 o                         
  12  11  -1         59.03         57.95         6.06 o                         
  13  11  -1        428.40        447.76        13.05 o                         
  14  11  -1        140.03        164.87        10.35 o                         
  15  11  -1         17.87         12.69         6.91 o                         
   1  12  -1        382.51        386.17         8.69 o                         
   2  12  -1        744.08        754.40        11.79 o                         
   3  12  -1         25.34         27.34         3.94 o                         
   4  12  -1        201.29        207.99         7.17 o                         
   5  12  -1         83.22         87.82         5.80 o                         
   6  12  -1        422.39        435.88        10.89 o                         
   7  12  -1         14.81         19.29         4.34 o                         
   8  12  -1        318.57        346.37        10.06 o                         
   9  12  -1         32.49         37.14         5.35 o                         
  10  12  -1        377.23        389.57        10.83 o                         
  11  12  -1        147.80        141.40         8.29 o                         
  12  12  -1         38.20         39.34         6.23 o                         
  13  12  -1        310.45        272.83        16.92 o                         
   0  13  -1         99.28         94.44        18.07 o                         
   1  13  -1         34.85         43.06         5.60 o                         
   2  13  -1        411.27        388.76        10.89 o                         
   3  13  -1         35.72         39.33         5.05 o                         
   4  13  -1          3.06         -0.50         4.41 o                         
   5  13  -1        434.39        475.48        12.06 o                         
   6  13  -1          3.85          8.24         4.82 o                         
   7  13  -1         92.12        112.24         6.87 o                         
   8  13  -1        134.11        156.08         7.82 o                         
   9  13  -1        128.73        134.12        10.58 o                         
  10  13  -1        281.86        288.06        14.18 o                         
  11  13  -1         94.60        114.64        19.62 o                         
   1  14  -1        270.69        262.22        12.39 o                         
   2  14  -1         90.72        102.74         9.05 o                         
   3  14  -1         32.69         49.60         7.40 o                         
   4  14  -1        300.85        325.96        18.47 o                         
   5  14  -1         80.38         83.75        10.90 o                         
   6  14  -1         29.72         20.79         8.03 o                         
   7  14  -1        288.64        294.83        15.56 o                         
   8  14  -1        195.40        190.79        23.42 o                         
   2   0   0      15472.17         -0.40         0.40 o                         
   4   0   0       2120.67       1988.39        20.31 o                         
   6   0   0       3727.62       3455.59        27.55 o                         
   8   0   0       2316.65       2382.85        22.05 o                         
  10   0   0          1.46          3.95         2.05 o                         
  12   0   0         20.82         18.88         2.85 o                         
  14   0   0         57.81         71.33         4.61 o                         
  16   0   0        982.62        895.55        18.06 o                         
  18   0   0        282.96        281.88        11.12 o                         
  20   0   0        235.09        234.54        10.84 o                         
  22   0   0        205.27        207.86        11.54 o                         
  24   0   0        135.51        113.66        13.55 o                         
   1   1   0         55.27         33.70         6.55 o                         
   2   1   0        577.26        574.67         5.26 o                         
   3   1   0        506.56        465.33         3.84 o                         
   4   1   0        446.99        438.41         5.90 o                         
   5   1   0       4548.48       4630.91        26.22 o                         
   6   1   0       2979.90       2878.32        11.53 o                         
   7   1   0         26.83         28.72         1.20 o                         
   8   1   0        699.39        770.78         7.69 o                         
   9   1   0        116.84        158.39         3.21 o                         
  10   1   0        123.79        127.25         3.39 o                         
  11   1   0       1384.48       1432.11        11.47 o                         
  12   1   0        258.26        293.57         5.78 o                         
  13   1   0         48.80         53.58         3.37 o                         
  14   1   0        208.10        189.22         4.88 o                         
  15   1   0        112.47        115.19         5.39 o                         
  16   1   0        439.23        418.31         7.50 o                         
  17   1   0         25.22         19.54         4.49 o                         
  18   1   0        147.82        151.08         7.56 o                         
  19   1   0        615.49        613.92        10.00 o                         
  20   1   0        100.87        100.08         4.85 o                         
  21   1   0        223.23        232.14         8.74 o                         
  22   1   0          0.58          3.03         5.06 o                         
  23   1   0        636.86        676.67        14.12 o                         
  24   1   0        104.06         80.67         6.75 o                         
  25   1   0        130.38        101.68        22.19 o                         
   0   2   0      17005.02      18911.47        65.83 o                         
   2   2   0        191.95        205.33         2.65 o                         
   3   2   0      10895.13      11651.46        64.93 o                         
   4   2   0        472.91        485.95         4.64 o                         
   5   2   0       6230.16       6055.07        21.18 o                         
   6   2   0       5674.30       5898.72        27.53 o                         
   7   2   0       3058.66       3499.70        22.69 o                         
   8   2   0       1449.83       1611.73         9.18 o                         
   9   2   0       3753.92       3904.73        16.61 o                         
  10   2   0        308.77        306.75         4.65 o                         
  11   2   0        656.41        696.09         7.83 o                         
  12   2   0        323.61        307.21         5.57 o                         
  13   2   0          1.43          2.79         1.77 o                         
  14   2   0         21.04         14.41         2.02 o                         
  15   2   0        696.90        642.32         9.75 o                         
  16   2   0        887.67        858.66        10.65 o                         
  17   2   0         27.48         29.68         2.96 o                         
  18   2   0        254.85        260.12         9.74 o                         
  19   2   0        164.99        162.39         5.61 o                         
  20   2   0         53.41         55.57         4.32 o                         
  21   2   0         43.65         46.14         4.35 o                         
  22   2   0          3.13         11.47         3.82 o                         
  23   2   0         32.34         42.87         5.21 o                         
  24   2   0          0.01          7.97         6.13 o                         
  25   2   0         28.58         15.43        18.45 o                         
   1   3   0       2259.25       2298.12        17.59 o                         
   2   3   0        147.94        148.36         1.87 o                         
   3   3   0       1001.23       1186.97         8.84 o                         
   4   3   0         14.90         17.52         0.95 o                         
   5   3   0       2781.15       2993.74        19.69 o                         
   6   3   0       1514.47       1682.53        13.67 o                         
   7   3   0       3667.40       3980.06        12.28 o                         
   8   3   0        139.93        138.62         2.70 o                         
   9   3   0         65.34         51.75         2.08 o                         
  10   3   0         69.65         97.09         4.69 o                         
  11   3   0        167.17        145.05         4.12 o                         
  12   3   0        173.63        162.39         4.30 o                         
  13   3   0         35.80         22.23         2.27 o                         
  14   3   0       1573.84       1502.50        15.55 o                         
  15   3   0        133.60        113.13         4.20 o                         
  16   3   0        463.85        450.82         9.15 o                         
  17   3   0         21.82         20.74         2.84 o                         
  18   3   0        308.77        293.98         7.08 o                         
  19   3   0        109.69         97.90         4.69 o                         
  20   3   0        113.20        128.79         6.53 o                         
  21   3   0          7.70         10.32         3.93 o                         
  22   3   0        410.80        376.47         9.82 o                         
  23   3   0         11.70         16.77         5.19 o                         
  24   3   0        286.38        275.21        30.81 o                         
   0   4   0        896.16       1046.24        10.62 o                         
   1   4   0       1107.11       1252.29         9.16 o                         
   2   4   0        394.54        516.52         4.29 o                         
   3   4   0       3036.84       3459.62        15.47 o                         
   4   4   0       2348.92       2491.76         9.33 o                         
   5   4   0       3191.01       3420.27        18.15 o                         
   6   4   0        536.49        524.20         7.74 o                         
   7   4   0       3499.89       3913.92        14.73 o                         
   8   4   0       1740.17       1870.35        12.89 o                         
   9   4   0        177.32        199.10         4.20 o                         
  10   4   0       2820.36       2834.86        32.06 o                         
  11   4   0        133.95        110.71         3.79 o                         
  12   4   0        352.96        366.65         6.46 o                         
  13   4   0        195.93        205.05         5.09 o                         
  14   4   0       1390.46       1351.29        12.79 o                         
  15   4   0        118.64        150.58         4.86 o                         
  16   4   0         61.53         63.12         4.69 o                         
  17   4   0        328.52        320.77         9.18 o                         
  18   4   0        925.55        998.58        12.64 o                         
  19   4   0        716.08        692.70        11.99 o                         
  20   4   0         53.16         60.16         6.30 o                         
  21   4   0        352.48        342.96         9.32 o                         
  22   4   0        272.64        270.11        10.67 o                         
  23   4   0        484.96        484.35        15.70 o                         
  24   4   0         66.39         56.62        21.50 o                         
   1   5   0          3.28          5.19         1.50 o                         
   2   5   0       5809.54       6058.62        27.80 o                         
   3   5   0        503.40        543.56         5.71 o                         
   4   5   0       2675.23       2725.70        21.34 o                         
   5   5   0        292.70        356.73         7.96 o                         
   6   5   0        569.39        587.36         7.37 o                         
   7   5   0         10.53          6.66         1.47 o                         
   8   5   0       1225.51       1174.98        30.87 o                         
   9   5   0         62.57         50.26         2.77 o                         
  10   5   0        263.90        245.30         6.39 o                         
  11   5   0          0.40          6.83         1.91 o                         
  12   5   0          0.53          1.46         1.84 o                         
  13   5   0        727.92        786.73         9.82 o                         
  14   5   0        821.60        861.92        14.96 o                         
  15   5   0       1301.43       1325.31        15.87 o                         
  16   5   0       1106.96       1121.14        12.91 o                         
  17   5   0          1.47          5.54         4.16 o                         
  18   5   0        138.78        146.84         6.09 o                         
  19   5   0        914.31        873.44        13.69 o                         
  20   5   0         37.45         31.81         5.24 o                         
  21   5   0          0.04         -0.98         5.03 o                         
  22   5   0        264.30        235.00        10.04 o                         
  23   5   0          2.17         10.84         7.34 o                         
   0   6   0       2677.00       3129.34        22.51 o                         
   1   6   0        144.85        165.14         3.93 o                         
   2   6   0        470.72        600.62         9.61 o                         
   3   6   0         75.02         69.62         3.20 o                         
   4   6   0        767.22        861.05        10.66 o                         
   5   6   0        442.99        459.70         6.50 o                         
   6   6   0         48.10         45.60         2.75 o                         
   7   6   0         38.90         56.55         4.87 o                         
   8   6   0        369.68        399.88         7.61 o                         
   9   6   0       1941.46       1901.64        16.08 o                         
  10   6   0        621.60        559.49         8.06 o                         
  11   6   0       1304.21       1178.15        14.04 o                         
  12   6   0        625.66        617.07        13.59 o                         
  13   6   0        239.64        282.20         6.59 o                         
  14   6   0        456.36        499.23        15.58 o                         
  15   6   0         15.42         19.33         3.22 o                         
  16   6   0        293.92        299.66         7.81 o                         
  17   6   0          3.47         12.18         3.28 o                         
  18   6   0         60.66         68.33         4.85 o                         
  19   6   0        205.10        194.48        10.08 o                         
  20   6   0         75.19         58.06         6.07 o                         
  21   6   0        143.92        137.97         8.95 o                         
  22   6   0        218.98        193.52        13.08 o                         
  23   6   0         70.35         65.83        16.71 o                         
   1   7   0        613.86        620.75         7.89 o                         
   2   7   0        668.78        696.56         9.41 o                         
   3   7   0       3560.50       3532.90        21.74 o                         
   4   7   0        146.14        146.81         4.42 o                         
   5   7   0        204.39        224.95         6.27 o                         
   6   7   0          0.32         -0.36         1.80 o                         
   7   7   0       2975.30       2890.25        25.90 o                         
   8   7   0          4.62          1.86         2.15 o                         
   9   7   0       2117.42       1971.91        15.70 o                         
  10   7   0          4.41         14.13         2.18 o                         
  11   7   0         85.35        130.95         4.22 o                         
  12   7   0        106.64        106.02         4.00 o                         
  13   7   0        478.22        491.67         7.98 o                         
  14   7   0        502.18        467.82         8.92 o                         
  15   7   0        384.30        336.43         7.91 o                         
  16   7   0          0.44          4.42         3.26 o                         
  17   7   0        500.71        464.74        11.51 o                         
  18   7   0         54.41         56.76         8.65 o                         
  19   7   0         47.04         38.11         6.23 o                         
  20   7   0        320.10        316.58        14.74 o                         
  21   7   0         26.89         25.39        10.73 o                         
  22   7   0          0.95          3.74        12.39 o                         
   0   8   0        300.32        278.97         8.28 o                         
   1   8   0       1649.14       1629.88        13.58 o                         
   2   8   0         17.43         24.69         2.48 o                         
   3   8   0        148.81        153.66         4.55 o                         
   4   8   0        980.65       1019.87        13.09 o                         
   5   8   0        748.57        727.36         9.30 o                         
   6   8   0         48.97         43.87         2.92 o                         
   7   8   0          0.19          4.05         2.21 o                         
   8   8   0         21.28         27.12         2.86 o                         
   9   8   0        288.38        281.53         9.79 o                         
  10   8   0         13.88         10.98         2.48 o                         
  11   8   0        490.10        450.19        10.76 o                         
  12   8   0         23.07         26.19         3.59 o                         
  13   8   0         77.70         81.66         3.99 o                         
  14   8   0         13.89         16.49         3.25 o                         
  15   8   0         66.40         71.31         5.05 o                         
  16   8   0        111.96        106.57         6.39 o                         
  17   8   0         91.86         93.65         6.87 o                         
  18   8   0         34.44         51.69         6.18 o                         
  19   8   0         23.05         24.45         6.96 o                         
  20   8   0         38.04         55.19        12.05 o                         
   1   9   0        753.49        753.29        18.81 o                         
   2   9   0       2916.00       2899.82        19.30 o                         
   3   9   0        549.96        522.27         8.39 o                         
   4   9   0        535.62        491.70        15.22 o                         
   5   9   0       1147.33       1078.44        12.02 o                         
   6   9   0        607.47        625.26        12.73 o                         
   7   9   0          0.14          0.85         2.34 o                         
   8   9   0        566.57        589.50        11.08 o                         
   9   9   0         41.30         47.72         3.42 o                         
  10   9   0          1.93          3.69         2.57 o                         
  11   9   0        123.59        124.05         4.91 o                         
  12   9   0        879.07        919.20        11.98 o                         
  13   9   0        449.07        462.90        14.43 o                         
  14   9   0         13.78          7.37         4.19 o                         
  15   9   0          1.59          5.78         4.66 o                         
  16   9   0        381.91        328.26        11.17 o                         
  17   9   0          6.06         19.66         6.37 o                         
  18   9   0        383.70        397.20        14.80 o                         
  19   9   0          4.70        -12.24        14.49 o                         
   0  10   0        289.42        332.13        12.32 o                         
   1  10   0        361.80        334.38        14.07 o                         
   2  10   0        197.85        175.96         5.56 o                         
   3  10   0        503.58        553.21        12.24 o                         
   4  10   0        617.03        563.24        10.47 o                         
   5  10   0        655.21        619.57         9.79 o                         
   6  10   0         36.30         32.81         4.11 o                         
   7  10   0        218.21        215.79         6.24 o                         
   8  10   0        118.35        118.28         5.35 o                         
   9  10   0         11.85         13.44         2.88 o                         
  10  10   0          2.81         11.84         3.13 o                         
  11  10   0        651.53        670.85        16.60 o                         
  12  10   0        278.54        234.28         7.54 o                         
  13  10   0          1.89          2.87         3.98 o                         
  14  10   0         70.11         49.87         5.66 o                         
  15  10   0          1.88          2.47         5.54 o                         
  16  10   0        310.48        319.60        15.95 o                         
  17  10   0         33.28         24.10         8.32 o                         
   1  11   0          0.41          1.72         2.96 o                         
   2  11   0         44.67         39.80         3.86 o                         
   3  11   0       1417.98       1417.52        15.32 o                         
   4  11   0         58.60         54.46         4.01 o                         
   5  11   0       1063.95       1050.35        13.31 o                         
   6  11   0          0.38          3.47         2.97 o                         
   7  11   0        352.63        361.82         9.17 o                         
   8  11   0        174.54        192.31         6.77 o                         
   9  11   0          8.92         15.33         3.50 o                         
  10  11   0          0.33         -0.46         3.49 o                         
  11  11   0        311.17        326.47        10.92 o                         
  12  11   0       1739.35       1867.88        27.17 o                         
  13  11   0        273.54        245.75        13.90 o                         
  14  11   0       1692.86       1799.75        34.09 o                         
  15  11   0         37.91         30.91         9.61 o                         
   0  12   0        670.80        673.65        15.98 o                         
   1  12   0         19.22         19.32         3.52 o                         
   2  12   0          8.20         14.43         3.39 o                         
   3  12   0          4.27          3.26         3.20 o                         
   4  12   0        126.76        132.60         5.73 o                         
   5  12   0         69.02         62.05         5.07 o                         
   6  12   0        223.53        234.78         7.71 o                         
   7  12   0          0.20          0.24         3.91 o                         
   8  12   0        164.99        169.07         8.36 o                         
   9  12   0        533.64        575.21        18.82 o                         
  10  12   0        147.45        144.28         8.33 o                         
  11  12   0        106.57        111.83        10.89 o                         
  12  12   0         29.17         37.70         6.90 o                         
  13  12   0          1.44         12.26         7.90 o                         
   1  13   0          3.54          2.02         3.89 o                         
   2  13   0        139.65        152.48         6.88 o                         
   3  13   0         25.21         24.75         4.69 o                         
   4  13   0          0.72          2.40         4.27 o                         
   5  13   0          4.22          2.59         4.47 o                         
   6  13   0        233.55        221.94        12.80 o                         
   7  13   0         44.06         54.08         6.19 o                         
   8  13   0          5.13          5.31         5.15 o                         
   9  13   0        292.83        288.90        12.55 o                         
  10  13   0        195.25        220.16        20.95 o                         
  11  13   0         11.14         15.38        11.76 o                         
   0  14   0        372.79        388.54        20.52 o                         
   1  14   0          0.86         11.40         7.16 o                         
   2  14   0        131.48        121.79        11.18 o                         
   3  14   0         54.52         53.44         7.51 o                         
   4  14   0        208.20        196.00         8.86 o                         
   5  14   0        249.54        245.83        11.62 o                         
   6  14   0          6.36          8.56         5.78 o                         
   7  14   0        190.82        221.99        13.19 o                         
   8  14   0        264.24        273.52        17.97 o                         
   2   0   1      13668.57         -1.02         1.24 o                         
   4   0   1       2153.97       2319.16        11.34 o                         
   6   0   1       1396.41       1242.77         7.56 o                         
   8   0   1        465.38        419.26         7.14 o                         
  10   0   1        365.15        361.22         6.98 o                         
  12   0   1        146.96        131.96         5.38 o                         
  14   0   1        246.46        276.76         8.17 o                         
  16   0   1       1800.88       1779.87        21.29 o                         
  18   0   1        555.77        518.05        16.48 o                         
  20   0   1        299.57        317.04        10.93 o                         
  22   0   1        363.00        371.41        12.64 o                         
  24   0   1        414.77        408.97        16.45 o                         
   0   1   1       7720.08       5400.45      1745.47 o                         
   1   1   1       6335.13       6810.96        79.57 o                         
   2   1   1       4157.99       4321.06        21.00 o                         
   3   1   1       1921.51       1996.67        11.18 o                         
   4   1   1      20738.86      23121.27       317.51 o                         
   5   1   1       3454.18       3498.82        22.89 o                         
   6   1   1       2425.96       2522.84         9.66 o                         
   7   1   1        170.47        205.48         3.62 o                         
   8   1   1         25.18         27.91         1.56 o                         
   9   1   1       1563.31       1596.51        10.54 o                         
  10   1   1        138.34        132.87         3.45 o                         
  11   1   1       1414.33       1548.17        11.53 o                         
  12   1   1         14.31          6.94         1.69 o                         
  13   1   1         32.21         28.20         2.31 o                         
  14   1   1        620.42        595.11         8.80 o                         
  15   1   1       1163.01       1145.00        11.76 o                         
  16   1   1        200.11        195.79         5.41 o                         
  17   1   1       1221.24       1168.46        14.37 o                         
  18   1   1        257.65        273.27        10.80 o                         
  19   1   1        127.19        131.08         5.17 o                         
  20   1   1        212.67        209.23         6.47 o                         
  21   1   1        396.87        393.64         9.66 o                         
  22   1   1         80.30         85.08         5.51 o                         
  23   1   1         16.86         19.13         4.45 o                         
  24   1   1         65.14         65.70         6.17 o                         
  25   1   1        320.89        324.71        20.14 o                         
   1   2   1      12583.72      13567.39        60.40 o                         
   2   2   1       6987.89       7497.27        30.71 o                         
   3   2   1       2641.74       2992.77        12.68 o                         
   4   2   1      15926.94      17765.44        57.33 o                         
   5   2   1        642.69        745.96         3.82 o                         
   6   2   1       1939.43       2021.52        12.43 o                         
   7   2   1       2210.70       2222.12        10.13 o                         
   8   2   1       3064.38       3503.95        23.61 o                         
   9   2   1        859.85        888.52        11.15 o                         
  10   2   1       1796.10       1935.29        13.01 o                         
  11   2   1        443.49        406.61         6.12 o                         
  12   2   1        184.81        177.28         4.65 o                         
  13   2   1        637.84        600.40         8.77 o                         
  14   2   1        625.21        587.44        13.58 o                         
  15   2   1        197.39        192.37         5.13 o                         
  16   2   1        201.09        191.76         5.40 o                         
  17   2   1        486.99        470.83         9.10 o                         
  18   2   1        862.17        843.18        11.71 o                         
  19   2   1        500.07        487.17         9.74 o                         
  20   2   1         13.57         14.76         3.93 o                         
  21   2   1        242.94        248.64        11.16 o                         
  22   2   1         86.41         97.96         6.70 o                         
  23   2   1        222.98        208.68        10.22 o                         
  24   2   1        138.77        149.30         9.11 o                         
   0   3   1        939.61        883.89         8.89 o                         
   1   3   1        762.26        724.31         5.17 o                         
   2   3   1       1884.16       1943.28        13.21 o                         
   3   3   1       5664.18       6259.69        34.23 o                         
   4   3   1       4350.28       4403.73        23.16 o                         
   5   3   1       3737.98       4064.96        22.73 o                         
   6   3   1       1573.95       1594.14        11.58 o                         
   7   3   1       5176.06       5859.81        34.40 o                         
   8   3   1       1050.48       1197.09        10.84 o                         
   9   3   1       2468.68       2643.27        23.20 o                         
  10   3   1       3005.69       3051.79        18.76 o                         
  11   3   1        848.50        897.96         9.67 o                         
  12   3   1        586.73        557.81         8.12 o                         
  13   3   1        482.81        449.32         8.65 o                         
  14   3   1        642.27        619.05         9.10 o                         
  15   3   1        444.39        411.17         7.42 o                         
  16   3   1        623.73        586.05         9.42 o                         
  17   3   1        619.81        598.51         9.47 o                         
  18   3   1        896.47        890.04        11.83 o                         
  19   3   1        468.81        462.32         9.02 o                         
  20   3   1        547.44        553.34        14.02 o                         
  21   3   1        185.34        208.95        12.56 o                         
  22   3   1        153.80        158.25         8.85 o                         
  23   3   1        388.40        354.94        19.07 o                         
  24   3   1         55.89         67.02         9.14 o                         
   1   4   1       2565.83       2674.15        14.24 o                         
   2   4   1        611.29        594.64         4.47 o                         
   3   4   1        457.40        416.29         5.10 o                         
   4   4   1       2327.46       2500.37        11.56 o                         
   5   4   1       2610.20       2915.75        26.41 o                         
   6   4   1        322.28        331.97         5.58 o                         
   7   4   1       1373.99       1375.72        18.11 o                         
   8   4   1         55.01         64.96         2.34 o                         
   9   4   1        358.89        366.74         5.81 o                         
  10   4   1       1549.60       1544.26        14.27 o                         
  11   4   1        484.85        509.23         9.54 o                         
  12   4   1         86.53         78.99         3.31 o                         
  13   4   1        580.22        596.26         8.35 o                         
  14   4   1        710.74        728.49        12.91 o                         
  15   4   1        472.01        425.62         8.86 o                         
  16   4   1       1379.86       1366.90        15.04 o                         
  17   4   1        408.15        396.79         7.98 o                         
  18   4   1         85.49         73.78         4.91 o                         
  19   4   1        202.76        208.42         6.63 o                         
  20   4   1        563.11        565.50        11.24 o                         
  21   4   1         18.23         14.12         4.53 o                         
  22   4   1         59.30         61.87         7.17 o                         
  23   4   1        225.35        220.49         9.92 o                         
  24   4   1         46.97         19.90        11.28 o                         
   0   5   1       1303.76       1317.51        12.08 o                         
   1   5   1        682.44        695.29         5.70 o                         
   2   5   1         30.45         35.07         3.48 o                         
   3   5   1          8.22          9.64         1.56 o                         
   4   5   1        235.89        195.66         4.00 o                         
   5   5   1        287.59        293.50         5.58 o                         
   6   5   1       1055.21       1062.50         9.30 o                         
   7   5   1        276.14        279.93         4.64 o                         
   8   5   1        180.10        161.12         3.83 o                         
   9   5   1       1437.36       1419.15        14.76 o                         
  10   5   1        428.38        430.12         6.05 o                         
  11   5   1       1470.18       1528.98        16.24 o                         
  12   5   1         98.91         81.18         4.27 o                         
  13   5   1       1266.24       1279.33        12.97 o                         
  14   5   1        609.15        534.28        13.57 o                         
  15   5   1        407.65        388.18         8.83 o                         
  16   5   1        565.02        585.02        10.70 o                         
  17   5   1        405.10        375.60         9.50 o                         
  18   5   1        430.08        454.56         9.00 o                         
  19   5   1        214.22        228.06         8.47 o                         
  20   5   1        228.20        229.67         8.72 o                         
  21   5   1        461.58        440.22        12.00 o                         
  22   5   1        153.72        153.99         8.88 o                         
  23   5   1         56.90         59.20         9.29 o                         
   1   6   1        991.20       1068.29         9.62 o                         
   2   6   1        616.71        635.86         7.51 o                         
   3   6   1        174.57        153.63         3.92 o                         
   4   6   1       1524.32       1433.19        11.52 o                         
   5   6   1        628.36        659.57         8.01 o                         
   6   6   1        354.42        381.98         6.92 o                         
   7   6   1        879.73        865.21        10.32 o                         
   8   6   1       1302.18       1256.73        20.60 o                         
   9   6   1        618.38        629.49         7.54 o                         
  10   6   1         63.53         57.19         2.80 o                         
  11   6   1        639.50        614.20         9.13 o                         
  12   6   1       1817.62       1795.33        43.68 o                         
  13   6   1         18.47         18.13         4.61 o                         
  14   6   1        539.32        588.33         9.70 o                         
  15   6   1        745.40        709.38        10.33 o                         
  16   6   1        250.37        240.98         8.33 o                         
  17   6   1        497.94        491.89        10.33 o                         
  18   6   1         86.58         85.50         7.05 o                         
  19   6   1        136.29        147.47         7.95 o                         
  20   6   1        115.10        110.68         7.02 o                         
  21   6   1         53.36         49.02         5.98 o                         
  22   6   1         17.01         16.66        17.50 o                         
   0   7   1       1118.86       1171.15        15.32 o                         
   1   7   1        726.32        699.21         8.45 o                         
   2   7   1        798.60        824.14         9.21 o                         
   3   7   1       1023.57       1083.51        14.07 o                         
   4   7   1         77.76         78.90         3.27 o                         
   5   7   1       1066.63       1031.42        17.37 o                         
   6   7   1         37.15         39.22         3.28 o                         
   7   7   1        756.22        767.38        11.31 o                         
   8   7   1        158.51        151.65         5.72 o                         
   9   7   1        834.07        790.93        11.13 o                         
  10   7   1        346.90        357.87        10.59 o                         
  11   7   1       1029.77       1024.35        27.29 o                         
  12   7   1         75.18         77.24         3.43 o                         
  13   7   1        173.37        178.49         4.93 o                         
  14   7   1        463.94        455.70         9.60 o                         
  15   7   1        185.01        194.31         7.07 o                         
  16   7   1         91.19         79.34         5.09 o                         
  17   7   1        310.04        290.75         9.41 o                         
  18   7   1         23.64         21.96         5.07 o                         
  19   7   1        181.45        186.83         8.45 o                         
  20   7   1        175.61        171.58        10.30 o                         
  21   7   1        168.98        173.42        18.20 o                         
   1   8   1        231.53        221.07         5.37 o                         
   2   8   1       1258.19       1217.00        11.97 o                         
   3   8   1       1679.93       1632.89        13.89 o                         
   4   8   1       1616.24       1611.98        14.36 o                         
   5   8   1       1280.18       1179.67        11.92 o                         
   6   8   1        153.40        163.46         4.82 o                         
   7   8   1        929.80        842.10        11.38 o                         
   8   8   1       1092.56       1071.13        11.65 o                         
   9   8   1        752.53        681.96         9.45 o                         
  10   8   1         44.96         48.49         3.74 o                         
  11   8   1        334.37        330.30        10.27 o                         
  12   8   1        722.50        725.04        11.01 o                         
  13   8   1        192.98        181.57         5.77 o                         
  14   8   1         90.67         91.76         5.26 o                         
  15   8   1         48.36         47.48         5.06 o                         
  16   8   1        306.70        297.50         9.68 o                         
  17   8   1          4.55         16.47         5.49 o                         
  18   8   1         19.18         16.60         5.45 o                         
  19   8   1        166.47        169.44        10.67 o                         
  20   8   1        136.20        136.46        20.33 o                         
   0   9   1       1314.84       1264.46        18.39 o                         
   1   9   1        735.12        684.63        13.06 o                         
   2   9   1       1269.02       1285.70        15.01 o                         
   3   9   1         38.83         32.31         3.03 o                         
   4   9   1       1292.33       1335.81        13.41 o                         
   5   9   1         96.07         91.95         4.08 o                         
   6   9   1        167.92        169.91         5.52 o                         
   7   9   1         48.33         58.11         3.50 o                         
   8   9   1        167.06        163.83         6.94 o                         
   9   9   1         96.97         79.35         4.02 o                         
  10   9   1         93.12         93.11         4.28 o                         
  11   9   1         84.96         82.67         4.91 o                         
  12   9   1        163.95        155.09         5.78 o                         
  13   9   1        125.45        115.55         6.82 o                         
  14   9   1        434.17        434.82        11.66 o                         
  15   9   1          6.95         14.25         5.13 o                         
  16   9   1        217.39        221.30        10.97 o                         
  17   9   1         67.98         77.96         9.41 o                         
  18   9   1        529.57        591.89        19.69 o                         
   1  10   1        834.62        832.83        15.73 o                         
   2  10   1        212.28        204.57         5.94 o                         
   3  10   1        807.16        788.05        11.00 o                         
   4  10   1         85.65         92.98         4.45 o                         
   5  10   1        170.36        166.40         5.56 o                         
   6  10   1        165.53        163.89         6.77 o                         
   7  10   1        690.65        697.96        10.57 o                         
   8  10   1        301.49        284.11         7.12 o                         
   9  10   1         93.40         88.38         4.54 o                         
  10  10   1          1.80         -0.14         2.95 o                         
  11  10   1        249.40        250.03         6.96 o                         
  12  10   1          7.92          2.86         3.80 o                         
  13  10   1        295.75        285.97        11.52 o                         
  14  10   1        284.28        294.82        11.18 o                         
  15  10   1         16.68         13.39         5.20 o                         
  16  10   1        128.03        133.87         9.89 o                         
   0  11   1        190.48        185.43         8.74 o                         
   1  11   1        344.98        328.03         9.43 o                         
   2  11   1        187.95        177.86         7.64 o                         
   3  11   1         11.89         12.37         3.71 o                         
   4  11   1          3.14          2.32         2.91 o                         
   5  11   1        292.00        281.20        11.72 o                         
   6  11   1          2.97          5.40         2.99 o                         
   7  11   1        329.26        336.61         9.66 o                         
   8  11   1         45.58         46.69         4.04 o                         
   9  11   1        184.18        188.87         6.81 o                         
  10  11   1        336.45        328.83         9.80 o                         
  11  11   1        113.53        126.04         6.86 o                         
  12  11   1         58.09         53.04         7.44 o                         
  13  11   1        426.04        439.66        19.63 o                         
  14  11   1        140.11        162.86        10.35 o                         
  15  11   1         17.60         18.71         9.77 o                         
   1  12   1        376.44        384.70         8.88 o                         
   2  12   1        754.69        763.91        12.23 o                         
   3  12   1         27.08         30.62         3.89 o                         
   4  12   1        190.88        202.85         6.80 o                         
   5  12   1         80.89         83.07         4.97 o                         
   6  12   1        420.05        430.69        10.53 o                         
   7  12   1         15.82         25.54         4.12 o                         
   8  12   1        312.69        348.01         9.29 o                         
   9  12   1         33.05         35.93         5.63 o                         
  10  12   1        381.60        405.43        15.07 o                         
  11  12   1        150.66        169.14        10.50 o                         
  12  12   1         44.24         39.91         7.55 o                         
  13  12   1        308.11        351.38        26.49 o                         
   0  13   1        102.24        105.31         8.17 o                         
   1  13   1         38.63         41.29         4.51 o                         
   2  13   1        412.31        393.94        11.77 o                         
   3  13   1         35.20         31.59         4.54 o                         
   4  13   1          1.85          3.37         3.91 o                         
   5  13   1        433.81        467.99        11.14 o                         
   6  13   1          3.84         15.94         4.71 o                         
   7  13   1         90.99        105.76         7.83 o                         
   8  13   1        137.13        151.67         9.96 o                         
   9  13   1        134.34        153.19        13.05 o                         
  10  13   1        284.76        274.29        17.79 o                         
   1  14   1        274.49        243.80        14.45 o                         
   2  14   1         88.92         89.53         6.89 o                         
   3  14   1         32.86         37.45         5.66 o                         
   4  14   1        297.11        275.93        10.21 o                         
   5  14   1         78.56         81.66         7.88 o                         
   6  14   1         29.81         36.11        10.09 o                         
   7  14   1        285.73        288.32        18.41 o                         
   2   0   2       3257.46       3439.40        16.42 o                         
   4   0   2      12513.88      13866.60       114.33 o                         
   6   0   2        613.43        651.12         9.94 o                         
   8   0   2       3533.66       3691.03        19.25 o                         
  10   0   2        996.15        962.85        31.62 o                         
  12   0   2        498.09        505.74         9.96 o                         
  14   0   2       1340.42       1330.74        21.37 o                         
  16   0   2       1229.55       1214.08        19.79 o                         
  18   0   2         89.92         84.26         6.40 o                         
  20   0   2        251.69        245.37         9.93 o                         
  22   0   2        428.15        400.47        14.37 o                         
  24   0   2        388.39        374.33        15.73 o                         
   1   1   2       2462.09       2576.16        15.92 o                         
   2   1   2       7289.71       7562.36        34.88 o                         
   4   1   2       4445.58       4787.84        29.46 o                         
   5   1   2       1886.63       1917.67        19.93 o                         
   6   1   2       2561.07       2752.57        15.10 o                         
   7   1   2       1798.83       1675.81        10.84 o                         
   8   1   2        252.82        234.90         3.67 o                         
   9   1   2        620.30        572.13         6.07 o                         
  10   1   2        834.47        842.76         9.39 o                         
  11   1   2        170.03        168.47         4.06 o                         
  12   1   2        452.44        431.50         6.82 o                         
  13   1   2       1428.35       1378.52        12.00 o                         
  14   1   2         75.21         75.43         3.70 o                         
  15   1   2        276.53        279.90         6.11 o                         
  16   1   2        469.96        436.40         7.77 o                         
  17   1   2         78.75         83.56         5.46 o                         
  18   1   2        118.03        115.47         5.79 o                         
  19   1   2         48.23         45.13         3.87 o                         
  20   1   2        170.49        165.37         6.28 o                         
  21   1   2        186.51        178.07         6.36 o                         
  22   1   2         25.90         35.99         3.95 o                         
  23   1   2         79.78         80.61         6.02 o                         
  24   1   2        106.31         88.46         7.62 o                         
  25   1   2         84.81         83.10        12.63 o                         
   0   2   2       5662.23       5694.65        56.09 o                         
   1   2   2         90.41         81.82         1.34 o                         
   2   2   2       1338.72       1490.53        11.43 o                         
   3   2   2       7854.81       8623.77        56.71 o                         
   4   2   2       1663.35       1695.72         8.23 o                         
   5   2   2        827.46        846.01         5.51 o                         
   6   2   2       1016.24       1096.46         7.44 o                         
   7   2   2       1801.59       1969.95        12.25 o                         
   8   2   2        505.74        490.07         6.30 o                         
   9   2   2       1668.57       1739.79        15.03 o                         
  10   2   2        646.67        625.31         7.21 o                         
  11   2   2       1381.24       1445.89        12.90 o                         
  12   2   2        123.00        114.89         3.69 o                         
  13   2   2        822.34        771.90        11.42 o                         
  14   2   2         78.26         68.36         3.29 o                         
  15   2   2         22.24         28.69         2.69 o                         
  16   2   2       1724.01       1630.94        26.93 o                         
  17   2   2        989.47        990.78        15.01 o                         
  18   2   2         29.87         33.40         3.25 o                         
  19   2   2        145.70        143.37         5.45 o                         
  20   2   2         24.40         26.35         3.42 o                         
  21   2   2        710.76        699.04        11.65 o                         
  22   2   2         41.34         37.43         4.35 o                         
  23   2   2        139.83        112.67         7.78 o                         
  24   2   2         36.43         34.41         6.35 o                         
   1   3   2        317.09        308.02         2.45 o                         
   2   3   2      10045.47      10447.21        92.43 o                         
   3   3   2       2411.73       2586.30        23.82 o                         
   4   3   2         44.72         74.82         1.75 o                         
   5   3   2       4860.61       5242.80        23.86 o                         
   6   3   2       5567.94       6121.89        41.31 o                         
   7   3   2        340.51        378.05         5.75 o                         
   8   3   2       2215.48       2265.47        14.58 o                         
   9   3   2       2600.06       2767.05        27.41 o                         
  10   3   2        545.24        578.31         8.10 o                         
  11   3   2        561.57        579.67         7.42 o                         
  12   3   2        516.85        514.49        10.65 o                         
  13   3   2          9.81         15.53         2.20 o                         
  14   3   2         30.76         27.54         2.57 o                         
  15   3   2       1524.57       1524.19        16.93 o                         
  16   3   2        570.09        549.36         8.83 o                         
  17   3   2        204.36        188.45         6.02 o                         
  18   3   2        280.24        280.18         8.65 o                         
  19   3   2          4.72          9.99         3.81 o                         
  20   3   2        154.00        147.76         5.85 o                         
  21   3   2        303.23        303.12         8.64 o                         
  22   3   2        175.02        169.67         8.49 o                         
  23   3   2         24.25         28.42         5.26 o                         
  24   3   2         67.88         73.73         8.76 o                         
   0   4   2       1321.86       1472.07        10.14 o                         
   1   4   2       1462.79       1514.50         9.31 o                         
   2   4   2        243.08        232.83         3.30 o                         
   3   4   2       1973.95       2087.32        14.02 o                         
   4   4   2       2857.90       3213.23        28.27 o                         
   5   4   2       2072.88       2123.26        17.71 o                         
   6   4   2        642.92        659.37         6.27 o                         
   7   4   2        927.80        991.06         7.65 o                         
   8   4   2        464.34        459.90         5.47 o                         
   9   4   2       1364.80       1466.25        13.13 o                         
  10   4   2        549.76        509.55         8.00 o                         
  11   4   2        755.14        741.33         9.63 o                         
  12   4   2       1350.53       1261.31        24.21 o                         
  13   4   2         25.90         29.31         2.59 o                         
  14   4   2        841.28        833.53        10.19 o                         
  15   4   2        448.09        428.03         7.70 o                         
  16   4   2        283.84        302.01         6.84 o                         
  17   4   2        286.28        265.08        10.72 o                         
  18   4   2        843.87        848.90        14.99 o                         
  19   4   2        512.20        492.11         9.85 o                         
  20   4   2        170.91        167.73         7.78 o                         
  21   4   2         50.82         65.52         8.49 o                         
  22   4   2        392.42        379.32        15.51 o                         
  23   4   2         79.68         76.37         7.36 o                         
  24   4   2         22.58         19.87        14.80 o                         
   1   5   2        285.32        291.47         3.73 o                         
   2   5   2        140.10        147.78         3.14 o                         
   3   5   2        696.70        751.04        12.57 o                         
   4   5   2         19.84         24.77         2.29 o                         
   5   5   2       3936.71       4405.39        30.85 o                         
   6   5   2        426.19        477.14         6.26 o                         
   7   5   2       1605.81       1563.84        13.49 o                         
   8   5   2        740.06        745.57        14.94 o                         
   9   5   2       1341.00       1316.50         9.68 o                         
  10   5   2        533.08        567.90         9.23 o                         
  11   5   2       1357.12       1416.70        12.16 o                         
  12   5   2        641.57        572.00         9.45 o                         
  13   5   2        381.16        346.90         9.35 o                         
  14   5   2        154.68        143.91         4.99 o                         
  15   5   2        151.09        155.57         7.17 o                         
  16   5   2          8.49          8.11         2.61 o                         
  17   5   2        510.22        494.40        12.47 o                         
  18   5   2        175.00        172.06         9.60 o                         
  19   5   2         30.30         34.77         4.61 o                         
  20   5   2        313.33        324.03        10.15 o                         
  21   5   2        375.04        383.83        15.16 o                         
  22   5   2          8.59          6.71         5.48 o                         
  23   5   2         39.74         25.86        14.59 o                         
   0   6   2        996.82        988.58        11.51 o                         
   1   6   2       1087.01       1086.25        13.31 o                         
   2   6   2        107.61         98.88         3.58 o                         
   3   6   2        318.03        339.05         5.67 o                         
   4   6   2       1233.27       1306.34        20.65 o                         
   5   6   2        299.79        307.88         5.45 o                         
   6   6   2       2186.09       2203.33        16.04 o                         
   7   6   2        756.92        806.68         9.86 o                         
   8   6   2         33.08         28.76         2.29 o                         
   9   6   2        898.69        834.54        17.07 o                         
  10   6   2        968.35        954.94        14.22 o                         
  11   6   2        150.24        119.59         3.91 o                         
  12   6   2        488.01        458.10         7.64 o                         
  13   6   2        559.73        517.81         9.33 o                         
  14   6   2        104.67        111.43         4.62 o                         
  15   6   2        269.97        240.45         6.87 o                         
  16   6   2        172.63        163.45         8.03 o                         
  17   6   2       1181.62       1220.71        16.01 o                         
  18   6   2        135.72        142.52         6.45 o                         
  19   6   2        445.03        431.49        15.68 o                         
  20   6   2        185.14        183.04        10.90 o                         
  21   6   2        113.64        123.24         8.62 o                         
  22   6   2        259.35        239.53        25.09 o                         
   1   7   2         32.71         46.65         2.74 o                         
   2   7   2       1299.01       1286.68        12.08 o                         
   3   7   2        468.05        457.51         7.51 o                         
   4   7   2        166.78        131.01         4.48 o                         
   5   7   2       2769.95       2656.87        16.69 o                         
   6   7   2         82.02         77.95         3.78 o                         
   7   7   2        160.48        168.54         4.61 o                         
   8   7   2        645.75        613.02        12.12 o                         
   9   7   2        602.73        572.55        21.89 o                         
  10   7   2         85.91         98.54         3.88 o                         
  11   7   2         68.95         65.67         5.12 o                         
  12   7   2        632.96        623.60        12.26 o                         
  13   7   2        125.91        107.76         4.44 o                         
  14   7   2         98.92         85.30         5.65 o                         
  15   7   2        172.28        175.01         9.82 o                         
  16   7   2         39.72         34.86         3.97 o                         
  17   7   2        150.18        129.92         6.22 o                         
  18   7   2         10.15         11.65         6.78 o                         
  19   7   2        331.78        369.51        12.80 o                         
  20   7   2         59.19         73.19        10.22 o                         
  21   7   2        213.46        231.07        25.21 o                         
   0   8   2       2135.41       2045.37        22.04 o                         
   1   8   2        163.15        155.27         6.52 o                         
   2   8   2       1061.75       1082.74        11.46 o                         
   3   8   2         65.18         62.42         3.32 o                         
   4   8   2        574.09        591.44         8.62 o                         
   5   8   2       1182.61       1149.67        11.88 o                         
   6   8   2       1059.77       1045.91        16.53 o                         
   7   8   2         92.88         81.53         4.19 o                         
   8   8   2        366.78        340.68         6.83 o                         
   9   8   2        431.10        454.05         7.91 o                         
  10   8   2        846.44        802.19        11.55 o                         
  11   8   2        722.86        745.01        16.27 o                         
  12   8   2         45.94         42.31         3.69 o                         
  13   8   2         20.53         19.71         3.37 o                         
  14   8   2        169.71        152.65         6.65 o                         
  15   8   2          2.87          5.90         4.78 o                         
  16   8   2         34.42         45.50         5.30 o                         
  17   8   2         14.14         13.05         5.27 o                         
  18   8   2        421.31        444.90        17.02 o                         
  19   8   2        150.07        158.06         9.63 o                         
  20   8   2         38.85         44.31        15.91 o                         
   1   9   2         19.65         24.52         2.79 o                         
   2   9   2        247.63        263.21         6.92 o                         
   3   9   2         52.30         53.17         3.42 o                         
   4   9   2        412.74        402.92         7.70 o                         
   5   9   2        167.81        150.52         5.43 o                         
   6   9   2        812.37        839.77        14.20 o                         
   7   9   2        225.48        219.95         5.89 o                         
   8   9   2        631.19        608.61        10.08 o                         
   9   9   2         14.90         15.10         2.73 o                         
  10   9   2         43.82         53.03         3.62 o                         
  11   9   2        141.20        139.03         5.12 o                         
  12   9   2        180.16        170.12         6.44 o                         
  13   9   2         15.93         14.63         6.06 o                         
  14   9   2        645.97        637.22        16.92 o                         
  15   9   2        278.13        286.17        12.01 o                         
  16   9   2        213.18        216.46        11.12 o                         
  17   9   2         13.26         14.91         5.82 o                         
  18   9   2         25.39         19.66         7.58 o                         
   0  10   2        463.01        466.45        14.74 o                         
   1  10   2        950.88        919.69        11.96 o                         
   2  10   2        176.72        179.69         7.50 o                         
   3  10   2        104.41         99.49         5.87 o                         
   4  10   2         42.79         42.30         3.50 o                         
   5  10   2        817.79        781.41        14.71 o                         
   6  10   2         92.28         91.92         4.43 o                         
   7  10   2         56.09         62.51         4.01 o                         
   8  10   2        130.33        127.60         5.12 o                         
   9  10   2        575.66        588.61        13.89 o                         
  10  10   2        148.39        152.72         6.35 o                         
  11  10   2        506.59        499.43        10.54 o                         
  12  10   2         53.43         69.59         5.82 o                         
  13  10   2        145.97        141.75         8.18 o                         
  14  10   2         81.33         72.96         7.56 o                         
  15  10   2        796.08        823.44        21.59 o                         
  16  10   2         17.38         34.77         6.31 o                         
   1  11   2        111.21        117.79         5.29 o                         
   2  11   2        286.63        294.11         8.94 o                         
   3  11   2         10.67          7.57         2.99 o                         
   4  11   2        155.43        153.80         6.38 o                         
   5  11   2         94.94         88.21         5.00 o                         
   6  11   2         50.25         49.98         4.02 o                         
   7  11   2         53.22         54.99         4.15 o                         
   8  11   2        113.63        118.16         5.32 o                         
   9  11   2        138.73        139.00         8.21 o                         
  10  11   2         71.98         68.32         5.85 o                         
  11  11   2        586.25        594.08        15.02 o                         
  12  11   2         92.51         96.16         7.48 o                         
  13  11   2         38.51         41.42         6.38 o                         
  14  11   2        376.49        355.28        12.83 o                         
   0  12   2       1624.02       1557.52        53.33 o                         
   1  12   2        214.70        228.42         7.34 o                         
   2  12   2         29.61         36.57         4.12 o                         
   3  12   2        121.58        119.37         5.62 o                         
   4  12   2        216.46        208.53         6.94 o                         
   5  12   2         30.37         46.97         4.33 o                         
   6  12   2        152.18        154.67         6.29 o                         
   7  12   2         63.05         86.62         5.21 o                         
   8  12   2        262.57        244.17        10.28 o                         
   9  12   2         56.94         49.64         6.39 o                         
  10  12   2        176.26        192.50         9.71 o                         
  11  12   2        141.20        147.08        10.07 o                         
  12  12   2         58.99         83.32         8.47 o                         
   1  13   2         59.22         65.13         5.04 o                         
   2  13   2        324.85        328.04         8.98 o                         
   3  13   2        206.89        218.01         7.66 o                         
   4  13   2        347.99        335.30        11.12 o                         
   5  13   2         69.59         78.34         5.64 o                         
   6  13   2         33.38         29.64         5.87 o                         
   7  13   2        437.76        460.71        14.01 o                         
   8  13   2         29.66         31.13         7.05 o                         
   9  13   2        122.30        133.31        11.52 o                         
  10  13   2          9.16         16.38         8.86 o                         
   0  14   2        526.10        503.25        16.18 o                         
   1  14   2         97.94         94.57         6.59 o                         
   2  14   2         78.38         78.83         6.54 o                         
   3  14   2        209.09        197.88         9.03 o                         
   4  14   2        144.85        151.01        16.77 o                         
   5  14   2        135.94        116.49        11.21 o                         
   6  14   2         88.49         72.06        11.86 o                         
   2   0   3      13746.69      14655.05        34.69 o                         
   4   0   3       4718.45       5069.68        53.26 o                         
   6   0   3       1196.40       1089.83         8.79 o                         
   8   0   3       2713.91       2788.96        16.37 o                         
  10   0   3        359.15        404.68         7.38 o                         
  12   0   3       2080.70       1998.86        32.41 o                         
  14   0   3        657.67        624.16        12.09 o                         
  16   0   3        687.73        597.95        14.54 o                         
  18   0   3       1397.78       1360.82        20.46 o                         
  20   0   3        100.83         89.08         6.76 o                         
  22   0   3        508.90        502.08        21.75 o                         
  24   0   3        301.49        290.04        18.51 o                         
   0   1   3        803.16        985.23         8.28 o                         
   1   1   3         18.71         36.06         0.75 o                         
   2   1   3       1336.12       1305.75         9.30 o                         
   3   1   3        807.63        875.04         4.80 o                         
   4   1   3       2988.23       3170.86        21.29 o                         
   5   1   3        148.46        167.82         2.12 o                         
   6   1   3       1231.73       1245.23         9.89 o                         
   7   1   3       1000.21       1042.16         8.85 o                         
   8   1   3       2015.79       2120.82        12.78 o                         
   9   1   3        795.17        782.88         7.00 o                         
  10   1   3        517.09        492.47         5.96 o                         
  11   1   3        334.37        326.93         5.57 o                         
  12   1   3        476.94        467.39         6.86 o                         
  13   1   3        816.95        795.91         9.27 o                         
  14   1   3       1468.34       1413.00        19.87 o                         
  15   1   3        802.76        771.24         9.89 o                         
  16   1   3         87.41         89.53         4.02 o                         
  17   1   3         78.48         70.27         5.03 o                         
  18   1   3         95.92         95.06         6.15 o                         
  19   1   3         32.22         36.22         3.78 o                         
  20   1   3        224.98        224.59         7.72 o                         
  21   1   3        377.37        371.34         8.73 o                         
  22   1   3        259.12        277.54         7.96 o                         
  23   1   3         58.79         64.38         5.51 o                         
  24   1   3         68.48         65.35         6.24 o                         
   1   2   3       2806.19       2681.72        17.04 o                         
   2   2   3        387.49        392.99         5.16 o                         
   3   2   3       8102.35       8322.38        48.38 o                         
   4   2   3       3299.11       3594.91        26.40 o                         
   5   2   3       1084.97       1241.16         8.96 o                         
   6   2   3       1685.45       1868.11        13.25 o                         
   7   2   3       3367.90       3378.09        36.60 o                         
   8   2   3        775.84        691.52         8.91 o                         
   9   2   3        565.45        581.25         6.88 o                         
  10   2   3        531.67        569.60         6.94 o                         
  11   2   3        456.06        413.44         7.77 o                         
  12   2   3       2260.44       2273.55        27.77 o                         
  13   2   3        747.85        750.19         9.93 o                         
  14   2   3        545.91        508.23         8.71 o                         
  15   2   3        493.49        484.97        16.22 o                         
  16   2   3         64.83         70.93         4.76 o                         
  17   2   3       1090.23       1102.33        12.68 o                         
  18   2   3         95.04         98.14         4.55 o                         
  19   2   3        141.18        124.24         5.19 o                         
  20   2   3        694.68        678.14        11.22 o                         
  21   2   3        122.80        122.66         5.57 o                         
  22   2   3         45.75         39.80         4.68 o                         
  23   2   3        397.01        398.31        13.03 o                         
  24   2   3         57.53         66.82         6.42 o                         
   0   3   3       3208.61       3464.05        21.29 o                         
   1   3   3       2461.95       2462.85        28.13 o                         
   2   3   3       1877.12       2030.24         9.86 o                         
   3   3   3       1972.21       2098.55        12.64 o                         
   4   3   3       3859.89       4078.05        30.19 o                         
   5   3   3       2596.32       2696.52        14.77 o                         
   6   3   3        240.83        326.60         3.27 o                         
   7   3   3       3521.40       3745.73        28.72 o                         
   8   3   3        238.05        232.31         5.56 o                         
   9   3   3         35.55         39.75         2.52 o                         
  10   3   3       1031.83       1072.97        10.00 o                         
  11   3   3        297.21        304.20         6.77 o                         
  12   3   3        507.93        518.73         7.38 o                         
  13   3   3       1078.33       1114.25        19.48 o                         
  14   3   3        239.93        232.52         5.57 o                         
  15   3   3          3.61          4.29         2.14 o                         
  16   3   3        272.82        274.23         8.19 o                         
  17   3   3         60.66         74.46         4.01 o                         
  18   3   3        160.34        162.94         5.63 o                         
  19   3   3        135.86        134.68         5.40 o                         
  20   3   3        234.78        223.22        10.35 o                         
  21   3   3         68.27         55.49         4.91 o                         
  22   3   3        404.32        406.97        11.40 o                         
  23   3   3        304.14        286.31        10.40 o                         
  24   3   3         36.43         42.06        14.07 o                         
   1   4   3        186.76        209.81         2.79 o                         
   2   4   3        321.68        304.58         7.41 o                         
   3   4   3        656.15        711.29        11.46 o                         
   4   4   3        149.47        135.86         3.18 o                         
   5   4   3        308.72        286.53         4.62 o                         
   6   4   3       2479.50       2490.82        16.02 o                         
   7   4   3       2502.22       2714.45        13.89 o                         
   8   4   3       4775.44       5208.58        54.52 o                         
   9   4   3       1199.18       1150.85        19.08 o                         
  10   4   3        227.80        206.01         5.06 o                         
  11   4   3        459.74        479.65         8.00 o                         
  12   4   3        757.22        739.18         9.18 o                         
  13   4   3       1095.92       1038.47        12.40 o                         
  14   4   3         13.32         26.05         2.71 o                         
  15   4   3        141.91        136.68         4.69 o                         
  16   4   3        498.42        498.66        14.02 o                         
  17   4   3        444.04        399.86         8.07 o                         
  18   4   3         35.18         30.42         3.43 o                         
  19   4   3        516.90        516.36        10.90 o                         
  20   4   3        638.28        632.05        14.95 o                         
  21   4   3         65.81         63.06         5.79 o                         
  22   4   3         21.14         29.67         5.96 o                         
  23   4   3         45.76         38.05         7.90 o                         
  24   4   3         54.02         77.23        26.30 o                         
   0   5   3        791.92        804.82        11.31 o                         
   1   5   3       2003.86       2131.14        21.79 o                         
   2   5   3        509.17        545.80         5.76 o                         
   3   5   3       2943.57       3174.55        30.83 o                         
   4   5   3       6125.05       6572.27        42.48 o                         
   5   5   3        755.17        754.12         8.67 o                         
   6   5   3        201.57        188.00        10.33 o                         
   7   5   3        682.68        653.61         7.43 o                         
   8   5   3       1694.93       1798.64        10.52 o                         
   9   5   3       1824.07       1841.60        22.51 o                         
  10   5   3        485.43        466.21         7.69 o                         
  11   5   3        833.66        788.60        10.02 o                         
  12   5   3         93.11        102.20         4.19 o                         
  13   5   3        826.44        735.42         9.79 o                         
  14   5   3       1177.90       1153.66        18.72 o                         
  15   5   3        162.79        166.66         5.36 o                         
  16   5   3         80.59         85.31         4.23 o                         
  17   5   3        431.57        449.68         9.80 o                         
  18   5   3         14.17         12.22         3.74 o                         
  19   5   3        325.96        326.14         9.11 o                         
  20   5   3        176.26        185.45        11.51 o                         
  21   5   3         50.14         45.53         6.65 o                         
  22   5   3         27.12         35.10         8.04 o                         
  23   5   3        377.49        400.51        24.81 o                         
   1   6   3        824.96        854.74         7.64 o                         
   2   6   3        244.70        276.22         5.22 o                         
   3   6   3         59.23         60.33         3.52 o                         
   4   6   3        483.64        497.03         7.43 o                         
   5   6   3        565.98        592.75         7.47 o                         
   6   6   3        491.12        502.25         7.72 o                         
   7   6   3       2133.83       2120.54        21.89 o                         
   8   6   3        170.28        176.29         5.35 o                         
   9   6   3       1956.13       2023.15        16.71 o                         
  10   6   3        334.63        295.28         5.05 o                         
  11   6   3       1807.98       1790.65        22.75 o                         
  12   6   3        365.89        353.40         7.96 o                         
  13   6   3         76.71         81.15         5.34 o                         
  14   6   3        349.53        344.70         8.56 o                         
  15   6   3         23.56         27.20         3.60 o                         
  16   6   3         61.64         50.71         4.50 o                         
  17   6   3        180.55        185.27        11.62 o                         
  18   6   3        174.46        183.08        11.91 o                         
  19   6   3        528.16        518.67        13.03 o                         
  20   6   3         66.10         66.97         6.95 o                         
  21   6   3         51.31         40.06         6.68 o                         
  22   6   3        146.40        151.23        24.94 o                         
   0   7   3       1266.33       1315.76        23.14 o                         
   1   7   3       2520.84       2474.93        16.21 o                         
   2   7   3         88.75         95.93         4.43 o                         
   3   7   3        137.62        145.24         4.33 o                         
   4   7   3        531.62        542.30        14.75 o                         
   5   7   3       3299.00       3311.80        18.76 o                         
   6   7   3          7.55          4.70         2.54 o                         
   7   7   3       1039.35       1035.84        14.97 o                         
   8   7   3         38.13         48.53         3.45 o                         
   9   7   3        728.45        735.40        10.16 o                         
  10   7   3        217.19        220.78         6.91 o                         
  11   7   3        202.36        190.78         5.02 o                         
  12   7   3         12.22          9.91         2.82 o                         
  13   7   3        511.68        487.85        11.17 o                         
  14   7   3         80.32         74.10         5.40 o                         
  15   7   3        688.89        663.23        16.09 o                         
  16   7   3          4.17          6.95         4.10 o                         
  17   7   3        261.06        281.88         9.68 o                         
  18   7   3         51.82         43.09         5.30 o                         
  19   7   3         61.47         69.88         7.85 o                         
  20   7   3        438.45        420.53        17.45 o                         
  21   7   3         83.30        120.60        27.29 o                         
   1   8   3         77.25         75.90         3.55 o                         
   2   8   3        727.37        718.93         9.55 o                         
   3   8   3         34.12         32.72         2.79 o                         
   4   8   3        431.09        414.84         7.37 o                         
   5   8   3         60.78         63.30         3.39 o                         
   6   8   3        267.50        266.86        10.04 o                         
   7   8   3         37.07         33.95         2.86 o                         
   8   8   3        175.85        172.41         5.03 o                         
   9   8   3        537.80        521.28         8.78 o                         
  10   8   3        831.58        802.32        11.43 o                         
  11   8   3         34.98         36.93         3.51 o                         
  12   8   3        324.38        321.21         9.36 o                         
  13   8   3        501.22        467.61        16.64 o                         
  14   8   3         88.75         90.09         7.20 o                         
  15   8   3        664.49        693.79        18.95 o                         
  16   8   3         70.49         66.50         6.23 o                         
  17   8   3         98.57        110.44         7.17 o                         
  18   8   3        182.65        172.55        12.97 o                         
  19   8   3         62.28         80.43         8.61 o                         
  20   8   3         31.91         53.61        25.09 o                         
   0   9   3       2480.79       2409.13        36.19 o                         
   1   9   3         85.18         87.16         4.05 o                         
   2   9   3        308.82        303.62         7.29 o                         
   3   9   3         49.75         39.08         3.23 o                         
   4   9   3        950.03        919.24        11.43 o                         
   5   9   3        513.44        478.74         8.38 o                         
   6   9   3       1489.50       1453.77        18.73 o                         
   7   9   3         25.48         36.46         4.68 o                         
   8   9   3        113.33        120.65         4.81 o                         
   9   9   3        425.95        437.20         8.15 o                         
  10   9   3        643.50        636.34        19.59 o                         
  11   9   3        180.11        191.44         6.66 o                         
  12   9   3        178.86        180.00        10.49 o                         
  13   9   3        251.26        259.63        11.20 o                         
  14   9   3        214.85        232.64        11.82 o                         
  15   9   3        284.48        295.05        16.62 o                         
  16   9   3        156.37        159.98         8.61 o                         
  17   9   3        177.11        196.00        10.40 o                         
  18   9   3        142.13        164.57        18.17 o                         
   1  10   3        145.30        138.86         5.28 o                         
   2  10   3        122.25        111.23         7.94 o                         
   3  10   3        188.46        180.66         5.80 o                         
   4  10   3        378.27        375.95         8.01 o                         
   5  10   3          8.32         11.51         2.89 o                         
   6  10   3        431.86        446.22         8.67 o                         
   7  10   3         46.08         47.07         3.73 o                         
   8  10   3         51.96         53.09         3.94 o                         
   9  10   3        459.44        485.82        13.72 o                         
  10  10   3        569.60        575.14        12.85 o                         
  11  10   3        467.80        476.34        18.02 o                         
  12  10   3         61.94         63.50         5.66 o                         
  13  10   3        480.29        493.95        12.67 o                         
  14  10   3         69.24         59.79         6.59 o                         
  15  10   3        117.61        125.91        12.90 o                         
  16  10   3         61.22         55.18         6.99 o                         
  17  10   3         20.05         40.25        16.47 o                         
  18  10   3        322.72        298.35        28.86 o                         
   0  11   3        420.46        421.52        12.73 o                         
   1  11   3        297.16        294.79        10.20 o                         
   2  11   3        125.96        127.85         5.49 o                         
   3  11   3        214.69        204.76         6.56 o                         
   4  11   3        235.29        232.79         6.99 o                         
   5  11   3        863.56        864.21        12.51 o                         
   6  11   3        571.43        563.92        10.33 o                         
   7  11   3          7.66          3.92         3.06 o                         
   8  11   3        205.52        202.26         7.35 o                         
   9  11   3        135.64        131.25         7.14 o                         
  10  11   3        624.45        623.79        18.34 o                         
  11  11   3         11.18         14.19         4.84 o                         
  12  11   3          8.39         10.10         5.88 o                         
  13  11   3        188.07        200.41        15.52 o                         
  14  11   3         56.30         56.58         6.91 o                         
  15  11   3         48.90         45.81        16.28 o                         
   1  12   3        273.84        296.95         9.17 o                         
   2  12   3        218.78        233.10         7.40 o                         
   3  12   3        109.20        106.43         7.79 o                         
   4  12   3         40.17         52.61         4.48 o                         
   5  12   3        288.89        278.93         8.61 o                         
   6  12   3         49.72         59.15         4.69 o                         
   7  12   3        118.66        112.07         6.89 o                         
   8  12   3        527.27        576.96        13.90 o                         
   9  12   3         69.44         70.69         8.92 o                         
  10  12   3        311.99        300.39        11.84 o                         
  11  12   3         92.29         88.38         7.78 o                         
  12  12   3         19.57         27.25         7.04 o                         
   0  13   3          1.20          5.26         5.53 o                         
   1  13   3         68.30         71.50         7.44 o                         
   2  13   3          3.12          7.37         3.98 o                         
   3  13   3        240.98        244.70         9.45 o                         
   4  13   3        625.30        620.95        11.98 o                         
   5  13   3        257.86        266.28        10.58 o                         
   6  13   3         26.05         34.67         6.56 o                         
   7  13   3          2.46          2.62         5.35 o                         
   8  13   3         56.45         61.69         7.12 o                         
   9  13   3        488.33        440.74        21.90 o                         
   1  14   3        229.76        225.67         8.34 o                         
   2  14   3        609.39        585.42        23.83 o                         
   3  14   3         23.00         25.84         6.38 o                         
   4  14   3         21.36         21.06         6.42 o                         
   5  14   3        126.02        133.34        10.30 o                         
   0   0   4       6687.00       6388.62        30.76 o                         
   2   0   4       2044.71       2062.70        15.39 o                         
   4   0   4       2549.90       2628.69        19.34 o                         
   6   0   4       8476.54       9381.46       103.74 o                         
   8   0   4        254.40        239.97         4.87 o                         
  10   0   4       5773.68       5904.91        32.46 o                         
  12   0   4          6.64         10.22         2.82 o                         
  14   0   4       1917.19       1846.64        30.87 o                         
  16   0   4        606.57        603.52        16.58 o                         
  18   0   4        441.08        410.76        12.97 o                         
  20   0   4        120.36        111.30         7.39 o                         
  22   0   4        258.49        267.94        11.39 o                         
  24   0   4        233.00        239.72        14.05 o                         
   1   1   4       4546.93       4874.05        19.79 o                         
   2   1   4       3007.99       3125.58        17.11 o                         
   3   1   4       8479.18       8869.78        46.38 o                         
   4   1   4       6764.18       7348.26        53.76 o                         
   5   1   4        839.49        978.09         6.32 o                         
   6   1   4        725.03        722.98         5.38 o                         
   7   1   4       1246.10       1312.06         9.17 o                         
   8   1   4         53.98         43.52         2.36 o                         
   9   1   4        386.28        388.92         5.03 o                         
  10   1   4        944.82        967.11         8.97 o                         
  11   1   4        203.90        193.81         5.57 o                         
  12   1   4       1543.97       1522.01        12.32 o                         
  13   1   4       2680.70       2651.20        22.34 o                         
  14   1   4        493.75        448.53        11.07 o                         
  15   1   4        197.52        205.33         5.40 o                         
  16   1   4         13.50         10.14         2.50 o                         
  17   1   4        288.58        268.86         8.22 o                         
  18   1   4        209.84        213.83         6.38 o                         
  19   1   4        709.72        702.72        11.92 o                         
  20   1   4        697.48        711.35        13.96 o                         
  21   1   4        193.07        200.50         6.78 o                         
  22   1   4        214.84        215.75         7.97 o                         
  23   1   4         14.50         26.37         5.23 o                         
  24   1   4        123.53        136.97         8.00 o                         
   0   2   4       1201.36       1270.67         9.29 o                         
   1   2   4       1102.75       1106.16         7.25 o                         
   2   2   4        746.24        806.10         6.05 o                         
   3   2   4        223.04        186.05         2.84 o                         
   4   2   4        132.92        134.40         4.89 o                         
   5   2   4       4155.85       4230.89        39.26 o                         
   6   2   4       4027.40       4497.71        23.02 o                         
   7   2   4        976.52       1079.46         7.99 o                         
   8   2   4        586.11        659.10         8.00 o                         
   9   2   4       1843.74       1778.14        14.23 o                         
  10   2   4        943.96        937.61         9.14 o                         
  11   2   4        387.12        365.86         5.92 o                         
  12   2   4        118.21        109.27         3.65 o                         
  13   2   4       1162.43       1104.79        10.98 o                         
  14   2   4         69.24         72.44         3.68 o                         
  15   2   4        583.55        569.31         8.66 o                         
  16   2   4        111.84        123.29         4.62 o                         
  17   2   4         39.54         39.73         3.29 o                         
  18   2   4        108.66        107.43         4.75 o                         
  19   2   4        391.39        378.00         8.31 o                         
  20   2   4        445.45        452.09        13.43 o                         
  21   2   4         15.50         16.45         3.97 o                         
  22   2   4         14.33          7.41         4.31 o                         
  23   2   4         74.57         65.58         6.90 o                         
  24   2   4         52.79         45.00         8.63 o                         
   1   3   4       2191.38       2511.16        20.69 o                         
   2   3   4        788.42        775.03         9.44 o                         
   3   3   4       1517.46       1601.35        16.03 o                         
   4   3   4       1901.52       2082.04        14.37 o                         
   5   3   4         38.45         52.93         1.56 o                         
   6   3   4        806.49        820.84        11.52 o                         
   7   3   4        241.09        195.52         3.58 o                         
   8   3   4       2419.58       2442.62        14.08 o                         
   9   3   4        170.84        189.38         4.25 o                         
  10   3   4        472.74        466.52         6.53 o                         
  11   3   4       3451.83       3280.36        17.23 o                         
  12   3   4       1584.34       1527.87        13.78 o                         
  13   3   4       1650.34       1579.54        13.90 o                         
  14   3   4        977.32        967.24        21.40 o                         
  15   3   4        408.60        408.87         9.52 o                         
  16   3   4          3.86          6.44         2.50 o                         
  17   3   4          2.58         -0.54         2.47 o                         
  18   3   4        128.26        128.59         5.16 o                         
  19   3   4        384.90        388.98        10.31 o                         
  20   3   4        229.34        234.65         7.90 o                         
  21   3   4        159.16        144.98         6.92 o                         
  22   3   4         19.58         15.36         4.43 o                         
  23   3   4         66.24         61.33         7.01 o                         
  24   3   4        192.22        202.58        14.88 o                         
   0   4   4       1518.63       1467.55        14.51 o                         
   1   4   4        376.97        469.78         5.86 o                         
   2   4   4        974.41       1122.57         9.58 o                         
   3   4   4        399.16        399.23         5.14 o                         
   4   4   4       2260.95       2253.03        16.59 o                         
   5   4   4       4279.89       4349.32        66.93 o                         
   6   4   4        910.62        880.53        18.58 o                         
   7   4   4         60.94         66.13         2.36 o                         
   8   4   4       1188.64       1233.14        17.84 o                         
   9   4   4        537.49        617.49        11.49 o                         
  10   4   4        233.60        239.04         5.06 o                         
  11   4   4        975.57        914.55        19.58 o                         
  12   4   4        967.07       1019.93        10.61 o                         
  13   4   4        109.39        115.50         4.01 o                         
  14   4   4        674.54        706.53        11.18 o                         
  15   4   4         15.49         17.93         2.58 o                         
  16   4   4        280.71        272.89         6.74 o                         
  17   4   4         19.19         14.31         4.02 o                         
  18   4   4        609.22        600.51        13.04 o                         
  19   4   4         63.09         59.34         4.82 o                         
  20   4   4         83.89         81.90         5.55 o                         
  21   4   4        487.89        511.17        15.30 o                         
  22   4   4        179.25        173.48         9.68 o                         
  23   4   4         81.44         78.90        10.45 o                         
   1   5   4        886.03       1019.83         6.93 o                         
   2   5   4       1479.89       1501.80        15.20 o                         
   3   5   4        403.02        450.72         5.60 o                         
   4   5   4        271.01        270.98         4.97 o                         
   5   5   4        937.49       1053.38        13.39 o                         
   6   5   4       1854.82       1987.75        18.41 o                         
   7   5   4       1659.86       1574.98        20.69 o                         
   8   5   4        482.43        440.24        10.58 o                         
   9   5   4       1412.85       1448.52        11.58 o                         
  10   5   4        261.77        278.89         5.51 o                         
  11   5   4        190.45        182.38         8.72 o                         
  12   5   4        556.68        499.35         8.10 o                         
  13   5   4        605.02        647.18        10.89 o                         
  14   5   4        178.04        169.32         5.03 o                         
  15   5   4        158.30        142.65         6.29 o                         
  16   5   4        373.76        370.86         8.79 o                         
  17   5   4         43.50         42.90         4.29 o                         
  18   5   4         96.07         99.94         5.58 o                         
  19   5   4        119.48        117.34         6.94 o                         
  20   5   4        207.34        227.62        17.54 o                         
  21   5   4         76.90         86.36         7.70 o                         
  22   5   4        211.93        209.13        11.67 o                         
  23   5   4        127.22        125.76        28.88 o                         
   0   6   4       2597.63       2548.51        54.13 o                         
   1   6   4       1572.32       1433.50        15.93 o                         
   2   6   4         96.14         74.00         2.92 o                         
   3   6   4        185.00        197.84         5.46 o                         
   4   6   4        116.94        105.96         3.43 o                         
   5   6   4       2520.03       2512.02        34.79 o                         
   6   6   4       1486.21       1439.14        22.77 o                         
   7   6   4       1518.90       1461.69        15.75 o                         
   8   6   4        795.86        836.89        14.00 o                         
   9   6   4        246.54        221.34         6.56 o                         
  10   6   4        642.44        603.80         7.34 o                         
  11   6   4        376.42        360.11        11.13 o                         
  12   6   4        125.44        123.10         5.75 o                         
  13   6   4        436.23        443.07        10.18 o                         
  14   6   4        186.37        166.64         6.35 o                         
  15   6   4        132.34        118.19         7.71 o                         
  16   6   4        260.85        266.77         9.08 o                         
  17   6   4        186.28        209.98         8.45 o                         
  18   6   4          4.06          4.57         4.33 o                         
  19   6   4         90.23         86.64         8.32 o                         
  20   6   4        113.13        124.02        11.31 o                         
  21   6   4         92.28        107.28         8.69 o                         
  22   6   4        156.47        137.02        28.62 o                         
   1   7   4       1228.84       1216.10        11.66 o                         
   2   7   4        525.56        564.14         7.98 o                         
   3   7   4       1477.79       1458.64        13.10 o                         
   4   7   4        177.33        179.49         4.72 o                         
   5   7   4         66.94         72.03         3.33 o                         
   6   7   4        618.68        572.91        10.47 o                         
   7   7   4        883.53        882.40        10.29 o                         
   8   7   4       1763.60       1753.69        19.28 o                         
   9   7   4        503.52        484.03         8.04 o                         
  10   7   4         86.06         83.93         4.32 o                         
  11   7   4        201.52        190.62         5.73 o                         
  12   7   4         62.61         60.86         4.65 o                         
  13   7   4        334.89        293.92        10.91 o                         
  14   7   4         55.18         65.41         6.34 o                         
  15   7   4          1.31          1.35         3.82 o                         
  16   7   4         76.91         91.13         6.34 o                         
  17   7   4        229.57        258.26         9.78 o                         
  18   7   4        162.25        198.60        10.09 o                         
  19   7   4         81.54         99.89         8.47 o                         
  20   7   4         60.76         60.34         7.57 o                         
  21   7   4        620.59        610.83        47.64 o                         
   0   8   4       2700.97       2638.76        39.15 o                         
   1   8   4       1513.88       1446.72        13.55 o                         
   2   8   4        597.48        606.47         8.91 o                         
   3   8   4        319.19        303.86         8.27 o                         
   4   8   4         91.53         78.12         3.70 o                         
   5   8   4          4.75          2.41         2.17 o                         
   6   8   4       1852.07       1865.30        26.08 o                         
   7   8   4        201.54        204.48         5.42 o                         
   8   8   4        145.96        145.25         4.98 o                         
   9   8   4        157.25        147.07         6.67 o                         
  10   8   4        369.31        377.38        15.90 o                         
  11   8   4        140.65        127.52        10.43 o                         
  12   8   4        555.40        537.38        17.97 o                         
  13   8   4        444.22        478.12        19.42 o                         
  14   8   4        157.20        145.20         8.85 o                         
  15   8   4        651.25        632.31        20.59 o                         
  16   8   4        120.81        144.59         8.16 o                         
  17   8   4        108.88        124.46         8.10 o                         
  18   8   4        265.91        279.07        15.98 o                         
  19   8   4         12.19          8.55         7.62 o                         
  20   8   4         53.84         50.18        25.14 o                         
   1   9   4         48.59         42.68         3.32 o                         
   2   9   4        876.88        865.95        11.27 o                         
   3   9   4        401.40        398.21         7.80 o                         
   4   9   4        269.56        252.04         6.78 o                         
   5   9   4        100.96        104.03         4.44 o                         
   6   9   4         82.92         91.05         4.23 o                         
   7   9   4         72.32         74.25         4.03 o                         
   8   9   4        623.89        634.00        10.26 o                         
   9   9   4         21.29         27.33         3.50 o                         
  10   9   4         97.18         95.56         5.96 o                         
  11   9   4        218.69        228.44         9.31 o                         
  12   9   4        315.14        336.71        10.20 o                         
  13   9   4         33.33         28.02         5.17 o                         
  14   9   4        322.40        275.52        12.01 o                         
  15   9   4         94.65         86.08         8.66 o                         
  16   9   4        108.65        119.41        14.49 o                         
  17   9   4          6.87         11.53         6.09 o                         
  18   9   4        159.56        181.98        30.93 o                         
  19   9   4          8.85         38.71        24.82 o                         
   0  10   4        279.44        288.46        10.23 o                         
   1  10   4       1058.37       1030.11        18.87 o                         
   2  10   4        203.80        193.19         6.07 o                         
   3  10   4         17.43         16.76         3.26 o                         
   4  10   4        182.33        177.33         5.85 o                         
   5  10   4        115.93        110.43         4.92 o                         
   6  10   4         45.43         41.61         3.80 o                         
   7  10   4         33.25         39.17         3.72 o                         
   8  10   4         97.80        105.37         6.32 o                         
   9  10   4        572.84        555.08        12.68 o                         
  10  10   4         59.38         62.40         5.66 o                         
  11  10   4         52.43         58.95         9.36 o                         
  12  10   4        124.15        116.50         7.03 o                         
  13  10   4        110.91         98.51         6.88 o                         
  14  10   4        266.62        259.37        10.15 o                         
  15  10   4        171.20        158.24         9.50 o                         
  16  10   4         60.73         81.16        19.03 o                         
  17  10   4        292.04        293.54        28.91 o                         
  18  10   4        243.59        264.69        28.40 o                         
   1  11   4         23.25         25.98         3.61 o                         
   2  11   4        122.62        119.32         5.34 o                         
   3  11   4        391.37        394.37         8.81 o                         
   4  11   4        124.81        120.87         6.50 o                         
   5  11   4         35.91         33.54         3.87 o                         
   6  11   4         22.85         21.76         3.69 o                         
   7  11   4        191.46        206.58         8.44 o                         
   8  11   4        228.79        244.66         9.93 o                         
   9  11   4        136.32        133.23         7.38 o                         
  10  11   4        137.26        124.68         7.48 o                         
  11  11   4        553.93        556.21        20.31 o                         
  12  11   4        163.93        163.58         8.56 o                         
  13  11   4        297.02        312.88        12.90 o                         
  14  11   4         19.50          5.25        10.25 o                         
  15  11   4        549.52        486.83        35.33 o                         
  16  11   4          2.92         16.23        18.09 o                         
   0  12   4         45.45         46.11         6.34 o                         
   1  12   4        685.52        669.59        12.09 o                         
   2  12   4         53.69         62.73         5.68 o                         
   3  12   4         56.85         57.66         4.47 o                         
   4  12   4        179.74        189.88         7.84 o                         
   5  12   4        125.27        130.72         7.36 o                         
   6  12   4        173.18        204.31         8.88 o                         
   7  12   4         72.84         78.47         6.47 o                         
   8  12   4        246.16        268.15        12.90 o                         
   9  12   4          6.61         10.48         4.92 o                         
  10  12   4        495.39        487.63        16.24 o                         
  11  12   4         64.99         76.34         7.78 o                         
  12  12   4         16.30         12.68        14.34 o                         
  13  12   4         25.29         37.77        16.69 o                         
   1  13   4         43.45         43.38         4.79 o                         
   2  13   4         41.76         40.50         4.67 o                         
   3  13   4        126.95        130.33         7.07 o                         
   4  13   4        166.60        160.33         8.51 o                         
   5  13   4         26.62         22.11         5.26 o                         
   6  13   4         89.61        107.35         7.73 o                         
   7  13   4        171.78        158.12         8.69 o                         
   8  13   4         56.59         56.64         8.22 o                         
   9  13   4         81.16         80.73        17.94 o                         
  10  13   4         49.83         34.85        16.52 o                         
   0  14   4        502.61        473.91        18.91 o                         
   1  14   4        115.88        113.76         7.27 o                         
   2  14   4         14.76         23.07         5.94 o                         
   3  14   4         43.97         41.46         6.90 o                         
   4  14   4        206.75        193.04        13.41 o                         
   5  14   4         36.11         52.15        11.97 o                         
   6  14   4        104.58        105.09        20.38 o                         
   2   0   5       1997.27       2119.01        10.83 o                         
   4   0   5       3529.76       3807.64        17.93 o                         
   6   0   5       3410.72       3877.26        51.05 o                         
   8   0   5       2317.59       2663.50        18.92 o                         
  10   0   5       2162.50       2124.62        16.57 o                         
  12   0   5       2322.66       2098.34        25.77 o                         
  14   0   5          3.19          3.73         3.11 o                         
  16   0   5          3.27          8.07         3.47 o                         
  18   0   5        258.59        253.36         9.41 o                         
  20   0   5       1195.90       1179.54        23.17 o                         
  22   0   5        149.55        138.88        10.70 o                         
  24   0   5        119.55        103.50        12.06 o                         
   0   1   5        523.19        545.14         5.25 o                         
   1   1   5       1642.15       1631.83         6.86 o                         
   2   1   5       1837.08       1916.77         8.13 o                         
   3   1   5       1628.08       1852.17         8.87 o                         
   4   1   5       2341.94       2309.76        12.18 o                         
   5   1   5       5050.18       5284.77        40.37 o                         
   6   1   5       2237.79       2348.50        17.47 o                         
   7   1   5         42.22         48.00         2.46 o                         
   8   1   5        118.76        135.57         2.94 o                         
   9   1   5       2109.43       2065.49        11.21 o                         
  10   1   5       1952.97       1899.57        11.76 o                         
  11   1   5       2393.71       2326.81        27.54 o                         
  12   1   5        610.67        582.94         9.76 o                         
  13   1   5        344.71        324.48         6.84 o                         
  14   1   5        302.35        285.20         6.10 o                         
  15   1   5       1038.24       1018.84        15.30 o                         
  16   1   5        240.51        230.16         6.52 o                         
  17   1   5        184.76        188.61         6.53 o                         
  18   1   5        450.69        445.03         8.62 o                         
  19   1   5        108.60        108.40         4.99 o                         
  20   1   5        138.65        138.71         5.71 o                         
  21   1   5         39.76         39.53         4.61 o                         
  22   1   5         94.01         93.35         8.98 o                         
  23   1   5         14.65         15.55         5.18 o                         
  24   1   5         11.55         24.98         7.79 o                         
   1   2   5         40.72         41.70         1.33 o                         
   2   2   5        586.25        678.04         5.97 o                         
   3   2   5         62.38         64.96         1.30 o                         
   4   2   5       1143.57       1231.15        11.97 o                         
   5   2   5       1094.73       1200.31         5.86 o                         
   6   2   5        233.72        231.73         4.16 o                         
   7   2   5        178.18        210.84         5.16 o                         
   8   2   5        342.53        331.98         4.86 o                         
   9   2   5        861.74        831.35         8.03 o                         
  10   2   5         32.90         40.66         2.70 o                         
  11   2   5        714.60        741.38         8.81 o                         
  12   2   5       1061.82       1013.08        14.50 o                         
  13   2   5       1379.71       1296.45        12.69 o                         
  14   2   5        655.82        708.86        15.03 o                         
  15   2   5         76.96         73.06         3.64 o                         
  16   2   5        246.48        259.13         6.34 o                         
  17   2   5         61.39         61.36         3.79 o                         
  18   2   5          6.97         -0.99         2.66 o                         
  19   2   5        377.23        374.66        14.59 o                         
  20   2   5          6.68          8.97         4.26 o                         
  21   2   5        228.70        242.81         8.30 o                         
  22   2   5         39.65         39.36         4.83 o                         
  23   2   5        126.94        122.62         7.91 o                         
  24   2   5         16.39         25.31        15.31 o                         
   0   3   5        296.83        437.01         4.78 o                         
   1   3   5        538.32        539.15         8.35 o                         
   2   3   5       1938.22       2283.80        10.06 o                         
   3   3   5        763.23        835.52        12.55 o                         
   4   3   5       3120.99       3085.81        26.70 o                         
   5   3   5       2558.12       2572.40        49.63 o                         
   6   3   5       1936.48       2013.37        14.55 o                         
   7   3   5        155.19        172.83         3.44 o                         
   8   3   5        701.68        725.33        10.01 o                         
   9   3   5        300.24        323.98         6.81 o                         
  10   3   5        379.97        385.38         5.88 o                         
  11   3   5        789.20        760.90        11.70 o                         
  12   3   5        411.39        410.06         8.96 o                         
  13   3   5       1886.71       1804.66        27.63 o                         
  14   3   5       1040.68       1047.19        19.01 o                         
  15   3   5        137.85        129.32         5.80 o                         
  16   3   5        762.96        739.03        17.86 o                         
  17   3   5        680.23        674.14        11.53 o                         
  18   3   5          7.25          5.38         5.31 o                         
  19   3   5        139.92        160.80         6.69 o                         
  20   3   5        636.06        629.73        17.34 o                         
  21   3   5         12.25         12.28         4.47 o                         
  22   3   5         14.40         24.91         5.23 o                         
  23   3   5         20.82         28.99         6.74 o                         
   1   4   5        710.71        717.05        10.14 o                         
   2   4   5       1299.29       1391.37         7.56 o                         
   3   4   5        156.59        143.02         3.84 o                         
   4   4   5         98.99        118.29         2.87 o                         
   5   4   5        854.99        946.87        13.92 o                         
   6   4   5        822.74        840.57        26.69 o                         
   7   4   5        987.96        968.60        10.77 o                         
   8   4   5        108.57        108.86         5.16 o                         
   9   4   5        305.87        280.39         5.07 o                         
  10   4   5       2336.51       2297.44        26.02 o                         
  11   4   5       2466.24       2367.92        27.98 o                         
  12   4   5         75.13         82.12         3.36 o                         
  13   4   5       1851.82       1785.54        16.27 o                         
  14   4   5        452.58        460.64         7.60 o                         
  15   4   5        753.52        740.41        19.13 o                         
  16   4   5         99.54        105.29         6.24 o                         
  17   4   5        140.97        132.53         5.86 o                         
  18   4   5        164.51        164.93         6.62 o                         
  19   4   5        131.10        144.42         7.44 o                         
  20   4   5        360.39        364.84        12.13 o                         
  21   4   5         34.88         37.10         6.79 o                         
  22   4   5         41.15         62.38         6.64 o                         
  23   4   5         29.19         63.99        37.67 o                         
   0   5   5        447.33        428.87         6.02 o                         
   1   5   5        515.20        458.93         4.96 o                         
   2   5   5        284.92        293.14         4.40 o                         
   3   5   5        233.77        236.12         5.39 o                         
   4   5   5       2242.96       2388.66        14.19 o                         
   5   5   5        646.91        695.45         9.84 o                         
   6   5   5        836.53        801.09         8.02 o                         
   7   5   5        365.27        378.53         6.65 o                         
   8   5   5        730.46        664.03         8.65 o                         
   9   5   5        900.42        917.85        25.89 o                         
  10   5   5        659.19        658.83        10.52 o                         
  11   5   5        163.89        145.30         4.03 o                         
  12   5   5       1255.39       1235.70        15.38 o                         
  13   5   5        137.90        123.64         5.18 o                         
  14   5   5         30.86         26.68         3.18 o                         
  15   5   5        354.37        367.55        10.75 o                         
  16   5   5        407.91        394.63        12.38 o
[truncated: 181,765 more chars]
